# Supplementary material for: Dietary shifts and social interactions drive temporal fluctuations of the gut microbiome from wild redfronted lemurs
Source: ISME Commun. 2022 Jan 19;2:3. doi: 10.1038/s43705-021-00086-0 (PMC9723586; doi:10.1038/s43705-021-00086-0)
Supplement: Supplementary file 1 — Supplementary Tables S1–S14 [file 43705_2021_86_MOESM1_ESM.xlsx]

## Sheet: Supplementary Table S1
Supplementary Table S1. Fecal sample list with metadata and respective marker genes analyzed.
									SRA number for Bioproject PRJNA694983
SampleID	Sample number	Individual	Sex	Age category	Date of collection	Month of collection	Time of collection	Season	16S rRNA DNA	16S rRNA RNA	18S rRNA	ITS2	Archaea Porat & Gantner	Archaea Bahram
102_May_0518	102	FMayF	female	adult	3.5.18	May	10:12:00	dry	SRR13574714	no	SRR13574827	SRR13574800	no	no
103_Cai_0518	103	FCaiM	male	adult	3.5.18	May	09:05:00	dry	SRR13574713	no	SRR13574826	SRR13574799	no	no
104_Luc_0518	104	FLucF	female	adult	3.5.18	May	08:15:00	dry	SRR13574837	no	SRR13574824	SRR13574798	no	no
105_Bon_0518	105	FBonF	female	juvenile	3.5.18	May	09:00:00	dry	SRR13574537	no	SRR13574823	SRR13574797	no	no
106_Tor_0518	106	FTorF	female	adult	3.5.18	May	08:10:00	dry	SRR13574510	no	SRR13574822	SRR13574796	no	no
116_Cai_0518	116	FCaiM	male	adult	8.5.18	May	07:45:00	dry	SRR13574851	no	no	SRR13574795	no	no
117_Tor_0518	117	FTorF	female	adult	8.5.18	May	08:40:00	dry	SRR13574786	no	SRR13574821	SRR13574794	no	no
118_Bon_0518	118	FBonF	female	juvenile	8.5.18	May	09:58:00	dry	SRR13574775	no	SRR13574764	SRR13574686	no	no
120_May_0518	120	FMayF	female	adult	8.5.18	May	07:35:00	dry	SRR13574736	no	SRR13574763	SRR13574685	no	no
121_Luc_0518	121	FLucF	female	adult	8.5.18	May	08:30:00	dry	SRR13574725	no	SRR13574762	SRR13574684	no	no
158_Cai_0518	158	FCaiM	male	adult	16.5.18	May	09:20:00	dry	SRR13574712	SRR13574554	SRR13574761	SRR13574683	no	no
159_May_0518	159	FMayF	female	adult	16.5.18	May	10:14:00	dry	SRR13574701	SRR13574553	SRR13574760	SRR13574682	no	no
184_Bon_0518	184	FBonF	female	juvenile	24.5.18	May	08:25:00	dry	SRR13574690	SRR13574552	SRR13574759	SRR13574681	no	no
185_Luc_0518	185	FLucF	female	adult	24.5.18	May	08:40:00	dry	SRR13574567	SRR13574551	SRR13574757	SRR13574680	no	no
187_Tor_0518	187	FTorF	female	adult	30.5.18	May	08:50:00	dry	SRR13574556	SRR13574550	SRR13574756	SRR13574679	no	no
213_Tor_0618	213	FTorF	female	adult	4.6.18	June	09:50:00	dry	SRR13574489	SRR13574549	SRR13574755	SRR13574678	no	no
214_May_0618	214	FMayF	female	adult	4.6.18	June	09:50:00	dry	SRR13574478	SRR13574548	SRR13574754	SRR13574677	no	no
216_Luc_0618	216	FLucF	female	adult	4.6.18	June	08:16:00	dry	SRR13574898	SRR13574491	SRR13574753	SRR13574675	no	no
217_Bon_0618	217	FBonF	female	juvenile	4.6.18	June	09:10:00	dry	SRR13574887	SRR13574490	SRR13574752	SRR13574674	no	no
218_Tor_0618	218	FTorF	female	adult	4.6.18	June	08:12:00	dry	SRR13574876	no	SRR13574751	SRR13574673	no	no
219_Cai_0618	219	FCaiM	male	adult	5.6.18	June	09:50:00	dry	SRR13574836	SRR13574488	SRR13574750	SRR13574672	no	no
242_Bon_0618	242	FBonF	female	juvenile	18.6.18	June	08:16:00	dry	SRR13574825	no	SRR13574749	SRR13574671	no	no
243_Tor_0618	243	FTorF	female	adult	18.6.18	June	08:31:00	dry	SRR13574758	no	SRR13574748	SRR13574670	no	no
244_Cai_0618	244	FCaiM	male	adult	18.6.18	June	08:50:00	dry	SRR13574747	no	SRR13574746	SRR13574669	no	no
245_Luc_0618	245	FLucF	female	adult	18.6.18	June	09:10:00	dry	SRR13574658	no	SRR13574745	SRR13574668	no	no
246_May_0618	246	FMayF	female	adult	18.6.18	June	10:20:00	dry	SRR13574647	no	SRR13574744	SRR13574667	no	no
267_Bon_0618	267	FBonF	female	juvenile	28.6.18	June	07:59:00	dry	SRR13574636	no	SRR13574743	SRR13574666	no	no
268_Tor_0618	268	FTorF	female	adult	28.6.18	June	08:58:00	dry	SRR13574625	no	SRR13574742	SRR13574664	no	no
269_Luc_0618	269	FLucF	female	adult	28.6.18	June	08:36:00	dry	SRR13574614	no	SRR13574741	SRR13574663	no	no
271_Cai_0618	271	FCaiM	male	adult	28.6.18	June	08:40:00	dry	SRR13574603	no	SRR13574740	SRR13574662	no	no
272_May_0618	272	FMayF	female	adult	28.6.18	June	08:40:00	dry	SRR13574536	no	SRR13574739	SRR13574661	no	no
299_Tor_0718	299	FTorF	female	adult	3.7.18	July	07:39:00	dry	SRR13574525	no	SRR13574738	SRR13574660	no	no
300_Cai_0718	300	FCaiM	male	adult	3.7.18	July	08:30:00	dry	SRR13574815	no	SRR13574737	SRR13574659	no	no
303_May_0718	303	FMayF	female	adult	3.7.18	July	09:03:00	dry	SRR13574804	no	SRR13574657	SRR13574602	no	no
304_Bon_0718	304	FBonF	female	juvenile	3.7.18	July	09:08:00	dry	SRR13574793	no	SRR13574656	SRR13574601	no	no
331_Cai_0718	331	FCaiM	male	adult	13.7.18	July	08:40:00	dry	SRR13574676	SRR13574487	SRR13574655	SRR13574600	no	no
332_Bon_0718	332	FBonF	female	juvenile	13.7.18	July	09:57:00	dry	SRR13574665	SRR13574486	SRR13574654	SRR13574599	no	no
338_May_0718	338	FMayF	female	adult	15.7.18	July	08:30:00	dry	SRR13574598	no	SRR13574653	SRR13574597	no	no
339_Luc_0718	339	FLucF	female	adult	15.7.18	July	08:30:00	dry	SRR13574587	no	SRR13574652	SRR13574596	no	no
341_May_0718	341	FMayF	female	adult	19.7.18	July	08:32:00	dry	SRR13574576	SRR13574485	SRR13574651	SRR13574595	no	no
342_Tor_0718	342	FTorF	female	adult	19.7.18	July	08:31:00	dry	SRR13574509	SRR13574484	SRR13574650	SRR13574594	no	no
343_Luc_0718	343	FLucF	female	adult	19.7.18	July	07:48:00	dry	SRR13574498	SRR13574483	SRR13574649	SRR13574593	no	no
355_Luc_0718	355	FLucF	female	adult	26.7.18	July	08:40:00	dry	SRR13574463	no	SRR13574648	SRR13574592	SRR13574839	SRR13574832
356_Cai_0718	356	FCaiM	male	adult	26.7.18	July	08:30:00	dry	SRR13574452	no	SRR13574646	SRR13574591	SRR13574838	SRR13574831
357_Bon_0718	357	FBonF	female	juvenile	26.7.18	July	09:41:00	dry	SRR13574900	no	SRR13574645	SRR13574590	SRR13574835	SRR13574830
358_Tor_0718	358	FTorF	female	adult	26.7.18	July	08:30:00	dry	SRR13574865	no	SRR13574644	SRR13574589	SRR13574834	SRR13574829
360_May_0718	360	FMayF	female	adult	26.7.18	July	09:00:00	dry	SRR13574855	no	SRR13574643	no	SRR13574833	SRR13574828
392_Cai_0818	392	FCaiM	male	adult	7.8.18	August	08:39:00	dry	SRR13574854	no	SRR13574642	SRR13574588	no	no
393_May_0818	393	FMayF	female	adult	7.8.18	August	09:15:00	dry	SRR13574853	no	SRR13574641	SRR13574586	no	no
403_Tor_0818	403	FTorF	female	adult	9.8.18	August	09:55:00	dry	SRR13574852	SRR13574482	SRR13574640	SRR13574585	no	no
404_May_0818	404	FMayF	female	adult	9.8.18	August	08:50:00	dry	SRR13574850	SRR13574481	SRR13574639	SRR13574584	no	no
405_Bon_0818	405	FBonF	female	juvenile	9.8.18	August	09:35:00	dry	SRR13574849	SRR13574480	SRR13574638	SRR13574583	no	no
406_Luc_0818	406	FLucF	female	adult	9.8.18	August	09:55:00	dry	SRR13574848	SRR13574479	SRR13574637	SRR13574582	no	no
428_Tor_0818	428	FTorF	female	adult	15.8.18	August	09:28:00	dry	SRR13574847	no	SRR13574635	SRR13574581	no	no
429_Luc_0818	429	FLucF	female	adult	15.8.18	August	09:45:00	dry	SRR13574792	no	SRR13574634	SRR13574580	no	no
430_Cai_0818	430	FCaiM	male	adult	15.8.18	August	09:26:00	dry	SRR13574791	SRR13574477	SRR13574633	SRR13574579	no	no
432_Bon_0818	432	FBonF	female	juvenile	15.8.18	August	08:09:00	dry	SRR13574790	no	SRR13574632	SRR13574578	no	no
433_May_0818	433	FMayF	female	adult	15.8.18	August	09:27:00	dry	SRR13574789	SRR13574476	SRR13574631	SRR13574577	no	no
450_Luc_0818	450	FLucF	female	adult	23.8.18	August	08:30:00	dry	SRR13574788	no	SRR13574630	SRR13574575	no	no
451_Cai_0818	451	FCaiM	male	adult	23.8.18	August	09:47:00	dry	SRR13574787	no	SRR13574629	SRR13574519	no	no
466_Tor_0818	466	FTorF	female	adult	27.8.18	August	09:30:00	dry	SRR13574785	no	SRR13574628	SRR13574518	no	no
468_May_0818	468	FMayF	female	adult	27.8.18	August	08:53:00	dry	SRR13574784	no	SRR13574627	SRR13574517	no	no
471_Cai_0918	471	FCaiM	male	adult	2.9.18	September	08:37:00	dry	SRR13574783	no	SRR13574626	SRR13574516	no	no
473_Bon_0918	473	FBonF	female	juvenile	2.9.18	September	09:17:00	dry	SRR13574782	no	SRR13574624	SRR13574515	no	no
474_Tor_0918	474	FTorF	female	adult	2.9.18	September	09:03:00	dry	SRR13574781	no	SRR13574623	SRR13574514	no	no
486_Cai_0918	486	FCaiM	male	adult	6.9.18	September	08:29:00	dry	SRR13574780	SRR13574475	SRR13574622	SRR13574513	no	no
487_Luc_0918	487	FLucF	female	adult	6.9.18	September	08:17:00	dry	SRR13574779	SRR13574474	SRR13574621	SRR13574512	no	no
489_Tor_0918	489	FTorF	female	adult	6.9.18	September	09:55:00	dry	SRR13574778	SRR13574473	SRR13574620	SRR13574511	no	no
490_May_0918	490	FMayF	female	adult	6.9.18	September	10:20:00	dry	SRR13574777	SRR13574472	SRR13574619	SRR13574508	no	no
523_Luc_0918	523	FLucF	female	adult	12.9.18	September	08:45:00	dry	SRR13574776	no	SRR13574618	SRR13574507	no	no
543_Tor_0918	543	FTorF	female	adult	21.9.18	September	08:55:00	dry	SRR13574774	no	SRR13574617	SRR13574506	no	no
544_Cai_0918	544	FCaiM	male	adult	21.9.18	September	08:11:00	dry	SRR13574773	no	SRR13574616	SRR13574505	no	no
545_May_0918	545	FMayF	female	adult	21.9.18	September	08:50:00	dry	SRR13574772	no	SRR13574615	SRR13574504	no	no
546_Bon_0918	546	FBonF	female	juvenile	21.9.18	September	07:55:00	dry	SRR13574771	no	SRR13574613	SRR13574503	no	no
559_Cai_0918	559	FCaiM	male	adult	24.9.18	September	07:33:00	dry	SRR13574770	no	SRR13574612	SRR13574502	no	no
560_May_0918	560	FMayF	female	adult	24.9.18	September	07:59:00	dry	SRR13574769	no	SRR13574611	SRR13574501	no	no
561_Bon_0918	561	FBonF	female	juvenile	24.9.18	September	08:30:00	dry	SRR13574768	no	SRR13574610	SRR13574500	no	no
562_Tor_0918	562	FTorF	female	adult	24.9.18	September	08:21:00	dry	SRR13574767	no	SRR13574609	SRR13574499	no	no
563_Luc_0918	563	FLucF	female	adult	24.9.18	September	09:13:00	dry	SRR13574766	no	SRR13574608	SRR13574497	no	no
591_Tor_1018	591	FTorF	female	adult	7.10.18	October	08:33:00	dry	SRR13574765	SRR13574471	SRR13574607	SRR13574496	no	no
592_Cai_1018	592	FCaiM	male	adult	7.10.18	October	09:00:00	dry	SRR13574735	SRR13574470	SRR13574606	SRR13574495	no	no
593_May_1018	593	FMayF	female	adult	7.10.18	October	09:07:00	dry	SRR13574734	SRR13574469	SRR13574605	SRR13574494	no	no
595_Bon_1018	595	FBonF	female	juvenile	7.10.18	October	09:20:00	dry	SRR13574733	SRR13574468	SRR13574604	SRR13574493	no	no
596_Luc_1018	596	FLucF	female	adult	7.10.18	October	09:18:00	dry	SRR13574732	SRR13574897	SRR13574547	SRR13574492	no	no
616_Bon_1018	616	FBonF	female	juvenile	23.10.18	October	07:54:00	dry	SRR13574731	no	SRR13574546	SRR13574467	no	no
617_Tor_1018	617	FTorF	female	adult	23.10.18	October	08:25:00	dry	SRR13574730	no	SRR13574545	SRR13574466	no	no
645_May_1118	645	FMayF	female	adult	13.11.18	November	07:38:00	rainy	SRR13574729	SRR13574896	SRR13574544	SRR13574465	no	no
646_Bon_1118	646	FBonF	female	juvenile	13.11.18	November	08:26:00	rainy	SRR13574728	SRR13574895	SRR13574543	SRR13574464	no	no
647_Luc_1118	647	FLucF	female	adult	13.11.18	November	08:27:00	rainy	SRR13574727	SRR13574894	SRR13574542	no	no	no
648_Cai_1118	648	FCaiM	male	adult	13.11.18	November	08:55:00	rainy	SRR13574726	no	no	no	no	no
663_Tor_1118	663	FTorF	female	adult	20.11.18	November	07:47:00	rainy	SRR13574724	no	no	no	no	no
664_Cai_1118	664	FCaiM	male	adult	20.11.18	November	07:55:00	rainy	SRR13574723	SRR13574893	no	no	no	no
666_Luc_1118	666	FLucF	female	adult	21.11.18	November	08:07:00	rainy	SRR13574722	no	no	SRR13574461	no	no
669_Tor_1118	669	FTorF	female	adult	21.11.18	November	07:58:00	rainy	SRR13574721	no	no	no	no	no
686_Luc_1218	686	FLucF	female	adult	2.12.18	December	07:32:00	rainy	SRR13574720	no	no	SRR13574460	no	no
687_Bon_1218	687	FBonF	female	juvenile	2.12.18	December	07:26:00	rainy	SRR13574719	no	no	no	no	no
688_Tor_1218	688	FTorF	female	adult	2.12.18	December	07:40:00	rainy	SRR13574718	no	no	no	no	no
689_Cai_1218	689	FCaiM	male	adult	2.12.18	December	07:26:00	rainy	SRR13574717	no	no	no	no	no
690_May_1218	690	FMayF	female	adult	2.12.18	December	07:56:00	rainy	SRR13574716	no	no	no	no	no
707_May_1218	707	FMayF	female	adult	11.12.18	December	08:49:00	rainy	SRR13574715	SRR13574892	SRR13574541	no	no	no
708_Tor_1218	708	FTorF	female	adult	11.12.18	December	07:49:00	rainy	SRR13574711	SRR13574891	SRR13574540	no	no	no
709_Bon_1218	709	FBonF	female	juvenile	11.12.18	December	07:34:00	rainy	SRR13574710	SRR13574890	SRR13574539	no	no	no
710_Cai_1218	710	FCaiM	male	adult	11.12.18	December	07:45:00	rainy	SRR13574709	SRR13574889	SRR13574538	no	no	no
711_Luc_1218	711	FLucF	female	adult	11.12.18	December	07:41:00	rainy	SRR13574708	SRR13574888	SRR13574535	SRR13574459	no	no
734_Luc_0119	734	FLucF	female	adult	16.1.19	January	07:35:00	rainy	SRR13574707	SRR13574886	SRR13574534	SRR13574458	no	no
735_Tor_0119	735	FTorF	female	adult	16.1.19	January	08:00:00	rainy	SRR13574706	SRR13574885	SRR13574533	SRR13574457	no	no
736_May_0119	736	FMayF	female	adult	16.1.19	January	07:47:00	rainy	SRR13574705	SRR13574884	SRR13574532	SRR13574456	no	no
744_Cai_0119	744	FCaiM	male	adult	23.1.19	January	09:01:00	rainy	SRR13574704	no	SRR13574531	SRR13574455	no	no
745_May_0119	745	FMayF	female	adult	25.1.19	January	08:31:00	rainy	SRR13574703	no	SRR13574530	SRR13574454	no	no
746_Tor_0119	746	FTorF	female	adult	25.1.19	January	08:15:00	rainy	SRR13574702	no	SRR13574529	SRR13574453	no	no
752_Cai_0119	752	FCaiM	male	adult	30.1.19	January	08:26:00	rainy	SRR13574700	SRR13574883	SRR13574528	SRR13574451	no	no
753_Bon_0119	753	FBonF	female	juvenile	30.1.19	January	07:46:00	rainy	SRR13574699	SRR13574882	SRR13574527	SRR13574450	no	no
754_Tor_0119	754	FTorF	female	adult	30.1.19	January	07:50:00	rainy	SRR13574698	no	SRR13574526	SRR13574449	no	no
756_May_0119	756	FMayF	female	adult	31.1.19	January	08:47:00	rainy	SRR13574697	no	SRR13574524	SRR13574448	no	no
765_Cai_0219	765	FCaiM	male	adult	14.2.19	February	07:35:00	rainy	SRR13574696	SRR13574881	SRR13574523	SRR13574447	no	no
766_Luc_0219	766	FLucF	female	adult	14.2.19	February	07:38:00	rainy	SRR13574695	SRR13574880	SRR13574522	SRR13574446	no	no
767_Bon_0219	767	FBonF	female	juvenile	14.2.19	February	08:16:00	rainy	SRR13574694	no	SRR13574521	SRR13574445	no	no
769_May_0219	769	FMayF	female	adult	14.2.19	February	09:00:00	rainy	SRR13574693	SRR13574879	SRR13574520	SRR13574903	no	no
770_Tor_0219	770	FTorF	female	adult	14.2.19	February	09:06:00	rainy	SRR13574692	SRR13574878	SRR13574820	SRR13574902	no	no
796_Cai_0219	796	FCaiM	male	adult	24.2.19	February	09:10:00	rainy	SRR13574691	no	no	SRR13574901	no	no
797_Bon_0219	797	FBonF	female	juvenile	24.2.19	February	08:00:00	rainy	SRR13574689	no	SRR13574819	SRR13574899	no	no
798_May_0219	798	FMayF	female	adult	24.2.19	February	08:09:00	rainy	SRR13574688	no	SRR13574818	SRR13574874	no	no
800_Tor_0219	800	FTorF	female	adult	24.2.19	February	07:48:00	rainy	SRR13574687	no	SRR13574817	SRR13574873	no	no
801_Luc_0219	801	FLucF	female	adult	24.2.19	February	08:40:00	rainy	SRR13574574	no	SRR13574816	SRR13574872	no	no
841_Bon_0319	841	FBonF	female	juvenile	21.3.19	March	08:45:00	rainy	SRR13574573	no	no	SRR13574871	no	no
843_May_0319	843	FMayF	female	adult	21.3.19	March	08:51:00	rainy	SRR13574572	no	no	SRR13574870	no	no
845_Cai_0319	845	FCaiM	male	adult	21.3.19	March	08:57:00	rainy	SRR13574571	no	no	SRR13574869	no	no
860_Cai_0319	860	FCaiM	male	adult	24.3.19	March	08:50:00	rainy	SRR13574570	no	SRR13574814	SRR13574868	no	no
861_Bon_0319	861	FBonF	female	juvenile	24.3.19	March	08:20:00	rainy	SRR13574569	SRR13574877	SRR13574813	SRR13574867	no	no
862_May_0319	862	FMayF	female	adult	24.3.19	March	08:09:00	rainy	no	SRR13574875	SRR13574812	no	no	no
863_Tor_0319	863	FTorF	female	adult	24.3.19	March	08:19:00	rainy	SRR13574568	SRR13574846	no	SRR13574866	no	no
864_Luc_0319	864	FLucF	female	adult	24.3.19	March	08:37:00	rainy	SRR13574566	SRR13574845	SRR13574811	SRR13574864	no	no
871_May_0319	871	FMayF	female	adult	3.4.19	April	08:53:00	dry	SRR13574565	no	SRR13574810	no	no	no
872_Bon_0319	872	FBonF	female	juvenile	3.4.19	April	08:57:00	dry	SRR13574564	no	no	SRR13574863	no	no
873_Luc_0319	873	FLucF	female	adult	3.4.19	April	08:56:00	dry	SRR13574563	no	SRR13574809	SRR13574862	no	no
874_Cai_0319	874	FCaiM	male	adult	3.4.19	April	07:30:00	dry	SRR13574562	no	SRR13574808	no	no	no
876_Tor_0319	876	FTorF	female	adult	3.4.19	April	08:53:00	dry	SRR13574561	no	SRR13574807	SRR13574861	no	no
889_Luc_0419	889	FLucF	female	adult	6.4.19	April	09:10:00	dry	SRR13574560	SRR13574844	SRR13574806	SRR13574860	no	no
890_Tor_0419	890	FTorF	female	adult	6.4.19	April	08:35:00	dry	SRR13574559	SRR13574843	SRR13574805	SRR13574859	no	no
891_Cai_0419	891	FCaiM	male	adult	6.4.19	April	09:13:00	dry	SRR13574558	SRR13574842	SRR13574803	SRR13574858	no	no
892_May_0419	892	FMayF	female	adult	6.4.19	April	10:02:00	dry	SRR13574557	SRR13574841	SRR13574802	SRR13574857	no	no
893_Bon_0419	893	FBonF	female	juvenile	6.4.19	April	08:42:00	dry	SRR13574555	SRR13574840	SRR13574801	SRR13574856	no	no

## Sheet: Supplementary Table S2
Supplementary Table S2. Primers and PCR protocols for all the studied taxonomical marker genes.
	Primer Forward			Primer Reverse
Taxonomical marker gene	Name	Sequence	Miseq Adapter	Name	Sequence	Miseq Adapter	PCR protocol	Thermocycling program	References	Positive control
Bacteria 16S rRNA	S-D-Bact-0341-b-S-17	5´-CCTACGGGNGGCWGCAG-3´	5´-TCGTCGGCAGCGTCAGATGTGTATAAGAGACAG-3´	S-D-Bact-0785-a-A-21	5´-GACTACHVGGGTATCTAATCC-3´	5´-GTCTCGTGGGCTCGGAGATGTGTATAAGAGACAG-3´	Final volume of 50 µl containing 10 µl of 5x GC Buffer (Thermo Scientific, Waltham, MA, USA), 5% DMSO, 0.2 mM of forward and reverse primer, 200 µM dNTPs, 0.2 mM MgCl2, 1 U Phusion High-Fidelity DNA polymerase (Thermo Scientific, Waltham, MA, USA) and 20–25 ng template DNA	Denaturation 1 min at 98 °C, 25 cycles at 98 °C for 45 s, 45 s at 55 °C, and 30 s at 72 °C, and final extension at 72 °C for 5 min.	Klindworth et al., 2013	Escherichia coli
Eukaryota 18S rRNA	Reuk454FWD1	5´-CCAGCASCYGCGGTAATTCC-3´	5´-TCGTCGGCAGCGTCAGATGTGTATAAGAGACAG-3´	TAReukREV3	5´-ACTTTCGTTCTTGATYRA-3´	5´-GTCTCGTGGGCTCGGAGATGTGTATAAGAGACAG-3´	Final volume of 50 µl containing 10 µl of 5x GC Buffer (Thermo Scientific, Waltham, MA, USA), 5% DMSO, 0.2 mM of forward and reverse primer, 200 µM dNTPs, 0.2 mM MgCl2, 1 U Phusion High-Fidelity DNA polymerase (Thermo Scientific, Waltham, MA, USA) and 50 ng template DNA	Denaturation 1 min at 98 °C, 25 cycles at 98 °C for 45 s, 45 s at 47 °C, and 30 s at 72 °C, and final extension at 72 °C for 5 min.	Stoeck et al., 2010	Aspergillus nidulans
Fungi ITS2	ITS3_KYO2	5´-GATGAAGAACGYAGYRAA-3´	5´-TCGTCGGCAGCGTCAGATGTGTATAAGAGACAG-3´	ITS4	5´-TCCTCCGCTTATTGATATGC-3´	5´-GTCTCGTGGGCTCGGAGATGTGTATAAGAGACAG-3´	Final volume of 50 µl containing 10 µl of 5x GC Buffer (Thermo Scientific, Waltham, MA, USA), 5% DMSO, 0.2 mM of forward and reverse primer, 200 µM dNTPs, 0.2 mM MgCl2, 1 U Phusion High-Fidelity DNA polymerase (Thermo Scientific, Waltham, MA, USA) and 20–25 ng template DNA	Denaturation 1 min at 98 °C, 25 cycles at 98 °C for 45 s, 45 s at 48 °C, and 30 s at 72 °C, and final extension at 72 °C for 5 min.	Toju et al., 2012	Aspergillus nidulans
Archaea 16S rRNA	514Fa	5´-CCCTAYGGGGYGCASCAG-3´	5´-TCGTCGGCAGCGTCAGATGTGTATAAGAGACAG-3´	Miseq_Arch_rev	5´-GGACTACNSGGGTMTCTAAT-3	5´-GTCTCGTGGGCTCGGAGATGTGTATAAGAGACAG-3´	Final volume of 50 µl containing 10 µl of 5x GC Buffer (Thermo Scientific, Waltham, MA, USA), 5% DMSO, 0.2 mM of forward and reverse primer, 200 µM dNTPs, 0.2 mM MgCl2, 1 U Phusion High-Fidelity DNA polymerase (Thermo Scientific, Waltham, MA, USA) and 50 ng template DNA	Denaturation 1 min at 98 °C, 25 cycles at 98 °C for 45 s, 45 s at 52 °C, and 30 s at 72 °C, and final extension at 72 °C for 5 min.	Porat et al. 2010, & Gantner et al., 2011	Sample from the Atlantic Ocean (Standard laboratory control)
Archaea 16S rRNA	SSU1ArcF	5´-TCCGGTTGATCCYGCBRG-3´	5´-TCGTCGGCAGCGTCAGATGTGTATAAGAGACAG-3´	SSU520R	5´-GCTACGRRYGYTTTARRC-3´	5´-GTCTCGTGGGCTCGGAGATGTGTATAAGAGACAG-3´	Final volume of 50 µl containing 10 µl of 5x GC Buffer (Thermo Scientific, Waltham, MA, USA), 5% DMSO, 0.2 mM of forward and reverse primer, 200 µM dNTPs, 0.2 mM MgCl2, 1 U Phusion High-Fidelity DNA polymerase (Thermo Scientific, Waltham, MA, USA) and 50 ng template DNA	Denaturation 15 min at 95 °C, 30 cycles at 95 °C for 30 s, 30 s at 60 °C, and 30 s at 72 °C, and final extension at 72 °C for 5 min.	Bahram et al., 2019	Sample from the Atlantic Ocean (Standard laboratory control)

## Sheet: Supplementary Table S3
Supplementary Table S3. Sequencing statistics for all taxonomical marker genes.
Taxonomical marker gene	Number of samples	Reads after quality filtering	Number of ASVs	Mean amplicon length (bp)	Number of unclassified reads	Reads for rarefaction
Bacteria 16S rRNA	141	7 068 908	2 675	417	3.5 % ± 1.5	18 794
Bacteria 16S rRNA (active)	56	1 285 188	2 437	417	1.5 % ± 0.6	9 032
Bacteria 16S rRNA (entire)	56	3 086 712	2 583	417	4.0 % ± 1.8	18 794
Eukaryota 18S rRNA	115	5 790 790	3 275	380	3.1 % ± 2.9	NA
Plants 18S rRNA	113	1 072 667	269	379	NA	1 000
Fungi ITS2	125	6 145 213	6 637	320	71.0 % ± 16.8	NA
Archaea 16S rRNA (Porat & Gantner)	5	238 045	60	408	0.7 % ± 0.4	NA
Archaea 16S rRNA (Bahram)	5	288 572	72	403	0.4 % ± 0.5	NA

## Sheet: Supplementary Table S4
Supplementary Table S4. p-values and correlation coefficients from statistical tests.
	p-value	r2
Permanova individual differences entire community	0.002	0.055
Environmental fit from PCoA of Wunifrac entire community
Season	0.001	0.281
Mean precipitation	0.001	0.266
Rates of fruit feeding	0.003	0.112
Rates of feeding on leaves	0.044	0.045
Rates of flower feeding	0.001	0.266
Rates of affiliative interactions	0.006	0.099
Protest test from Procrustes comparison of entire and plant diet from 18S data	0.001	0.654
Environmental fit from PCoA from Wunifrac active community
Season	0.007	0.095
Precipitation	0.013	0.149
Feeding fruits	0.102	0.08
Feeding leaves	0.23	0.052
Feeding flowers	0.003	0.22
Affiliation	0.507	0.026
Environmental fit from PCoA from Wunifrac reduced entire community
Precipitation	0.003	0.2
Feeding fruits	0.056	0.109
Feeding leaves	0.83	0.083
Feeding flowers	0.002	0.299
Affiliation	0.2	0.055
Protest test from Procrustes comparison of entire and active community	0.001	0.769

## Sheet: Supplementary Table S5
Supplementary Table S5. Raw ASV table of the bacterial 16S rRNA gene and transcript data.
	Samples
ASV	102_May_0518_DNA	103_Cai_0518_DNA	104_Luc_0518_DNA	105_Bon_0518_DNA	106_Tor_0518_DNA	116_Cai_0518_DNA	117_Tor_0518_DNA	118_Bon_0518_DNA	120_May_0518_DNA	121_Luc_0518_DNA	158_Cai_0518_DNA	158_Cai_0518_RNA	159_May_0518_DNA	159_May_0518_RNA	184_Bon_0518_DNA	184_Bon_0518_RNA	185_Luc_0518_DNA	185_Luc_0518_RNA	187_Tor_0518_DNA	187_Tor_0518_RNA	213_Tor_0618_DNA	213_Tor_0618_RNA	214_May_0618_DNA	214_May_0618_RNA	216_Luc_0618_DNA	216_Luc_0618_RNA	217_Bon_0618_DNA	217_Bon_0618_RNA	218_Tor_0618_DNA	219_Cai_0618_DNA	219_Cai_0618_RNA	242_Bon_0618_DNA	243_Tor_0618_DNA	244_Cai_0618_DNA	245_Luc_0618_DNA	246_May_0618_DNA	267_Bon_0618_DNA	268_Tor_0618_DNA	269_Luc_0618_DNA	271_Cai_0618_DNA	272_May_0618_DNA	299_Tor_0718_DNA	300_Cai_0718_DNA	303_May_0718_DNA	304_Bon_0718_DNA	331_Cai_0718_DNA	331_Cai_0718_RNA	332_Bon_0718_DNA	332_Bon_0718_RNA
ASV_000010	1010	1544	1511	1506	1565	1824	1471	741	706	1013	1016	295	885	99	1467	180	1991	713	1291	122	762	103	625	138	2254	106	2304	341	789	617	36	978	933	535	1151	2109	772	418	470	573	907	1078	834	1329	1709	529	119	554	179
ASV_000004	213	197	325	219	254	167	580	196	387	228	288	35	397	43	428	50	377	45	217	14	496	49	670	97	355	22	1070	294	772	211	7	893	861	48	506	117	771	452	172	398	558	328	190	354	933	743	240	554	208
ASV_000008	368	564	715	573	408	1116	537	573	523	614	893	151	668	99	474	123	951	130	400	40	335	66	381	100	1154	91	1075	147	429	642	58	402	677	224	328	387	518	303	412	698	639	813	784	713	1284	1572	231	786	439
ASV_000007	879	354	704	71	388	1651	1123	349	749	936	500	228	989	102	232	25	901	107	1335	198	841	121	461	82	1674	101	971	51	994	814	64	143	745	681	636	550	919	1110	673	1268	1201	1759	1446	714	772	1470	114	327	65
ASV_000003	208	447	839	1498	128	2169	1051	784	526	1398	999	470	763	73	781	79	1067	150	437	51	296	30	230	32	1292	82	1579	64	356	466	27	261	177	364	286	82	498	296	569	1037	395	934	449	608	2530	869	92	1947	369
ASV_000005	972	2339	1134	774	1067	663	992	739	861	500	516	69	1626	46	1324	41	1227	26	1567	67	875	50	607	35	1032	20	1203	28	831	3638	25	1636	837	2518	1514	1104	894	633	425	1314	786	2511	1794	1239	3584	1353	167	2586	330
ASV_000006	464	553	897	469	677	954	840	526	451	693	631	102	621	111	342	83	732	119	516	37	381	72	393	101	1074	74	611	72	482	419	44	323	701	178	286	223	532	295	368	604	487	609	555	535	1019	1000	165	686	304
ASV_000001	143	6103	3	3231	810	1	430	1512	168	29	47	1	278	29	1165	51	1	0	1090	56	939	65	968	134	824	24	2052	109	958	30	0	1381	3295	43	1013	444	1396	1416	794	46	911	2448	78	442	2936	157	13	1882	487
ASV_000013	149	100	301	102	103	521	525	122	228	167	596	3899	414	502	285	973	635	689	116	756	52	376	68	598	322	1387	599	5563	104	94	152	260	86	125	134	83	130	27	54	149	186	251	256	91	244	144	419	128	817
ASV_000009	795	2	0	351	445	1	591	676	1031	11	2	0	1622	90	2172	115	1	0	1202	78	966	93	1016	194	4	0	4542	1042	1202	0	0	1937	1014	1	1041	140	925	318	0	0	578	182	408	683	1385	522	71	1281	432
ASV_000011	146	134	703	227	115	328	388	86	53	292	81	940	69	123	99	423	148	365	132	797	166	677	106	480	202	746	220	143	150	881	1554	338	221	1363	226	395	270	116	171	422	301	392	470	140	419	438	1049	250	1941
ASV_000021	54	90	347	195	200	213	221	159	280	319	245	689	190	257	76	412	330	163	185	653	124	354	119	313	176	494	206	92	165	68	141	79	121	233	98	274	161	139	155	1241	251	293	414	189	147	284	398	131	404
ASV_000014	127	134	185	109	348	190	162	52	50	98	127	554	100	191	164	653	106	228	528	1612	183	971	192	886	201	611	403	257	372	432	394	103	264	776	263	437	152	71	116	66	226	219	260	119	201	126	251	107	695
ASV_000002	163	18	0	2041	466	1	325	939	153	3	0	0	202	9	686	22	1	0	612	30	555	35	405	36	505	18	1146	46	587	0	0	737	1409	0	548	96	524	469	413	0	92	1449	41	294	1445	31	1	1007	202
ASV_000012	534	247	449	255	202	462	196	231	291	159	65	683	455	780	454	1836	186	436	396	2549	321	1713	265	1200	304	852	678	638	516	519	819	899	365	989	462	2295	551	224	353	358	1540	775	649	755	755	420	1255	542	3248
ASV_000016	44	81	129	10	15	101	119	101	156	323	164	49	321	57	3	3	352	29	21	13	20	18	172	31	165	17	8	6	16	36	15	9	32	52	9	61	84	44	28	83	147	40	62	26	4	392	84	3	11
ASV_000018	77	62	173	495	66	177	88	98	99	382	44	610	81	220	200	1140	316	646	32	264	73	240	46	345	233	696	16	45	55	40	101	94	91	156	43	119	141	72	56	139	163	165	193	37	146	223	104	151	397
ASV_000019	298	577	676	317	450	112	381	336	366	725	359	171	409	95	205	112	591	70	337	356	652	311	478	279	550	252	866	89	492	173	55	397	433	252	321	180	418	292	274	181	653	228	393	502	441	569	204	248	269
ASV_000025	171	120	35	49	124	344	335	226	271	486	429	383	268	70	223	111	602	232	138	54	158	152	229	214	737	280	1137	172	226	155	39	358	238	36	213	82	202	71	49	261	156	211	189	210	685	519	173	257	353
ASV_000017	106	170	158	60	98	142	192	57	66	203	213	59	167	9	38	4	489	34	146	25	91	10	85	22	416	27	44	9	119	97	4	25	88	48	83	161	95	52	114	83	165	227	161	205	203	139	16	100	15
ASV_000015	0	0	0	0	0	0	0	0	0	0	0	0	0	0	0	0	0	0	0	0	0	0	0	0	0	0	0	0	0	0	0	0	0	0	0	0	0	0	0	0	0	0	2	0	0	85	0	0	0
ASV_000022	347	91	473	75	228	362	473	171	349	535	189	76	526	66	195	16	664	65	382	43	234	33	215	35	1088	67	598	24	466	333	19	155	196	308	430	334	387	387	450	617	572	1074	642	366	694	748	72	295	53
ASV_000024	398	540	610	118	502	685	468	200	317	418	359	128	330	47	152	21	541	232	410	52	257	30	206	45	747	40	176	32	242	203	9	83	319	163	200	404	225	124	191	182	204	377	279	319	169	122	36	56	17
ASV_000023	131	34	39	329	603	111	573	123	60	9	84	881	128	224	198	1042	50	151	143	788	201	1230	70	286	66	192	171	171	380	748	1095	158	552	1273	88	296	302	325	87	363	200	235	280	76	315	264	475	297	1960
ASV_000026	317	319	350	303	395	355	417	187	240	225	183	61	264	29	285	37	469	193	441	49	235	33	165	43	512	27	323	47	196	146	10	122	309	171	181	658	223	102	128	173	272	245	225	382	236	160	21	103	41
ASV_000027	49	3	105	14	98	5	65	20	79	47	13	77	40	88	43	506	41	37	172	1389	181	1293	43	231	81	251	146	119	227	99	171	82	472	73	140	433	189	156	39	5	122	53	52	94	188	22	11	72	625
ASV_000037	36	191	53	204	97	65	494	252	168	462	233	396	24	30	75	296	163	59	74	298	65	191	27	94	56	107	83	168	48	108	71	87	40	116	41	68	45	64	19	155	129	115	144	19	129	291	248	93	285
ASV_000039	99	798	410	99	187	228	228	50	99	81	581	26	51	5	90	3	185	10	72	7	91	6	41	6	300	7	197	10	115	366	2	209	521	472	360	96	414	304	89	240	217	317	386	174	543	444	67	172	49
ASV_000043	30	36	136	42	44	67	75	36	39	126	63	146	73	39	85	162	301	67	49	158	69	160	85	180	159	169	152	93	91	127	158	199	194	247	239	150	312	180	266	270	905	756	347	299	976	111	65	272	989
ASV_000036	29	30	41	38	67	48	39	7	12	78	36	915	17	66	130	1604	97	269	84	660	94	1028	42	485	131	959	127	395	112	292	1146	166	150	44	135	209	136	137	17	37	154	111	65	37	147	282	584	149	957
ASV_000030	87	134	167	371	134	225	178	107	35	86	318	287	60	67	229	277	59	107	453	368	151	268	162	246	146	146	770	270	351	1057	305	38	234	293	280	322	124	22	67	194	251	127	252	254	413	152	145	184	422
ASV_000052	13	27	122	13	6	42	76	72	68	340	52	38	50	11	1	1	1665	230	13	11	33	16	50	34	788	198	27	9	23	18	3	50	22	14	59	28	68	42	128	23	33	91	21	4	181	154	37	63	86
ASV_000033	1	0	0	211	34	0	0	96	0	2	0	0	0	0	603	12	0	0	1	0	5	0	0	0	0	0	764	23	0	0	0	375	0	0	164	0	69	1	0	0	1	1	0	0	1526	5	0	516	24
ASV_000032	34	29	59	17	75	112	29	8	6	10	25	179	87	141	21	50	27	27	52	194	55	82	63	106	94	86	46	40	127	195	104	46	191	166	64	144	59	34	23	35	39	110	42	67	106	18	32	82	223
ASV_000028	109	224	599	248	214	90	274	152	68	226	142	91	77	10	1684	250	287	30	219	83	233	56	66	22	299	40	1728	238	197	358	91	388	253	1091	376	1063	219	113	65	438	157	203	346	154	511	370	67	478	100
ASV_000031	128	258	108	141	221	134	353	127	158	111	226	63	237	22	205	27	368	30	180	45	112	17	156	28	320	20	334	39	143	168	11	54	103	72	79	224	172	85	100	120	198	187	191	304	255	187	11	130	27
ASV_000046	63	23	18	6	5	13	66	80	68	68	101	48	92	14	8	2	145	26	49	32	65	70	49	22	68	16	109	34	47	42	13	97	48	60	31	39	110	48	26	112	213	24	91	53	29	445	172	15	11
ASV_000034	0	0	0	0	0	0	0	0	0	0	0	0	0	0	1	13	0	0	80	821	232	1817	14	153	1	2	221	626	112	1	0	76	118	0	35	150	175	96	53	0	151	132	69	45	172	59	452	104	1397
ASV_000029	21	53	38	9	5	18	49	41	68	20	42	1	695	4	19	0	62	1	117	1	325	11	232	4	147	3	321	20	252	591	1	801	1446	126	490	84	435	280	235	145	391	366	281	578	171	135	4	144	6
ASV_000042	33	86	13	73	5	40	18	17	30	18	47	61	6	1	11	14	51	6	7	17	17	11	18	20	15	10	29	7	22	16	12	82	23	37	36	72	80	68	45	59	125	59	88	30	83	146	82	132	51
ASV_000040	31	95	89	50	46	24	29	16	10	27	2	18	30	14	25	27	32	36	28	78	56	76	49	70	31	46	45	48	32	29	97	57	361	135	34	985	106	87	12	30	175	59	43	59	118	64	10	155	364
ASV_000049	15	11	55	98	6	28	48	53	47	209	221	132	30	20	17	34	61	9	16	82	53	103	12	46	66	89	53	26	34	15	26	190	40	54	145	23	59	123	54	152	81	84	148	26	152	320	240	228	199
ASV_000044	68	45	2	103	107	452	311	136	130	2	384	24	294	4	265	13	0	0	57	7	51	3	11	0	4	0	240	8	88	237	6	229	142	13	82	1	68	66	0	2	84	12	16	49	529	25	4	40	17
ASV_000035	91	323	65	234	33	110	182	149	219	194	237	449	144	92	81	128	191	113	7	66	124	90	93	112	178	106	93	15	136	74	77	87	177	202	21	84	147	128	32	624	344	270	660	79	178	1069	459	240	175
ASV_002528	87	103	125	62	198	181	185	69	80	115	136	314	139	84	113	174	111	58	142	150	97	125	111	142	120	99	183	69	140	69	32	63	199	367	145	403	94	44	73	71	108	96	223	95	218	54	40	113	227
ASV_000041	76	16	358	49	164	236	69	43	48	65	21	28	47	21	33	29	107	68	33	25	36	57	109	87	466	258	79	18	59	110	34	66	96	37	42	97	62	42	81	122	102	156	168	87	126	267	33	201	317
ASV_000053	10	49	128	48	35	2	41	44	20	36	51	9	16	3	51	6	102	10	25	4	47	5	19	7	119	11	128	4	109	16	1	67	95	100	60	26	98	72	75	121	99	78	127	59	102	517	59	101	13
ASV_000045	132	155	543	272	181	89	458	161	89	389	209	40	141	22	161	28	385	103	143	11	151	28	83	34	468	53	509	44	190	31	7	113	166	60	137	48	246	149	85	118	206	68	92	111	127	250	81	160	95
ASV_000056	51	237	100	619	87	123	172	225	153	214	318	179	108	34	116	101	173	32	79	100	101	52	35	49	164	80	233	37	74	203	90	204	140	210	103	99	260	226	65	473	270	308	394	140	613	627	210	492	355
ASV_000081	44	91	87	129	47	81	214	84	54	88	152	151	85	23	188	110	190	40	52	36	116	43	67	56	156	46	262	41	104	113	42	144	116	86	138	73	161	58	74	158	159	105	103	73	347	153	82	171	335
ASV_000051	301	36	276	24	119	186	359	110	249	306	90	47	273	35	59	5	353	26	269	28	135	17	100	10	686	38	307	12	225	244	14	39	119	89	190	92	159	129	251	238	271	474	331	182	213	247	25	114	16
ASV_000047	0	2	1	124	4	8	1	106	4	4	2	0	4	0	48	9	2	1	36	5	123	11	2	1	3	0	80	5	192	1	0	16	167	0	8	1	253	341	0	4	2	4	6	5	275	23	0	148	43
ASV_000061	0	1	6	672	323	0	134	64	1	8	0	0	0	0	75	2	3	0	65	2	36	0	0	0	48	0	92	1	51	0	0	137	219	0	127	0	30	8	65	0	10	55	120	439	41	611	31	205	12
ASV_000048	206	250	70	17	23	1150	242	480	667	145	521	250	607	47	25	1	294	37	234	27	122	10	285	34	446	23	88	0	187	276	18	3	100	204	55	136	209	181	187	662	847	362	334	809	117	553	46	52	10
ASV_000050	80	110	21	90	70	140	102	63	52	60	151	31	113	9	66	3	214	15	71	10	45	7	51	6	145	7	82	5	51	85	10	21	26	31	45	93	53	27	68	60	134	86	108	169	79	104	13	33	4
ASV_000038	0	0	488	109	31	0	0	49	0	142	0	0	2	0	128	7	194	8	0	0	0	0	1	0	384	7	449	77	1	0	0	274	0	0	252	0	172	1	153	0	5	762	0	0	1204	5	0	599	121
ASV_000069	46	33	5	20	9	31	76	117	138	59	119	53	268	70	3	6	172	26	16	16	28	20	52	17	30	12	9	4	21	18	7	10	27	2	8	51	111	52	14	12	109	12	15	23	3	46	9	6	5
ASV_000055	424	0	0	1	133	0	122	129	359	3	0	0	348	27	291	19	48	2	156	18	169	12	228	36	61	1	303	31	155	0	0	154	506	0	126	488	356	286	30	0	298	94	350	317	404	401	56	231	41
ASV_000062	2	69	13	88	8	73	5	30	10	16	117	260	1	1	28	85	19	9	8	12	5	30	1	4	7	24	97	86	10	32	48	16	21	13	13	27	12	20	0	13	20	12	19	24	38	72	75	45	67
ASV_000075	39	37	84	70	95	124	89	44	39	179	114	397	146	111	48	170	378	74	62	232	38	84	39	114	79	150	76	67	65	137	95	33	41	35	18	31	71	44	38	65	112	70	95	45	93	113	164	31	133
ASV_000057	1054	2	1	13	7	0	2	562	967	19	0	0	1450	120	12	0	1	0	2	0	2	0	375	33	0	0	625	25	31	0	0	429	4	1	181	222	607	2	1	0	375	107	166	1320	1151	529	72	458	94
ASV_000054	0	0	0	3	1	1	3	8	2	6	2	0	2	0	0	0	1	0	95	11	286	30	0	0	1	0	8	0	268	1	0	1	339	0	0	0	427	637	0	2	2	2	6	1	12	30	0	18	0
ASV_000059	220	0	383	89	293	1	349	220	280	199	0	0	182	4	66	2	152	3	237	11	102	2	147	5	252	2	188	14	154	0	0	91	122	0	90	65	180	133	51	0	143	194	285	248	201	213	16	70	9
ASV_000064	54	1355	730	768	875	241	782	224	19	225	232	9	17	1	35	1	104	0	80	3	11	0	101	4	67	1	3	0	29	166	0	4	45	35	8	47	24	10	78	77	50	83	97	31	14	27	2	38	2
ASV_001473	31	88	35	164	17	46	98	90	105	72	56	125	44	18	27	41	119	48	16	29	7	20	21	62	32	29	89	51	23	12	19	40	12	40	26	26	35	14	18	67	112	58	65	24	108	153	74	76	143
ASV_000066	0	22	8	1	3	27	0	3	0	12	4	4	1	0	0	0	21	1	10	9	2	2	4	3	1	0	0	0	3	50	22	0	0	0	0	0	0	0	10	14	14	8	13	1	0	13	8	0	0
ASV_000071	10	3	46	4	1	8	6	9	16	168	0	31	10	40	2	20	169	374	19	108	23	88	10	65	143	491	40	89	17	0	3	22	51	7	20	26	57	28	31	12	43	78	24	24	7	51	23	8	27
ASV_000083	12	17	47	12	14	115	73	45	73	102	88	51	44	16	6	3	36	1	40	22	39	25	80	38	118	25	32	7	109	30	8	158	90	83	129	37	133	112	36	116	523	357	209	204	354	112	20	73	102
ASV_000072	92	192	127	471	96	212	293	206	196	217	969	403	103	20	69	64	123	12	55	72	39	53	61	47	78	95	104	493	73	33	39	193	96	306	104	91	192	123	79	100	386	196	378	114	151	254	316	173	252
ASV_000084	39	139	34	71	36	92	71	53	39	64	129	163	64	25	157	67	132	44	16	7	31	5	59	62	74	31	621	35	49	185	55	166	53	212	120	64	75	43	49	189	120	97	168	64	172	147	107	99	108
ASV_000065	54	132	180	17	63	93	302	48	65	61	46	205	77	57	7	33	101	31	102	188	62	87	116	141	54	57	78	111	76	66	40	350	59	56	172	54	145	71	6	58	165	74	117	67	351	318	74	196	208
ASV_000074	0	0	0	0	0	0	0	0	0	1	0	0	3	9	29	57	0	0	5	21	6	31	10	254	16	106	66	45	10	7	22	124	246	306	119	267	329	196	169	403	280	519	588	194	863	72	796	225	1246
ASV_000060	848	0	0	19	18	0	10	394	750	9	1	0	1160	94	10	0	1	0	5	0	2	0	86	9	3	0	457	22	22	0	0	319	8	0	146	156	453	2	3	0	252	81	132	947	899	389	69	406	94
ASV_000067	0	0	289	185	324	0	132	69	0	203	0	0	0	0	209	1	75	0	181	3	30	0	0	0	248	0	216	2	40	0	0	192	327	0	129	0	184	25	15	0	0	121	1	0	385	15	0	139	10
ASV_000058	12	15	52	5	8	10	38	6	8	24	0	10	23	12	0	0	12	8	1	12	13	13	35	75	70	105	0	1	6	23	52	1	96	396	34	601	79	88	38	160	65	212	109	30	0	227	131	3	0
ASV_000063	0	0	201	149	20	0	0	37	0	72	0	0	0	0	223	3	6	0	353	10	629	10	0	0	207	1	405	6	294	0	0	252	444	0	196	0	226	309	221	0	0	836	0	0	763	2	0	344	22
ASV_000073	93	66	56	32	131	105	86	44	81	17	532	30	158	7	67	3	15	0	84	6	64	5	34	6	67	1	157	14	126	358	5	94	352	345	85	171	116	90	71	297	352	257	491	411	313	403	80	95	30
ASV_000076	77	108	109	37	139	45	199	46	50	52	79	24	76	5	75	13	120	8	127	26	103	6	71	16	250	5	385	41	108	149	8	54	65	107	58	148	77	38	71	112	89	104	164	110	72	88	8	64	11
ASV_000653	233	259	535	57	201	153	167	26	38	120	656	136	8	2	0	0	224	32	136	19	393	52	287	38	242	25	102	1	292	472	32	98	120	185	117	48	227	149	78	180	165	672	975	351	166	615	101	639	202
ASV_000085	62	41	94	8	51	89	84	12	29	100	39	55	4	1	0	0	12	6	13	7	32	32	2	4	28	8	18	0	66	59	15	86	39	20	82	127	46	8	58	154	224	199	95	380	60	206	84	65	113
ASV_000092	2	27	49	6	0	31	26	17	12	152	40	16	9	1	3	1	117	13	6	0	8	0	1	1	63	11	16	0	5	12	4	4	7	10	6	1	25	14	14	15	7	10	15	0	5	106	20	2	1
ASV_000068	26	103	125	52	37	161	51	44	34	90	125	17	115	20	43	12	191	32	103	8	59	14	90	40	268	22	117	17	77	345	27	95	137	31	72	58	94	74	68	56	102	114	74	121	252	141	21	151	79
ASV_000079	113	269	52	128	135	51	160	81	99	57	387	94	60	7	24	8	77	9	36	15	127	30	71	8	59	9	172	9	98	58	10	185	473	27	68	80	168	301	62	35	219	471	237	181	315	353	30	311	53
ASV_000082	2	30	1	5	18	79	18	3	0	2	141	581	3	1	63	166	8	18	15	93	15	88	24	111	122	352	216	455	10	9	11	7	2	0	5	1	1	0	0	0	0	4	0	0	19	0	0	22	149
ASV_000100	7	50	64	77	37	81	38	51	45	41	121	276	22	35	56	153	80	75	25	96	40	207	25	116	59	141	142	62	88	48	45	34	61	189	95	149	42	44	28	58	78	150	143	73	124	79	146	107	272
ASV_000094	64	33	212	63	104	13	202	27	56	58	169	13	78	8	71	3	70	4	54	2	42	6	40	12	84	5	152	9	111	45	0	140	62	359	126	60	84	31	11	268	184	167	387	180	441	206	32	160	64
ASV_000078	55	80	42	68	90	59	148	56	48	53	98	29	96	5	79	6	243	10	114	19	56	8	59	13	173	10	62	10	70	90	8	12	33	62	49	84	88	38	110	74	102	137	135	120	53	91	15	12	1
ASV_000103	2	10	5	26	1	2	15	24	9	14	20	26	6	1	103	51	37	13	1	1	11	15	4	4	7	6	289	117	7	1	3	20	4	0	6	11	15	2	1	4	91	1	16	28	7	24	1	4	4
ASV_000097	0	0	0	0	0	0	0	0	0	0	0	0	0	0	0	0	0	0	0	0	0	0	0	0	0	0	0	0	3	0	0	0	0	0	0	0	0	0	0	0	0	46	124	0	0	60	8	163	18
ASV_000108	1	12	18	19	6	17	25	4	3	15	25	57	25	26	26	18	41	41	6	12	4	4	16	48	89	58	41	170	17	34	13	1	1	0	7	17	4	0	19	0	4	17	2	0	0	93	0	0	0
ASV_000091	27	6	346	683	88	21	310	112	39	182	16	2	42	4	268	26	434	58	106	20	50	6	25	3	418	20	587	24	82	4	0	99	49	8	112	18	74	54	189	38	66	308	15	49	1020	18	1	731	171
ASV_000109	13	9	17	14	13	45	11	10	4	10	40	32	7	5	13	5	22	2	12	9	11	6	14	8	27	6	54	125	24	96	17	2	7	31	11	49	15	4	21	15	13	17	35	17	9	12	5	4	2
ASV_000130	0	9	193	97	28	8	81	24	1	874	90	72	0	1	102	72	298	43	27	33	52	29	0	0	24	8	92	76	20	8	2	71	16	11	42	0	54	14	27	70	2	53	79	0	21	184	58	47	26
ASV_000080	0	0	0	0	0	0	0	0	0	0	0	0	0	0	0	0	0	0	0	0	0	0	0	0	0	0	0	0	0	0	0	0	0	0	0	0	1	0	0	0	0	0	0	0	0	75	0	0	0
ASV_000180	63	15	555	57	187	24	259	78	120	418	58	7	88	11	156	16	362	16	119	9	152	19	73	15	474	25	480	48	115	97	5	277	290	88	195	44	148	68	65	199	129	186	159	166	295	43	4	127	82
ASV_000089	19	37	51	39	63	80	114	12	18	20	47	12	35	3	42	4	48	17	57	11	30	7	23	12	69	11	54	23	35	72	2	30	59	74	50	25	19	21	19	19	25	40	47	32	41	22	14	31	7
ASV_000088	186	1	259	215	348	0	720	204	200	283	1	0	112	1	84	0	52	0	421	1	271	2	112	2	415	1	725	35	404	0	0	46	262	0	58	121	125	160	71	0	152	128	40	305	133	40	0	127	7
ASV_000106	13	53	55	104	18	70	11	19	16	33	42	0	58	2	85	0	70	0	44	0	8	0	42	1	102	0	153	6	12	59	0	44	16	35	29	52	20	7	13	8	21	25	17	34	46	36	0	85	2
ASV_000093	156	289	259	34	71	250	358	161	198	300	123	55	192	32	84	30	132	15	42	18	101	22	119	34	153	24	267	56	63	44	7	25	36	17	16	36	110	64	6	81	159	83	98	44	115	168	30	85	50
ASV_000095	80	19	261	47	42	174	72	76	155	127	229	16	212	7	25	4	199	16	17	5	21	3	286	33	181	8	73	1	21	217	2	70	59	30	46	5	46	26	5	1	48	21	7	36	213	19	3	3	1
ASV_000077	46	169	188	6	187	169	103	25	48	222	10	0	166	0	1	0	373	6	348	0	17	0	24	8	592	23	65	13	20	13	0	0	19	13	5	12	33	36	3	32	35	78	43	52	2	33	2	5	0
ASV_000110	5	59	10	11	73	30	45	7	6	15	380	69	50	10	146	14	10	7	183	17	118	7	22	2	24	1	519	36	122	135	1	637	137	716	339	732	200	287	14	202	222	120	295	186	879	230	42	54	17
ASV_000102	8	20	22	24	23	25	14	13	7	15	21	203	11	4	6	98	20	10	15	54	6	15	5	11	18	52	48	34	12	337	594	31	10	154	29	31	28	7	3	16	36	40	95	37	115	45	74	34	245
ASV_000105	8	0	0	1	0	0	34	135	238	2	0	0	770	80	9	6	0	0	0	0	0	0	5	1	9	1	6	0	0	0	0	4	0	0	2	0	1	0	0	0	0	0	0	0	114	0	0	19	4
ASV_000087	7	22	31	6	1	27	9	12	12	78	32	17	18	5	0	0	34	4	3	1	2	1	10	4	31	5	0	0	1	7	0	0	17	10	1	3	18	18	2	11	30	7	14	6	0	113	38	0	0
ASV_000070	1081	2	0	5	5	0	0	479	975	6	0	0	1314	212	9	1	0	0	1	0	2	0	192	22	0	0	483	18	36	0	0	237	2	1	115	193	487	2	1	0	319	85	156	1202	637	500	96	246	80
ASV_000107	4	0	92	14	1	0	0	80	172	156	0	0	41	5	27	5	53	4	0	0	0	0	86	42	124	14	35	1	0	0	0	94	34	0	37	12	57	22	6	0	101	44	7	35	130	59	1	55	80
ASV_000113	39	15	84	147	22	30	139	62	50	122	30	27	18	6	20	14	60	7	14	7	22	13	28	21	79	17	96	141	60	7	2	30	48	37	37	33	156	89	36	129	172	156	179	80	207	108	171	66	73
ASV_000125	22	18	20	224	7	13	35	72	60	49	97	644	77	28	43	104	56	24	15	46	13	34	10	26	33	25	67	33	25	14	22	34	18	35	17	55	37	17	14	47	120	58	56	15	49	141	98	113	158
ASV_000118	35	123	93	60	16	80	135	65	117	90	143	108	69	17	21	24	117	15	47	71	50	24	23	28	69	28	56	8	51	58	29	97	47	63	55	36	106	64	50	136	177	211	132	104	180	223	75	189	123
ASV_000086	13	206	92	112	25	197	20	29	32	49	155	1	107	0	90	0	59	2	62	0	23	1	41	0	79	0	133	6	23	129	0	15	31	61	25	85	38	9	9	17	79	37	59	57	68	59	2	48	3
ASV_000141	15	28	31	9	19	138	43	6	23	19	74	444	39	93	21	169	14	69	19	307	24	170	15	185	40	167	89	344	29	94	189	21	50	127	34	365	21	9	19	37	28	44	38	18	32	51	455	21	314
ASV_000096	26	5	9	5	5	0	64	80	83	136	11	3	86	17	12	1	544	67	26	7	30	17	150	55	49	8	23	12	19	17	2	11	21	5	6	14	44	25	8	9	92	13	10	12	21	27	0	57	29
ASV_000101	88	130	209	138	99	89	110	72	51	150	79	51	81	10	289	48	212	29	75	32	74	13	37	9	207	30	323	36	60	101	23	62	30	146	71	241	26	14	62	56	62	39	37	37	19	22	4	24	5
ASV_000104	35	189	155	59	44	25	59	50	34	27	127	0	248	0	21	0	96	0	43	0	37	0	63	1	61	1	65	4	55	251	0	103	177	76	68	46	79	47	15	105	111	101	204	134	391	194	0	184	2
ASV_000123	0	0	0	0	0	0	0	0	0	0	0	0	0	0	0	0	0	0	0	0	0	0	50	9	0	0	0	0	0	0	0	0	0	0	0	0	0	0	0	0	0	0	0	0	0	0	0	0	0
ASV_000112	11	20	52	33	14	16	14	17	16	116	10	10	57	5	31	9	59	7	2	3	2	0	7	1	14	4	23	3	7	11	3	3	12	3	3	7	13	10	7	18	18	22	49	22	20	258	36	41	8
ASV_000124	0	0	0	0	0	0	0	0	0	0	0	0	0	0	0	0	0	0	0	0	0	0	0	0	0	0	0	0	0	0	0	0	0	0	0	0	0	0	0	0	0	0	1	0	0	1	0	5	0
ASV_000146	25	10	12	3	0	8	7	8	18	7	41	22	18	2	0	2	24	3	2	1	3	1	1	0	16	12	8	2	5	24	7	8	1	24	4	5	9	6	4	35	18	7	16	6	6	166	79	6	9
ASV_000098	60	82	35	35	108	69	106	60	46	34	108	29	56	3	222	26	223	11	135	24	62	10	49	12	209	9	312	35	65	122	9	9	22	80	29	81	70	37	34	102	59	64	84	62	25	65	9	14	2
ASV_000157	7	6	22	12	14	27	21	11	11	10	18	297	15	48	3	39	3	11	4	120	10	93	4	23	16	46	0	7	15	13	33	10	8	30	14	7	25	1	14	13	7	19	26	7	33	20	49	10	99
ASV_000244	3	7	198	53	10	11	80	48	2	463	136	49	6	0	107	13	616	49	5	1	13	2	8	10	333	22	208	27	17	124	5	31	24	15	30	0	55	8	2	13	21	9	9	2	47	52	4	95	25
ASV_000111	28	43	109	12	63	86	104	19	39	111	96	253	109	67	44	60	63	61	29	79	22	90	40	128	44	97	43	7	30	55	16	64	93	39	45	24	65	44	24	47	100	73	86	43	102	145	77	46	168
ASV_000314	1	63	55	43	16	62	74	7	0	297	155	133	0	0	36	17	129	19	33	18	34	46	1	0	5	4	50	31	18	33	8	34	14	39	28	0	25	10	11	106	1	48	93	0	29	171	96	49	46
ASV_000137	8	12	7	15	49	50	107	22	3	12	94	17	0	0	0	0	0	1	0	0	0	0	0	0	2	0	4	0	1	18	0	0	8	55	4	2	4	6	6	74	11	57	116	18	3	99	47	1	0
ASV_000144	5	20	13	18	49	18	46	16	29	22	3	58	9	18	10	24	62	39	41	97	32	63	17	34	21	61	47	21	60	14	34	62	18	69	57	41	49	26	17	53	79	73	117	69	73	74	52	42	131
ASV_000119	8	133	29	3	18	123	22	8	26	22	83	2	34	1	143	1	52	2	38	2	16	0	11	2	42	0	71	6	25	157	1	12	70	106	13	48	17	33	28	37	29	23	45	44	4	65	3	2	0
ASV_000126	45	37	14	62	51	30	87	36	27	72	33	24	72	11	36	8	33	12	32	8	11	12	41	24	55	21	49	6	16	16	4	86	39	50	97	9	64	25	33	86	120	64	69	38	124	21	19	44	58
ASV_000140	0	0	0	1	0	0	0	16	1	0	0	0	18	4	5	2	0	0	0	0	0	0	12	5	0	0	8	1	2	0	0	1	0	0	2	2	0	0	0	0	9	0	0	0	2	0	0	2	0
ASV_000382	23	1	56	5	4	11	23	68	95	117	109	125	114	15	109	48	872	139	50	19	30	48	401	288	330	128	2	2	10	315	81	105	23	125	37	223	54	21	67	164	669	49	111	106	114	81	48	104	101
ASV_000321	22	3	41	20	53	17	51	21	14	34	40	96	35	37	32	44	65	49	17	19	75	175	63	164	83	88	89	23	83	34	8	62	60	13	68	28	43	34	23	53	54	68	54	36	171	182	131	112	378
ASV_000121	22	47	21	33	34	48	79	40	28	88	25	48	67	10	35	10	31	16	32	18	17	20	40	20	44	25	27	8	4	15	6	61	18	42	76	5	63	28	38	76	102	87	52	33	122	42	29	41	74
ASV_000122	3	5	41	71	15	7	43	54	1	106	12	2	0	0	175	22	257	15	5	1	13	0	0	0	260	23	296	42	4	11	0	45	24	8	29	0	42	10	13	52	1	34	16	0	45	52	7	128	72
ASV_000239	2	0	0	0	0	0	0	5	3	0	0	0	16	3	3	3	0	0	0	0	0	0	18	3	0	0	2	0	0	0	0	1	0	0	0	2	1	0	0	0	3	0	1	1	1	0	0	1	0
ASV_000134	39	35	45	14	20	20	87	31	44	49	48	9	109	14	13	0	138	14	48	13	24	4	60	9	127	7	31	2	43	44	3	2	9	19	12	42	17	16	39	27	74	43	52	85	1	42	3	2	0
ASV_000114	0	0	0	0	0	0	0	0	0	0	0	0	0	0	0	0	0	0	0	0	0	0	0	0	0	0	0	0	1	0	0	0	0	0	0	0	0	0	0	0	0	0	0	0	0	0	0	0	0
ASV_000149	6	5	7	22	4	5	13	12	6	5	9	24	16	15	26	12	30	27	10	13	2	7	12	29	76	46	38	138	10	11	5	1	0	0	4	13	3	0	11	0	4	15	1	1	0	50	0	0	0
ASV_000142	33	56	48	2	71	46	79	19	25	52	61	20	56	8	23	3	182	14	81	11	32	2	36	5	122	11	8	3	36	61	3	3	16	48	12	57	44	18	37	62	76	55	86	47	29	79	10	31	2
ASV_000139	52	0	14	11	16	0	14	23	32	13	4	1	51	4	4	0	22	2	26	8	86	12	60	7	46	11	60	3	13	1	0	142	168	18	63	22	153	201	162	224	178	998	507	241	374	247	23	186	28
ASV_000472	8	34	47	39	26	87	60	26	26	117	226	38	21	1	23	0	96	18	24	4	36	2	30	8	41	3	43	3	28	122	10	40	64	62	55	46	23	19	51	118	46	49	58	21	174	92	28	92	55
ASV_000120	11	34	38	76	53	43	39	24	15	96	1344	157	151	13	1	0	92	9	210	42	21	1	41	1	159	10	76	1	7	74	4	55	68	7	47	8	91	77	22	44	64	25	28	70	208	111	9	147	34
ASV_000145	103	4	67	15	29	0	24	52	142	71	12	3	282	30	21	1	52	16	3	1	5	0	10	2	51	2	4	0	15	1	0	0	6	1	92	66	20	8	58	0	136	168	8	27	5	36	13	66	15
ASV_000127	69	138	109	52	43	14	38	13	19	36	37	1	26	4	17	1	31	2	13	1	11	1	46	5	46	3	25	1	37	21	0	18	56	65	23	34	58	26	22	175	86	128	139	40	41	69	7	35	17
ASV_000133	199	0	5	0	0	0	169	38	117	0	0	0	318	9	2	0	1	0	1	0	0	0	31	2	1	0	2	0	106	0	0	1	0	0	2	164	107	145	0	0	165	5	43	160	5	180	35	8	1
ASV_000117	21	52	4	1	46	1	18	48	86	35	231	49	200	13	68	21	140	19	57	12	165	29	36	10	43	6	24	0	96	15	1	13	203	51	14	44	246	274	50	110	213	120	79	160	141	188	21	85	21
ASV_000143	46	43	97	36	78	41	125	24	34	66	46	26	56	4	83	10	65	7	46	8	38	4	35	3	54	2	46	10	75	82	14	15	40	60	27	46	24	16	42	53	37	83	97	38	68	53	4	73	4
ASV_000337	105	8	67	8	363	8	452	19	56	50	31	0	44	4	6	1	6	0	33	2	68	3	63	22	35	0	38	3	51	27	0	48	158	32	43	28	80	74	6	86	117	31	67	103	162	27	3	131	67
ASV_000099	0	0	10	57	12	0	68	67	73	47	0	0	112	2	43	0	227	5	174	4	139	0	229	3	318	5	69	4	119	41	0	115	122	30	158	26	109	145	146	24	95	862	106	215	239	75	0	90	5
ASV_000115	9	72	0	24	8	11	5	6	4	0	2	3	1	3	6	25	0	0	6	16	6	14	21	30	0	0	30	38	3	27	55	16	28	123	6	310	41	12	0	17	35	5	12	7	1	7	2	2	16
ASV_000160	15	114	0	36	11	71	23	11	6	0	15	96	6	7	11	24	1	0	2	5	13	22	13	23	0	0	45	35	13	140	452	28	5	2389	10	248	14	2	0	980	16	288	718	5	19	1205	824	35	72
ASV_000150	0	0	0	0	0	0	0	0	0	0	0	0	0	0	0	0	0	0	0	0	0	0	0	0	0	0	0	0	0	0	0	0	0	0	0	0	0	0	0	0	0	0	0	0	0	0	0	0	0
ASV_000136	65	60	81	41	130	69	127	71	56	55	195	46	55	12	87	27	138	18	110	18	144	28	76	17	193	22	286	13	142	110	20	79	120	51	104	39	71	31	49	115	83	158	109	92	173	149	32	106	39
ASV_000129	6	137	38	66	12	98	5	13	2	14	15	0	7	0	95	1	23	0	7	0	0	0	5	1	42	0	71	8	3	64	0	20	3	62	23	8	2	2	2	28	7	31	27	5	44	50	1	35	2
ASV_000148	72	37	52	84	141	104	189	35	27	94	37	30	128	30	56	22	49	12	129	103	22	9	30	42	83	40	74	35	18	50	14	31	48	10	40	18	49	26	26	16	34	20	23	15	39	13	9	40	57
ASV_000163	22	0	55	75	28	3	124	29	50	41	0	0	55	0	71	1	24	0	30	0	24	0	91	2	397	1	669	22	162	19	0	179	50	52	158	43	56	38	50	46	36	141	131	101	430	145	5	312	7
ASV_000155	10	21	10	1	3	22	1	1	2	6	14	9	12	14	2	6	4	0	1	5	2	1	3	10	11	4	7	1	3	3	0	24	3	6	12	7	17	7	0	2	1	2	5	2	53	102	23	7	14
ASV_000173	11	91	45	499	26	29	40	140	159	101	32	44	8	3	4	5	33	10	4	23	7	17	4	19	8	24	3	13	5	6	2	6	9	2	8	26	34	76	4	26	186	24	34	37	26	72	32	19	55
ASV_000116	18	28	24	18	41	43	78	14	24	17	26	2	45	3	26	6	40	14	28	18	28	11	11	11	38	8	65	56	27	48	5	43	61	38	33	45	33	16	23	21	44	37	41	25	40	22	7	20	12
ASV_000158	52	3	112	32	40	0	133	129	186	198	1	2	106	42	98	196	395	88	23	88	20	35	25	37	39	136	36	62	21	1	1	121	18	3	42	14	42	51	15	2	56	59	27	49	118	22	0	117	204
ASV_000132	54	0	151	69	87	23	112	74	49	85	47	5	145	4	16	1	114	14	121	8	33	3	62	13	114	5	57	11	43	55	3	51	37	25	31	7	92	56	93	67	118	85	80	51	140	39	5	42	13
ASV_000131	16	117	85	22	9	149	341	11	17	32	218	40	43	1	20	1	18	4	18	1	89	28	89	36	164	19	298	127	109	113	3	26	68	13	28	15	20	24	10	53	60	21	26	15	21	75	49	74	61
ASV_000138	34	115	20	8	19	52	67	15	22	24	53	14	104	8	8	2	126	7	8	0	10	2	65	11	128	9	0	3	20	44	2	0	0	1	3	59	11	1	20	8	95	27	21	84	0	13	1	0	0
ASV_000135	79	33	173	55	20	2	119	107	57	322	20	2	161	9	6	0	128	11	39	13	47	8	33	3	14	1	11	1	9	12	3	24	48	3	24	0	31	35	31	9	50	182	78	89	118	66	11	42	11
ASV_000151	1	0	0	1	0	0	0	5	4	0	0	1	13	3	4	0	0	0	0	0	0	0	19	10	0	0	0	0	0	0	0	4	0	0	1	3	1	0	0	0	3	0	0	1	1	0	0	5	1
ASV_000443	23	45	66	12	32	51	63	7	17	50	90	403	42	35	41	148	34	57	20	44	29	73	15	79	64	73	65	71	22	17	46	19	37	35	37	27	54	34	11	20	61	43	61	33	107	41	53	39	189
ASV_000162	15	24	118	67	13	4	9	32	33	24	26	0	19	2	65	0	44	4	7	0	21	0	25	3	42	5	143	9	37	38	0	78	178	266	74	55	53	52	9	148	103	177	316	45	311	402	107	16	5
ASV_000259	23	34	42	35	36	42	49	10	21	25	34	106	41	31	16	45	19	25	24	43	15	29	7	50	16	43	6	17	11	17	21	18	19	29	21	7	33	15	14	25	36	38	48	24	59	34	42	21	86
ASV_000147	13	10	0	4	3	7	22	64	75	0	44	25	53	11	4	1	0	0	18	4	25	23	23	17	0	0	10	5	23	6	2	5	20	5	0	13	50	20	1	6	43	2	2	4	4	12	4	5	5
ASV_000154	16	13	57	20	43	93	56	26	29	62	50	299	102	210	32	543	57	32	31	124	26	87	39	204	290	493	38	47	24	50	163	29	27	44	84	99	31	12	192	32	68	181	60	52	24	34	51	6	115
ASV_000164	6	4	22	4	1	6	11	1	3	17	10	36	19	14	5	7	21	24	5	12	3	1	7	25	36	35	6	37	9	11	4	0	0	0	2	6	2	0	6	0	0	11	1	0	0	12	0	0	0
ASV_000179	14	0	1	1	5	8	31	17	9	3	63	56	13	3	56	42	4	1	24	11	23	29	4	3	0	0	11	5	11	35	11	76	19	24	13	8	41	31	0	52	9	3	28	5	22	54	29	50	65
ASV_000128	0	0	0	11	2	0	0	3	0	0	0	0	0	0	13	0	0	0	0	0	0	0	0	0	1	0	65	5	0	0	0	194	0	0	112	0	5	0	0	0	0	0	0	0	201	0	0	168	12
ASV_000176	61	56	68	6	183	65	268	37	100	63	41	11	176	22	23	3	123	10	199	8	169	26	223	70	604	55	88	5	204	60	8	43	165	13	84	67	117	100	124	37	119	87	72	207	75	110	10	76	27
ASV_000169	3	14	36	17	11	46	40	25	76	24	39	89	4	8	1	9	42	19	36	80	36	53	11	39	35	43	17	7	32	21	28	41	6	12	36	8	16	17	5	24	63	42	35	14	41	10	9	33	71
ASV_000175	6	14	6	0	40	59	43	3	16	1	52	275	1	3	0	3	25	27	19	118	8	55	3	27	29	69	1	3	16	192	244	0	18	111	31	43	32	25	16	21	56	50	33	53	4	45	28	21	48
ASV_000221	0	65	106	92	8	68	30	12	3	625	211	161	0	0	42	20	227	33	23	3	21	11	1	0	22	1	36	23	16	27	5	41	17	22	17	0	28	5	19	119	3	28	81	1	8	178	60	17	23
ASV_000196	18	27	2	14	12	33	9	27	19	3	14	1	24	4	16	1	13	1	5	0	12	2	24	3	2	0	13	2	17	2	1	42	48	4	22	55	29	20	2	7	173	11	5	53	131	49	11	82	33
ASV_000202	45	1	53	51	6	0	17	48	44	45	7	0	120	6	19	0	158	16	0	0	1	0	66	1	137	3	28	0	0	0	0	43	13	4	61	186	18	1	68	4	231	130	52	264	132	7	2	115	30
ASV_000153	16	4	3	2	2	3	12	29	17	2	19	17	28	6	10	3	14	1	29	19	17	8	6	0	23	1	28	14	9	13	3	37	7	14	12	4	30	20	2	28	29	2	8	2	7	86	42	3	0
ASV_000161	29	14	9	72	22	13	61	109	64	34	18	41	34	18	17	24	22	10	5	21	5	21	3	5	9	7	41	5	6	19	12	14	18	60	13	10	18	9	3	16	12	16	28	7	27	55	37	39	46
ASV_000171	11	2	75	22	10	6	79	11	8	59	36	13	17	0	82	30	225	23	23	13	83	24	39	9	218	33	133	9	79	20	2	36	92	29	69	34	32	11	52	19	66	78	17	22	56	50	12	44	26
ASV_000152	4	282	64	34	39	252	76	8	5	35	390	48	2	0	40	0	73	17	18	4	22	1	0	0	52	3	12	1	20	191	12	4	4	1058	30	1	30	1	0	397	5	247	655	6	8	522	107	9	1
ASV_000185	8	268	190	15	10	1764	42	7	27	382	250	24	18	2	68	10	323	101	39	6	67	11	10	0	46	1	41	4	73	114	2	22	131	38	13	57	59	39	24	19	100	54	14	38	24	27	10	19	6
ASV_000183	0	0	0	2	4	0	6	7	0	0	0	0	0	0	28	0	0	0	0	0	0	0	0	0	0	0	5	0	79	0	0	7	1	0	9	0	55	2	0	1	0	4	1	2	31	17	0	28	0
ASV_000187	9	14	18	13	19	26	45	13	17	8	15	56	8	15	7	13	8	0	4	19	5	16	9	22	9	9	27	12	9	11	18	32	31	33	21	26	26	41	5	32	34	25	43	23	47	122	37	21	69
ASV_000226	0	0	0	0	0	0	0	0	0	0	0	0	0	0	0	0	0	0	0	0	0	0	0	0	0	0	0	0	0	0	0	0	0	0	0	0	0	0	0	0	0	0	0	0	0	0	0	0	0
ASV_000156	60	68	50	25	59	155	62	62	74	47	96	22	49	9	14	4	44	4	39	1	38	7	24	7	57	6	65	11	39	32	5	41	87	24	37	40	79	73	34	118	95	78	131	90	118	153	23	84	34
ASV_000197	26	0	0	27	24	0	33	25	4	0	0	0	59	33	44	25	25	1	6	16	9	4	24	21	32	16	69	13	13	7	1	120	26	8	79	24	24	0	12	30	9	15	32	3	104	46	52	70	165
ASV_000184	31	4	3	33	22	5	7	13	10	1	15	146	8	10	14	77	4	2	0	5	6	7	6	13	0	1	43	23	7	214	296	32	6	228	13	25	27	6	1	63	16	35	54	6	48	62	171	28	163
ASV_000166	7	9	5	53	22	10	12	11	2	18	30	16	11	3	6	10	9	2	13	14	10	6	8	3	24	12	13	6	28	36	25	23	24	7	10	9	3	17	7	4	56	9	37	10	19	108	11	35	25
ASV_000198	40	0	40	2	16	0	20	16	32	4	0	0	61	1	2	0	33	7	6	4	14	3	43	21	62	8	15	1	16	0	0	0	2	0	0	5	16	11	1	0	6	10	2	2	1	7	0	13	12
ASV_000165	48	31	100	77	89	12	112	48	30	51	24	11	40	1	414	62	86	11	47	26	68	16	20	7	83	9	297	38	72	26	9	42	72	73	70	320	52	32	27	44	49	64	43	45	46	31	5	71	19
ASV_000195	17	21	10	43	22	16	39	20	36	18	40	35	35	12	58	99	26	7	31	47	92	113	30	44	56	25	359	81	87	117	61	257	128	165	86	147	76	80	32	98	95	70	69	39	213	223	35	223	75
ASV_000214	1	4	0	0	1	1	0	1	2	0	0	1	1	0	0	0	9	0	4	0	7	2	3	2	4	0	22	2	30	0	0	84	60	5	46	6	70	60	4	7	2	2	1	3	90	2	0	117	32
ASV_000444	58	31	353	82	148	21	176	44	51	81	77	9	176	8	19	0	142	12	32	0	32	2	63	13	249	8	117	8	57	42	1	63	138	124	84	97	65	63	86	108	164	83	30	182	65	43	15	66	20
ASV_000230	3	16	14	71	12	12	14	3	0	42	2	0	0	0	0	1	33	6	2	1	13	1	0	0	17	0	25	1	30	10	1	203	38	168	138	0	96	71	38	236	2	58	128	1	270	317	98	134	82
ASV_000167	20	32	16	49	14	12	48	37	56	110	33	85	39	19	20	31	76	54	4	18	37	35	33	29	75	52	23	2	58	12	9	37	42	31	5	23	44	31	8	103	107	53	113	28	43	195	63	75	47
ASV_000170	70	79	30	3	61	76	153	34	93	64	150	25	72	10	11	2	35	4	86	4	56	7	57	7	23	0	20	3	83	97	4	13	314	51	30	127	131	95	15	77	121	55	111	114	37	36	4	1	1
ASV_000188	19	10	8	10	16	35	6	7	17	28	20	8	5	0	14	10	53	20	33	14	22	6	15	12	45	10	24	62	38	205	28	9	7	24	15	27	37	24	36	43	68	36	33	45	11	118	106	17	23
ASV_000200	27	15	26	3	32	14	33	8	15	39	108	28	20	2	66	5	26	11	117	16	99	5	24	4	35	0	245	16	84	34	2	356	89	217	171	358	88	138	10	74	137	55	127	90	443	87	17	43	8
ASV_000186	50	49	32	26	7	307	21	101	51	10	22	12	64	20	24	6	23	7	37	7	87	58	43	33	46	15	36	8	108	4	1	51	21	62	22	37	37	13	8	186	205	75	231	235	145	157	59	47	57
ASV_000177	8	124	23	34	16	65	17	9	5	15	22	1	7	0	45	0	17	0	11	1	1	0	5	0	27	0	18	1	5	38	0	8	2	27	7	9	9	2	2	24	5	9	18	3	9	30	1	7	1
ASV_000192	19	4	28	45	57	17	17	21	27	27	16	113	46	74	13	78	7	37	14	174	55	335	16	92	26	77	61	367	38	39	35	29	102	63	50	222	54	57	7	48	118	51	69	47	103	32	91	42	144
ASV_000205	30	1	34	12	130	0	76	16	38	17	1	0	75	6	54	4	12	0	46	1	59	4	10	2	16	0	79	6	63	3	0	70	410	0	70	35	59	44	9	3	81	42	22	99	99	10	0	23	7
ASV_000178	3	28	24	11	37	30	61	7	3	9	143	7	8	0	35	4	23	2	78	3	113	7	4	0	38	0	89	10	115	119	0	50	207	140	75	25	96	53	67	107	50	176	159	54	165	97	22	72	25
ASV_000201	16	21	15	37	50	26	281	36	148	8	31	38	29	15	48	163	31	25	111	266	137	179	16	37	43	50	50	16	98	20	32	24	12	16	43	22	47	10	6	27	84	25	79	33	138	10	5	48	192
ASV_000225	16	24	33	30	34	25	56	5	6	7	29	105	29	38	21	64	6	9	16	64	18	76	14	89	36	113	19	53	35	14	37	17	9	12	73	164	22	5	64	12	39	30	18	15	18	40	38	12	53
ASV_000359	6	1	50	3	3	5	8	14	21	110	60	41	18	4	5	2	670	168	34	7	36	14	129	79	275	199	6	2	20	120	34	10	18	71	17	56	33	10	47	89	127	31	60	34	75	50	19	23	82
ASV_000211	25	29	46	58	17	15	59	99	161	74	69	31	71	15	19	22	120	13	14	33	38	43	10	12	51	23	84	9	28	15	9	84	69	8	36	14	62	48	28	25	74	82	47	31	170	82	20	125	95
ASV_000199	48	67	73	28	38	32	107	22	18	136	186	38	32	1	0	0	226	15	55	15	55	4	31	8	137	6	5	0	108	83	11	0	60	115	28	7	86	71	65	123	154	92	47	53	18	101	12	25	1
ASV_000236	7	3	20	9	2	4	22	2	3	11	5	16	9	7	13	14	11	24	2	6	0	4	6	24	36	31	20	130	4	6	1	0	0	0	3	9	2	0	12	0	2	13	0	0	0	21	0	0	0
ASV_000168	0	28	39	4	7	54	8	0	0	20	23	0	4	0	155	1	98	2	4	0	4	0	1	0	108	0	68	3	11	61	0	5	12	51	17	0	22	3	32	13	1	35	14	0	8	18	1	7	0
ASV_000232	0	0	0	0	0	0	0	0	0	0	0	0	0	0	0	0	0	0	0	0	0	0	0	0	0	0	0	0	0	0	0	0	0	0	0	0	0	0	0	0	0	0	0	0	0	0	0	0	0
ASV_002637	2	7	11	18	9	3	30	9	32	18	13	181	16	34	2	111	10	29	5	136	1	72	3	66	9	78	1	33	7	4	32	6	8	14	10	5	9	14	8	60	28	17	18	18	32	4	50	14	162
ASV_000240	0	0	1	0	0	0	0	0	0	0	0	0	1	0	0	0	0	0	0	1	1	0	0	0	0	0	0	0	3	0	0	0	33	0	2	0	127	124	0	1	10	0	3	6	2	28	1	0	0
ASV_000213	4	31	11	12	16	15	42	39	19	31	2	1	17	2	8	1	44	1	15	1	9	8	10	0	27	0	54	3	23	29	2	93	49	39	57	3	61	20	28	18	106	16	55	47	36	51	5	23	8
ASV_000216	12	3	5	8	19	2	4	9	10	5	11	43	51	121	24	148	8	20	34	193	8	116	14	72	28	237	23	60	17	15	25	0	12	111	11	58	16	10	10	13	16	20	23	8	9	14	32	4	96
ASV_000248	5	3	35	5	6	24	26	6	3	70	45	88	22	7	4	0	120	41	3	4	2	2	18	28	61	26	12	1	15	29	15	1	11	27	3	21	17	10	17	82	68	64	70	22	6	119	87	8	14
ASV_000218	18	5	50	59	32	31	181	18	38	38	14	96	57	35	5	4	37	14	28	47	19	35	19	47	21	41	16	3	71	34	33	10	4	18	11	12	22	6	21	10	21	44	27	18	26	16	9	15	31
ASV_000209	1	3	2	0	6	3	21	3	3	6	7	0	5	2	0	0	8	0	8	4	7	5	2	1	2	1	0	0	7	0	2	0	2	2	0	4	2	5	1	0	17	2	5	2	0	5	0	0	0
ASV_000159	16	0	0	14	5	0	57	9	1	0	0	0	2	0	26	2	0	0	202	26	243	46	0	0	0	0	90	43	200	1	0	4	30	0	1	0	35	29	0	0	1	1	1	5	2	19	0	14	12
ASV_000174	0	0	74	33	2	0	0	2	0	25	0	0	0	0	19	0	5	0	118	3	190	4	0	0	69	2	49	0	96	0	0	39	113	0	36	0	151	109	62	0	0	288	0	0	108	0	0	41	1
ASV_000241	0	0	1	0	0	0	2	1	3	5	1	3	7	0	1	0	11	1	0	1	2	0	6	4	5	2	0	0	1	5	1	1	0	3	0	2	6	1	0	3	10	1	1	2	0	3	0	0	0
ASV_000210	40	0	131	72	107	0	60	68	22	89	0	0	72	18	26	2	5	0	35	14	52	14	33	17	79	14	64	5	47	0	0	67	29	0	42	10	57	30	6	0	57	15	6	22	221	48	27	29	37
ASV_000172	2	91	37	12	142	54	121	6	4	28	145	14	2	0	8	0	76	6	34	3	55	6	0	0	41	2	9	0	88	76	3	13	242	189	39	2	147	79	25	175	5	95	152	7	55	238	56	58	8
ASV_000224	0	0	0	0	0	0	0	0	0	0	0	0	0	0	0	0	0	0	0	0	0	0	0	0	0	0	0	0	0	0	0	0	0	0	0	0	0	0	0	0	0	0	0	0	1	59	1	3	0
ASV_000193	12	0	50	3	0	1	23	9	33	73	1	9	119	105	6	15	17	28	8	22	27	51	27	80	22	36	33	46	13	0	0	1	4	0	1	1	4	0	0	0	0	1	0	0	3	0	0	7	25
ASV_000212	0	2	0	0	82	3	68	0	0	0	4	0	2	0	0	0	1	0	16	1	4	0	0	0	0	0	0	0	7	0	0	0	0	0	0	0	2	0	0	0	0	0	1	0	0	14	0	0	0
ASV_000309	7	7	0	7	9	11	11	16	10	0	11	12	13	9	7	5	0	0	6	30	12	35	12	10	0	0	27	21	9	5	4	91	31	22	30	35	91	81	1	20	164	0	21	35	97	12	4	44	97
ASV_000247	9	0	2	6	21	0	14	11	23	31	15	2	22	2	4	0	40	5	7	3	68	6	47	4	123	12	42	2	14	9	0	117	144	12	59	13	46	55	148	157	63	384	189	217	306	161	17	127	28
ASV_000181	66	1	16	21	6	0	4	403	27	1	0	0	53	16	111	66	12	9	53	15	534	570	12	9	355	153	427	48	380	30	5	0	8	3	4	17	16	17	3	0	14	8	6	33	71	8	0	10	13
ASV_000206	9	56	43	19	5	58	8	20	24	32	85	0	65	0	27	1	54	2	43	0	20	0	24	0	77	1	28	1	16	83	1	5	38	50	22	54	8	6	6	22	40	21	23	30	29	37	1	23	0
ASV_000597	23	11	15	13	2	13	32	37	44	18	78	51	42	10	14	5	30	10	4	1	3	1	6	2	18	10	12	6	9	18	11	8	7	19	2	14	35	18	4	34	35	8	18	3	3	136	87	10	21
ASV_000182	59	41	36	31	6	180	20	45	18	60	97	16	75	6	31	6	50	10	66	11	48	7	191	54	334	42	132	23	28	102	5	53	183	9	34	78	84	94	58	79	70	247	104	55	384	197	19	130	50
ASV_000329	8	31	55	55	13	14	41	28	5	125	55	13	35	2	1	3	148	20	10	3	13	11	41	12	95	8	7	1	8	9	2	3	58	11	26	1	88	67	47	52	28	69	5	5	14	39	20	22	3
ASV_000254	0	0	0	0	0	0	0	0	0	0	0	0	0	0	6	14	0	0	0	0	0	0	0	9	0	0	25	50	0	0	0	15	0	0	2	11	31	1	0	0	24	0	0	2	59	0	0	28	173
ASV_000246	0	1	0	0	51	0	212	0	0	0	0	0	0	0	0	0	0	0	19	1	6	0	0	0	0	0	0	0	11	0	0	0	129	0	0	0	66	68	0	0	0	0	0	0	0	1	0	0	0
ASV_000237	9	20	93	0	0	118	31	7	14	73	15	19	24	12	0	0	77	29	0	3	6	8	17	36	69	31	28	2	4	58	24	4	2	53	25	10	1	0	25	61	24	30	46	19	1	38	20	4	3
ASV_000235	12	0	3	169	51	0	16	102	23	3	0	0	124	13	44	0	3	0	53	6	30	3	0	0	29	4	18	0	32	0	0	0	1	0	14	1	1	0	6	0	1	19	1	0	1	4	0	0	0
ASV_000252	13	1	0	0	6	0	116	13	28	4	0	0	3	0	0	0	14	3	9	5	26	1	17	0	7	1	1	0	25	2	1	11	15	31	10	4	109	95	24	31	139	716	368	38	21	161	15	65	8
ASV_000228	20	27	7	32	20	13	43	29	37	25	29	45	26	10	26	69	19	2	18	28	64	88	33	47	61	52	221	43	70	88	76	134	107	153	48	164	51	65	10	86	94	42	73	44	84	209	50	70	35
ASV_000207	6	1	0	0	1	0	19	59	66	0	0	0	45	14	0	0	0	0	8	13	24	16	35	30	0	0	0	0	10	1	0	0	18	5	0	9	54	30	0	4	56	2	5	2	0	5	2	0	0
ASV_000220	163	1	122	26	1	1	10	62	133	136	0	0	38	1	4	0	33	2	4	0	2	0	69	0	492	1	30	1	8	8	0	4	3	32	22	70	11	0	43	25	46	95	65	105	23	94	1	58	1
ASV_000223	20	12	51	18	51	5	51	14	9	11	14	5	25	2	66	6	40	3	20	6	36	4	11	0	25	1	112	14	40	8	5	128	92	238	116	172	68	29	16	105	50	65	73	53	118	69	4	84	5
ASV_000217	22	25	41	6	6	11	47	38	71	69	355	4	51	0	25	1	181	1	12	0	14	0	39	1	32	0	19	6	44	50	0	69	78	97	48	7	33	48	12	73	73	94	86	52	146	244	12	100	7
ASV_000234	5	45	5	18	18	38	53	16	6	16	45	44	13	2	22	7	22	7	2	6	6	6	2	3	7	5	74	2	11	94	46	29	14	75	30	5	30	17	7	97	14	23	36	16	41	25	10	28	21
ASV_000219	48	0	78	23	51	0	130	32	42	33	0	0	28	5	19	9	32	3	43	38	35	16	27	2	60	10	42	0	26	0	0	19	52	0	10	6	17	10	13	0	13	28	10	12	56	120	18	64	12
ASV_000203	43	18	71	16	22	9	53	30	38	52	33	5	51	1	2	0	79	3	11	0	15	0	45	0	109	4	6	0	25	27	1	5	47	73	21	80	66	51	58	87	122	149	110	125	1	37	2	4	0
ASV_000190	0	4	9	4	0	15	2	0	0	4	3	1	1	0	0	0	0	0	2	0	0	0	0	0	3	0	0	0	0	4	0	0	1	0	0	0	0	0	14	0	27	2	7	0	0	59	3	0	0
ASV_000238	2	8	1	15	5	5	1	7	0	0	1	0	1	0	43	0	1	0	0	0	1	0	3	0	0	0	19	1	1	10	0	12	2	4	3	4	0	2	0	3	1	1	3	2	9	8	0	21	2
ASV_000642	45	20	277	24	36	4	69	64	90	208	12	0	31	2	23	4	154	8	9	0	30	6	48	7	194	12	57	6	23	20	1	84	76	9	85	16	42	22	44	21	56	107	47	103	73	41	7	66	42
ASV_000215	151	0	0	0	0	0	0	21	35	0	0	0	39	0	0	0	0	0	0	0	0	0	19	1	0	0	0	0	0	0	0	0	0	0	0	14	1	0	0	0	6	0	3	10	0	21	0	0	0
ASV_000222	41	23	0	0	64	4	20	13	20	0	2	0	37	4	0	0	0	0	9	0	36	9	56	10	0	0	0	0	43	15	2	0	60	8	0	47	8	5	0	13	73	12	48	8	9	45	0	6	3
ASV_000233	71	1	21	6	9	3	17	75	134	18	0	0	101	0	22	0	13	1	6	0	6	0	97	2	131	2	64	0	13	28	0	9	9	49	18	73	2	4	19	59	78	80	172	143	9	221	6	27	0
ASV_000242	7	1	1	17	1	3	22	9	18	6	19	18	15	2	5	1	40	7	15	13	8	9	9	4	13	5	46	20	13	17	3	51	7	13	6	27	6	7	0	2	18	0	0	1	10	7	0	8	4
ASV_000260	6	150	28	19	9	143	9	6	11	14	23	0	12	0	31	0	20	3	4	0	3	0	2	0	29	0	11	0	4	21	0	6	1	22	4	6	6	2	3	18	8	6	19	5	8	27	0	16	0
ASV_000344	2	0	0	35	15	0	142	63	19	1	0	0	14	5	7	7	0	0	3	3	10	2	3	1	0	0	2	0	15	0	0	7	9	0	1	3	25	21	0	0	20	0	4	7	20	11	2	17	30
ASV_000204	0	0	0	0	2	0	0	0	0	0	0	0	0	0	0	0	0	0	0	0	0	0	0	0	0	0	0	0	0	0	0	0	0	0	0	0	10	0	0	0	0	3	0	0	0	45	0	0	0
ASV_000191	8	0	128	66	33	0	5	15	0	56	0	0	1	0	51	90	30	15	4	7	16	27	5	1	9	9	117	86	12	0	0	40	62	0	24	80	27	16	8	0	0	54	1	1	12	8	0	11	20
ASV_000278	14	0	1	25	6	0	6	34	27	17	0	0	25	7	10	19	53	9	1	3	1	1	7	13	65	81	24	28	0	5	3	26	3	20	14	23	15	16	58	37	12	125	12	16	87	104	30	76	194
ASV_000297	6	5	10	36	3	7	19	20	12	40	7	2	10	1	9	3	31	5	22	3	14	4	1	1	13	2	62	2	21	1	0	21	39	7	8	14	26	35	23	13	12	28	24	7	31	80	28	44	14
ASV_001990	8	7	24	19	1	2	30	18	9	58	37	10	21	1	20	3	116	21	8	0	11	3	14	9	31	4	30	4	9	19	5	19	11	46	16	3	28	8	13	67	43	11	23	5	33	33	27	17	8
ASV_000467	10	0	10	11	8	0	56	14	12	17	0	0	75	2	23	2	9	5	9	1	20	3	37	16	14	3	64	25	34	0	0	82	32	0	51	59	102	109	8	0	92	37	77	84	137	62	27	104	73
ASV_000291	0	3	6	1	3	0	11	2	6	14	8	5	3	0	5	3	40	12	3	5	10	37	0	0	15	8	22	18	12	0	0	33	8	1	6	1	18	3	0	4	0	3	3	0	45	2	0	76	77
ASV_000256	11	10	17	1319	441	0	195	366	1	9	1	0	20	1	21	0	9	0	18	1	9	0	12	0	3	0	0	0	5	1	0	1	13	0	3	1	6	12	0	0	19	3	2	12	3	2	0	7	0
ASV_000249	3	16	1	1	1	3	0	4	8	1	34	5	3	0	2	0	4	1	1	0	0	0	2	1	2	0	8	0	1	6	2	12	1	141	1	4	7	1	0	196	6	38	138	7	10	125	12	9	1
ASV_000253	5	58	33	3	14	49	63	2	9	73	110	20	1	0	2	0	200	13	70	7	64	8	0	0	49	7	8	2	40	22	3	7	0	1	5	0	4	0	4	0	0	23	0	0	2	0	0	7	7
ASV_000400	13	29	37	2	23	23	54	14	24	53	59	10	27	4	6	0	77	7	6	0	6	0	28	2	47	3	64	7	24	29	1	30	27	27	25	23	24	13	12	30	29	8	23	14	40	49	6	11	3
ASV_000305	7	3	1	3	10	4	23	0	7	0	3	12	6	3	1	2	0	0	6	19	11	19	30	48	0	0	7	6	21	11	14	11	43	24	6	65	42	41	0	120	53	137	574	17	92	199	146	16	34
ASV_000245	17	42	24	21	12	79	10	8	8	7	40	12	23	6	34	3	22	7	19	7	13	6	10	12	24	5	41	27	10	59	4	11	24	60	25	24	11	12	7	12	21	17	26	13	29	12	10	13	8
ASV_000231	0	0	0	0	52	0	40	1	0	0	0	0	1	0	0	0	0	0	47	2	101	12	10	0	0	0	0	0	135	0	0	0	248	0	0	6	70	45	0	0	2	1	0	0	0	67	0	1	0
ASV_000292	11	22	8	3	48	37	53	12	8	6	28	32	17	5	6	6	16	8	45	11	30	15	22	16	28	4	67	7	29	11	1	24	66	32	45	17	51	43	26	17	29	39	36	25	110	12	19	64	82
ASV_000229	9	46	32	6	11	74	25	5	9	22	34	3	29	2	2	1	32	17	24	6	9	5	13	6	28	8	18	11	14	24	4	7	23	28	20	16	21	5	23	22	17	25	33	12	9	18	9	3	4
ASV_000304	36	58	75	34	47	151	80	18	37	67	74	8	116	4	30	0	48	1	17	1	19	0	15	0	24	0	69	3	25	75	0	39	51	57	17	36	10	12	8	69	45	23	11	29	48	90	11	33	3
ASV_000255	10	144	54	11	8	3	5	3	5	70	10	1	11	1	4	0	63	17	1	0	1	0	0	0	30	3	4	0	11	0	0	1	0	4	18	7	3	3	3	21	3	58	92	0	13	425	83	78	10
ASV_000257	0	0	10	0	82	0	9	0	0	5	63	17	125	12	34	4	8	5	104	27	22	10	6	5	38	3	271	24	35	10	2	267	13	0	148	4	2	3	51	0	14	35	94	116	240	17	3	71	22
ASV_000322	3	3	4	7	12	13	15	2	1	2	5	76	12	33	2	15	1	4	6	65	6	55	2	120	12	85	2	10	9	35	185	4	15	7	10	17	21	7	22	14	6	26	11	6	24	17	9	8	137
ASV_000265	8	5	3	12	4	3	18	54	63	8	54	47	32	9	27	19	19	3	16	9	23	21	95	56	4	1	13	0	15	112	39	38	19	62	11	48	29	31	0	83	167	8	45	28	21	61	18	18	16
ASV_000227	1	26	12	1	14	81	14	1	3	5	30	1	5	0	69	1	16	0	41	0	2	0	0	0	9	0	25	1	15	177	1	6	59	115	5	0	12	21	5	22	0	23	27	1	7	38	3	3	0
ASV_000262	0	0	0	0	0	0	0	0	0	0	0	0	0	0	0	0	0	0	0	0	0	0	0	0	0	0	0	0	1	0	0	1	0	0	0	0	0	0	0	0	0	0	0	0	0	0	0	0	0
ASV_000286	75	8	81	23	50	0	222	34	46	34	67	0	86	0	0	0	18	0	35	0	33	0	9	0	11	0	147	1	38	10	0	17	19	2	7	1	21	13	12	3	7	6	11	19	66	25	0	72	2
ASV_000283	22	35	3	17	9	32	47	14	19	8	184	40	69	4	0	0	51	2	6	0	9	0	82	13	25	0	0	0	2	146	17	0	58	121	18	1	112	52	39	34	124	55	8	28	0	14	3	0	0
ASV_000405	13	26	71	12	13	93	59	3	17	40	86	73	72	35	28	38	172	92	13	53	9	28	12	40	45	51	17	19	5	32	21	18	37	33	14	20	34	6	6	33	40	47	71	28	15	20	33	6	42
ASV_000281	2	394	114	855	262	72	132	152	2	18	48	4	21	1	17	0	1	0	3	0	1	0	5	2	0	0	0	0	10	30	0	3	6	18	0	3	1	8	0	10	6	12	38	5	1	8	1	3	0
ASV_000299	28	14	0	48	33	0	55	29	23	0	18	4	11	1	37	2	0	0	19	2	17	2	18	2	2	0	92	4	13	2	0	48	70	32	21	22	59	74	0	29	31	10	31	13	70	133	33	58	8
ASV_000243	22	1	22	4	1	0	10	20	30	6	4	0	17	0	6	0	19	0	2	0	6	0	16	2	11	1	22	2	13	8	0	34	24	3	15	2	73	18	10	36	57	75	58	25	31	37	2	20	0
ASV_000266	18	1	3	0	0	0	8	33	53	15	2	0	156	13	3	0	54	11	7	2	3	6	35	13	4	1	2	0	4	0	0	1	5	1	0	20	17	6	5	3	45	0	2	10	1	14	1	1	1
ASV_000294	1	471	40	38	6	11	56	116	133	41	43	2	18	0	101	6	38	0	222	35	17	1	97	3	67	6	96	4	11	7	0	21	9	1	3	0	11	4	7	0	0	3	4	0	32	2	0	38	2
ASV_000261	5	140	56	38	5	102	5	13	9	12	84	1	37	0	7	0	24	0	4	0	0	0	20	1	37	0	25	0	1	106	0	22	0	38	15	34	3	0	4	8	28	10	19	19	72	19	2	41	2
ASV_000326	6	0	2	0	1	2	1	6	14	12	2	1	8	0	4	0	37	9	0	0	0	0	4	2	11	4	3	2	1	2	0	2	0	1	0	2	4	1	1	1	1	0	1	0	0	1	0	0	2
ASV_000282	56	32	94	48	39	16	91	20	14	151	86	11	18	1	3	1	154	5	67	7	98	3	11	0	73	2	4	2	125	44	1	0	20	39	18	7	41	20	18	77	120	39	51	75	16	69	10	26	1
ASV_000401	4	5	45	28	9	29	22	6	6	23	34	29	23	10	9	9	17	22	2	10	2	3	2	7	10	22	5	9	4	3	3	6	3	6	4	1	3	2	4	2	6	8	5	2	8	6	10	1	19
ASV_000267	85	69	20	5	68	28	226	27	24	59	119	32	61	6	5	0	49	4	148	39	232	44	98	12	8	1	0	0	135	45	0	1	67	53	1	10	84	95	2	96	294	18	92	135	0	130	32	1	0
ASV_000274	33	0	0	24	103	0	108	56	40	0	0	0	67	20	8	8	12	13	46	33	116	133	79	173	10	5	125	197	116	15	3	100	89	0	54	1	21	7	24	69	8	17	21	4	99	34	10	54	92
ASV_002412	4	2	7	5	11	17	10	3	0	10	18	90	17	22	15	106	4	16	3	50	8	67	6	53	25	90	30	58	14	7	22	12	9	15	6	37	12	6	2	13	13	28	14	11	18	13	95	13	231
ASV_000303	18	26	39	16	6	13	24	35	71	44	30	21	23	4	0	1	58	10	11	15	17	9	3	5	36	14	12	1	21	19	8	18	13	28	6	10	14	21	18	46	65	52	47	41	40	70	17	40	17
ASV_000455	4	2	20	20	9	0	4	10	3	45	6	3	10	3	31	8	76	29	2	0	5	3	10	7	13	5	119	11	4	1	0	48	8	6	28	2	18	7	9	6	6	14	11	8	82	0	1	65	45
ASV_000269	21	4	12	10	6	4	23	36	30	29	1	2	23	8	17	6	55	17	6	4	12	2	20	19	25	13	81	3	16	3	0	31	16	5	22	34	27	14	17	5	62	43	10	22	49	20	0	46	33
ASV_000275	1	0	2	0	0	0	1	9	23	30	24	4	47	4	0	0	101	8	2	0	4	0	17	0	85	5	9	0	2	7	0	68	6	28	23	29	58	43	40	28	126	113	24	56	87	78	3	208	47
ASV_000208	5	5	46	37	113	6	52	9	2	30	0	0	3	4	18	6	0	0	9	4	56	52	2	3	0	0	1137	135	73	0	0	0	430	0	3	13	136	120	0	3	3	30	55	26	6	2	0	1	0
ASV_000313	15	63	10	0	4	9	15	25	32	20	27	2	130	10	0	0	104	23	8	0	5	2	133	21	271	15	0	0	41	99	3	0	1	42	178	79	5	0	243	21	30	443	17	21	12	48	4	2	2
ASV_000263	4	8	34	22	32	32	23	9	2	14	12	3	12	0	27	4	23	15	12	5	18	1	15	13	27	3	42	25	20	23	1	29	18	24	26	17	6	2	4	7	20	21	9	15	50	20	6	19	8
ASV_000340	3	25	8	14	8	14	14	8	14	14	22	13	12	4	5	8	10	2	10	12	11	14	10	20	30	22	32	3	13	21	11	76	18	75	63	26	79	43	32	79	93	94	93	62	161	26	21	94	111
ASV_000320	55	0	27	3	36	2	61	19	36	55	9	1	31	6	22	2	181	17	26	4	17	5	22	7	91	9	48	16	10	7	1	13	0	0	8	2	3	9	16	0	5	42	0	3	0	1	0	0	0
ASV_000293	24	5	51	10	37	39	97	21	27	27	79	11	49	4	4	0	39	4	12	4	50	4	108	22	24	0	32	9	70	89	0	20	101	70	42	18	15	23	13	24	20	109	102	39	74	174	25	13	3
ASV_000268	0	0	16	9	19	0	21	13	0	1	0	0	0	0	13	3	59	17	4	1	2	1	0	0	62	5	28	13	5	0	0	15	9	0	14	1	41	57	0	0	0	3	0	0	138	2	0	33	17
ASV_000461	6	105	169	32	38	233	38	11	11	87	7	6	9	1	6	0	40	1	7	1	4	2	4	1	46	6	33	5	6	11	2	4	47	3	25	5	24	11	21	2	34	23	25	46	16	15	1	89	21
ASV_000271	43	2	185	16	39	0	115	11	27	4	264	58	101	2	19	3	152	11	57	6	23	4	11	0	90	6	10	3	19	37	0	6	36	6	3	2	51	34	17	35	80	116	22	20	52	43	2	41	3
ASV_000250	0	0	931	49	1	0	0	1	0	501	0	0	0	0	6	1	396	2	0	0	1	0	0	0	548	2	4	0	106	0	0	11	1	0	28	0	48	0	13	0	0	12	0	0	34	4	0	34	8
ASV_000288	8	6	19	7	100	8	184	20	37	4	21	21	0	2	14	2	45	6	12	1	33	18	23	11	77	13	49	8	62	49	2	15	66	2	31	6	35	32	35	16	8	121	26	2	431	32	8	246	187
ASV_000395	34	79	197	71	90	40	115	25	29	18	97	7	34	3	12	1	225	30	3	1	1	1	15	4	56	4	13	3	4	31	1	26	55	23	15	8	37	30	0	18	16	32	16	6	25	89	3	13	6
ASV_000325	1	129	0	13	2	12	19	16	4	0	130	22	10	0	48	1	0	0	0	0	0	0	8	0	1	0	125	8	2	33	1	18	2	170	9	21	3	2	0	116	45	18	61	26	20	177	22	74	8
ASV_000287	39	525	81	11	27	62	45	4	8	18	93	8	10	0	11	0	9	0	0	0	0	0	13	0	2	0	0	0	2	45	0	0	0	18	1	6	4	0	1	15	16	11	41	3	0	8	1	1	0
ASV_000296	24	0	3	16	4	1	9	24	22	3	17	20	23	2	4	4	26	9	2	0	4	7	16	8	5	3	44	26	4	16	7	32	1	12	5	13	35	6	2	2	22	0	5	3	25	43	1	50	48
ASV_000289	0	0	31	3	17	0	42	1	0	46	27	83	76	25	13	14	21	12	13	23	8	17	24	19	19	13	32	26	27	13	12	31	8	77	16	11	53	20	31	58	43	30	21	24	73	65	98	43	118
ASV_000284	23	12	66	6	32	5	20	1	6	21	2	0	31	4	5	2	30	0	45	2	22	0	23	2	56	3	55	2	31	10	0	13	16	5	13	46	9	1	14	8	12	40	15	27	17	31	0	9	0
ASV_000300	51	15	32	4	0	16	45	25	45	95	37	5	63	5	18	2	57	1	25	6	23	3	22	5	63	4	527	19	30	6	0	38	7	2	24	7	34	13	17	1	39	20	4	22	26	18	4	21	7
ASV_000306	17	6	19	15	44	35	43	18	15	25	23	22	17	14	11	23	18	8	42	16	26	18	20	22	40	14	67	9	60	24	10	27	35	24	59	5	51	21	29	37	33	35	44	27	150	25	25	36	101
ASV_000251	41	53	44	1	31	57	25	25	39	52	2	0	143	1	0	0	44	1	92	0	5	0	31	3	123	1	0	0	1	5	0	0	1	7	2	27	19	8	0	13	40	8	33	63	0	18	0	1	0
ASV_000327	18	50	53	27	13	64	10	28	25	38	70	9	32	5	28	2	43	4	10	1	14	3	21	6	40	3	39	4	27	27	1	23	37	13	12	23	30	16	8	32	31	18	28	39	79	95	11	58	15
ASV_000270	32	105	17	0	5	32	32	9	11	30	41	11	35	4	12	3	99	4	4	0	6	0	15	0	83	7	0	0	3	27	1	0	0	1	1	13	0	0	9	5	23	9	9	25	1	8	0	0	0
ASV_000311	14	1	1	0	3	5	7	6	12	0	0	0	8	0	0	0	0	0	4	2	15	9	7	7	0	0	0	0	6	4	1	0	9	5	0	2	6	1	0	0	2	0	0	0	0	16	1	0	0
ASV_000290	13	0	19	5	2	0	0	2	7	13	0	0	35	0	3	0	414	6	2	0	2	0	16	2	55	3	11	1	5	0	0	33	37	0	31	17	32	27	5	0	21	25	12	24	94	2	0	29	0
ASV_002197	1	0	12	5	5	4	21	5	9	11	22	252	15	27	4	79	23	47	3	60	0	29	2	39	5	86	14	175	0	1	7	8	4	2	5	6	5	0	4	14	22	8	6	7	15	1	44	4	125
ASV_000280	6	78	10	0	4	37	8	4	9	4	17	0	13	0	0	0	6	0	10	0	3	0	13	0	11	0	0	0	5	7	0	0	16	1	1	45	3	6	4	1	43	5	12	49	0	0	0	0	0
ASV_000319	9	48	36	3	10	43	9	16	12	30	71	10	18	4	14	1	38	1	13	0	8	0	25	0	86	4	40	1	9	85	1	24	22	90	28	71	43	34	63	117	88	161	131	100	16	103	4	20	1
ASV_000334	0	0	0	0	0	0	0	0	0	0	0	0	0	0	0	0	0	0	0	0	0	0	10	6	0	0	0	0	0	0	0	0	0	0	0	11	0	0	0	0	198	2	44	288	0	3	0	0	0
ASV_000331	2	7	23	8	6	11	17	2	3	48	59	10	5	0	18	0	32	3	0	0	0	0	3	0	30	3	13	0	3	20	0	10	0	47	24	6	21	0	37	72	2	80	105	2	22	7	0	0	0
ASV_000339	0	0	0	35	6	0	1	8	3	1	0	0	8	4	6	8	0	0	1	10	6	9	1	2	6	3	6	7	3	0	1	23	6	0	10	1	14	2	12	2	10	32	6	15	46	14	1	7	6
ASV_000258	6	0	0	0	133	0	142	2	11	0	0	0	11	1	0	0	0	0	141	3	329	30	22	8	0	0	0	0	376	0	0	0	331	0	0	23	107	85	0	0	21	5	3	28	0	81	0	2	0
ASV_000333	106	0	110	78	83	0	40	58	100	32	0	0	197	6	98	3	36	0	27	2	22	3	9	1	30	1	77	6	16	0	0	22	7	0	11	6	2	4	0	0	6	3	7	2	9	3	0	13	1
ASV_000273	50	235	0	0	70	463	61	47	45	1	286	26	113	5	0	0	0	0	59	6	57	4	32	2	0	0	0	0	46	32	0	0	27	5	0	1	25	30	0	8	9	7	13	26	0	10	1	0	0
ASV_000351	3	40	8	1	12	28	38	3	5	38	96	23	14	4	7	0	120	10	7	0	7	2	41	14	35	3	4	0	31	23	4	1	61	41	9	3	71	34	32	34	15	31	3	11	0	21	2	1	3
ASV_000277	0	0	0	0	6	0	43	0	0	0	0	0	0	0	0	0	0	0	9	0	17	2	0	0	0	0	0	0	18	0	0	0	18	0	0	0	14	13	0	0	0	0	1	0	0	14	0	0	0
ASV_000312	26	77	11	7	6	42	1	6	12	0	11	9	1	0	20	0	1	0	0	0	7	2	21	2	10	2	89	15	27	46	5	75	23	26	31	0	21	15	0	179	60	30	69	25	201	77	21	7	4
ASV_000301	9	2	76	38	32	0	45	20	2	56	2	1	2	0	36	2	87	16	0	2	23	3	2	2	57	6	29	5	60	4	0	210	2	114	164	40	82	1	2	45	95	87	157	36	317	46	8	88	24
ASV_000307	62	329	39	43	82	46	100	15	19	16	23	2	5	0	0	0	5	0	24	1	3	0	1	0	1	0	0	0	3	2	0	0	15	1	1	3	18	3	1	4	17	3	14	3	0	6	1	0	0
ASV_000367	2	0	0	51	15	0	9	16	3	1	2	0	2	0	0	0	1	0	47	4	79	5	5	0	2	0	25	0	59	0	0	450	56	2	273	111	81	24	0	0	209	1	22	72	750	2	0	196	35
ASV_000356	111	27	0	329	32	8	90	43	15	0	48	2	7	0	1	0	0	0	30	4	40	0	43	5	0	0	53	3	20	0	0	30	24	5	11	118	25	35	7	37	122	98	163	62	127	302	16	61	0
ASV_000276	53	1	73	1	130	0	170	24	55	11	0	0	46	7	11	1	8	0	32	0	33	1	18	6	158	14	127	48	63	0	0	57	99	0	59	3	57	26	125	0	347	117	19	67	82	45	0	135	34
ASV_000346	2	1	8	1	6	0	49	4	8	18	0	0	23	2	1	0	80	3	20	4	44	4	32	5	58	6	1	0	47	1	0	1	32	1	5	3	78	84	42	2	7	40	6	2	0	3	0	1	0
ASV_000330	16	29	32	15	12	13	21	14	11	19	13	15	17	5	9	3	29	2	15	0	16	5	13	1	18	3	38	10	26	36	3	18	28	38	28	27	54	24	39	34	36	42	78	29	66	37	11	49	22
ASV_000374	0	1	0	1	2	0	6	0	0	14	3	6	1	0	0	1	11	7	8	0	18	20	3	2	1	0	1	2	2	0	0	1	8	0	0	0	5	3	1	5	0	1	1	0	0	16	3	2	3
ASV_000410	1	6	7	7	1	2	13	2	4	46	7	6	3	1	1	1	138	18	2	2	2	4	12	1	18	3	11	8	1	0	0	5	1	0	4	1	2	2	3	2	7	0	2	2	12	1	1	12	9
ASV_000279	0	0	2	0	2	0	18	2	0	14	2	4	5	0	0	1	43	11	6	2	11	4	3	0	11	2	1	0	1	2	0	2	10	1	1	9	15	24	2	1	11	0	1	2	1	5	2	5	3
ASV_000332	3	0	3	7	14	0	19	3	3	2	0	0	43	4	32	1	4	2	6	0	5	0	0	0	3	0	54	6	6	0	0	1	4	3	2	1	4	8	3	0	0	4	0	2	15	2	0	234	52
ASV_002455	16	13	14	4	6	2	23	18	27	34	25	12	48	5	16	0	46	9	15	2	15	0	3	1	19	0	47	5	16	4	0	34	4	39	12	16	16	18	16	36	25	19	19	11	28	34	12	16	3
ASV_001375	8	22	3	9	6	4	4	2	3	15	23	9	31	0	2	0	8	1	0	0	0	0	0	0	18	0	22	0	2	1	0	4	12	5	8	1	5	2	22	9	10	17	23	18	9	169	7	14	12
ASV_000448	1	0	0	0	1	0	0	1	0	0	0	0	0	0	5	4	0	0	22	3	1	1	1	0	1	0	4	0	1	0	0	1	1	0	0	0	4	2	0	0	0	37	0	0	11	2	0	2	5
ASV_000343	2	14	8	11	7	12	14	1	2	16	12	1	2	1	4	2	19	5	5	0	15	2	3	1	10	1	7	0	6	3	1	6	37	15	14	4	13	4	10	30	13	6	13	5	18	16	2	17	3
ASV_000354	10	12	37	17	17	6	16	16	8	5	8	1	25	1	4	0	22	0	11	1	7	1	9	0	14	1	5	1	6	3	0	6	6	21	15	6	4	9	3	33	12	26	37	44	70	16	2	28	9
ASV_000308	54	0	225	29	8	0	8	48	65	132	0	0	61	0	4	0	17	0	5	0	4	0	135	1	121	0	36	1	2	0	0	2	4	0	14	43	34	0	24	0	59	53	16	90	8	19	0	22	3
ASV_000324	3	2	46	11	23	20	31	1	2	28	13	6	6	0	5	1	124	36	132	23	12	3	3	4	30	5	20	40	29	22	0	1	58	4	56	46	20	16	33	8	79	61	14	11	4	84	9	1	0
ASV_000264	26	0	17	33	18	11	49	34	26	22	10	2	55	4	14	4	69	19	13	1	18	2	137	19	97	11	167	14	20	11	0	147	84	16	99	29	99	52	25	49	50	95	107	33	101	95	3	149	43
ASV_000298	4	118	39	21	6	123	4	10	3	27	108	11	3	0	23	3	19	5	0	0	2	0	6	0	24	1	13	2	3	184	6	23	0	595	22	4	4	0	0	137	10	91	198	7	33	96	10	14	2
ASV_000358	0	0	70	4	2	0	38	1	0	51	0	1	1	0	5	1	8	1	1	0	2	0	0	0	37	3	156	16	7	0	0	41	0	1	33	0	6	1	6	0	1	3	2	0	71	0	0	51	3
ASV_000360	29	2	8	0	0	4	0	17	16	8	15	5	16	2	0	0	13	2	1	0	0	1	2	2	5	1	1	0	1	0	0	0	0	0	2	15	14	0	0	0	25	0	4	3	2	4	0	25	14
ASV_000348	1	6	2	0	13	39	78	0	9	0	82	15	9	1	0	0	6	0	4	0	21	3	2	2	0	0	0	0	5	3	0	0	40	6	0	0	19	12	0	17	1	3	12	0	0	11	10	0	0
ASV_000385	2	1	12	1	1	24	12	5	3	16	12	1	4	0	1	0	4	0	22	6	27	4	48	16	52	16	1	1	19	12	0	19	58	26	39	109	41	36	16	31	326	73	80	101	25	43	4	11	0
ASV_000302	0	3	171	4	3	109	7	0	2	147	201	260	1	1	23	17	24	19	7	1	9	7	0	0	44	34	110	19	10	4	2	27	11	6	11	0	8	1	11	20	2	9	14	1	59	81	0	63	109
ASV_000389	0	0	1	0	0	4	1	0	0	0	0	0	5	0	0	0	1	0	0	0	1	0	0	0	1	1	2	1	1	5	0	0	1	1	3	4	1	0	2	0	0	1	2	1	1	5	0	0	0
ASV_000392	17	3	0	7	17	0	104	28	32	0	26	31	6	0	20	1	0	0	2	1	17	1	9	3	0	0	34	1	9	4	2	24	31	1	15	2	16	8	0	12	6	2	8	0	21	52	7	44	12
ASV_000357	1	0	1	0	81	0	113	0	0	4	0	0	0	0	0	0	0	0	639	2	346	2	1	0	4	0	1	0	384	0	0	0	326	0	0	0	58	88	0	0	0	0	0	0	3	3	0	0	0
ASV_000272	35	0	22	3	0	0	32	15	23	20	0	0	88	9	93	23	33	4	0	0	0	0	22	5	24	4	43	4	6	0	0	88	0	0	102	6	19	0	9	0	0	89	0	0	44	24	0	70	41
ASV_000345	22	50	10	8	60	36	38	28	25	7	73	2	61	3	3	0	13	0	24	3	17	2	24	4	31	0	8	0	18	35	1	2	1	21	5	20	3	0	7	47	31	53	67	18	18	33	4	14	2
ASV_001759	0	0	33	6	1	0	0	7	0	62	0	1	0	0	38	2	62	2	9	0	17	0	0	0	35	0	76	2	8	0	0	27	5	0	15	0	25	12	9	0	0	23	0	0	38	0	0	22	4
ASV_000341	19	12	33	14	33	25	26	14	26	13	42	19	35	20	32	16	89	26	25	7	29	11	31	11	193	30	50	7	48	43	3	16	43	8	17	14	18	19	35	24	31	49	29	23	17	70	6	37	17
ASV_000353	17	11	5	2	13	22	230	6	10	15	37	4	14	1	6	0	9	1	9	1	32	1	25	1	96	1	74	4	17	2	0	5	11	2	9	1	8	9	13	8	8	18	1	2	0	5	0	1	2
ASV_000295	28	33	135	62	29	24	65	26	30	27	36	6	33	1	80	3	45	2	29	9	40	2	19	4	75	3	152	15	36	14	3	59	34	41	44	42	31	14	33	27	30	56	41	32	161	34	1	73	6
ASV_000189	30	1	0	0	2	0	0	12	9	0	1	0	4	1	0	0	0	0	0	0	0	0	1	0	1	0	0	0	27	0	0	0	0	0	0	47	515	0	0	2	117	22	15	31	3	61	21	0	0
ASV_000318	0	2	6	1	0	0	1	0	1	24	4	1	0	0	3	1	12	2	0	0	0	0	0	0	1	1	14	7	3	20	7	7	0	34	8	0	6	1	1	42	0	1	9	0	11	18	9	5	11
ASV_000475	7	10	4	2	4	30	33	7	10	26	29	6	3	0	20	2	18	4	18	2	15	5	8	0	7	1	101	11	20	14	5	135	68	15	63	13	54	49	13	49	32	33	47	41	140	57	20	98	45
ASV_000315	31	111	40	10	43	51	34	13	6	9	75	1	112	0	10	0	16	0	62	0	14	0	8	0	73	1	48	4	12	8	0	36	81	12	25	7	16	11	22	48	10	35	53	29	34	60	0	54	0
ASV_000493	30	28	4	3	10	2	28	9	23	2	8	1	2	0	5	0	10	2	7	0	8	3	4	0	24	6	25	0	13	31	0	11	19	8	44	5	14	11	54	20	16	49	28	27	5	29	6	10	1
ASV_000335	0	1	4	26	1	0	3	45	0	16	5	2	0	0	211	156	6	4	0	1	1	3	0	1	2	0	514	391	2	1	0	60	2	3	19	0	12	0	1	4	1	3	4	0	15	64	1	7	19
ASV_000432	0	0	0	0	0	0	0	0	0	0	0	0	0	0	0	0	0	0	0	0	0	0	0	0	0	0	0	0	4	0	0	0	0	0	1	0	0	0	0	0	0	85	192	0	0	104	10	0	0
ASV_000631	0	0	0	0	0	0	0	0	0	0	0	0	0	0	0	0	0	0	0	0	0	0	0	0	0	0	0	0	0	0	0	0	0	0	0	0	0	0	0	0	0	0	0	0	0	0	0	0	0
ASV_000375	20	0	287	13	1	18	9	18	33	123	25	1	37	2	0	0	211	21	0	0	0	0	108	14	368	5	0	0	0	38	2	0	0	12	7	3	2	0	15	2	7	68	0	7	0	4	0	0	0
ASV_000388	5	10	3	8	0	15	2	5	4	7	57	6	32	2	1	0	11	1	1	0	0	0	31	3	7	0	0	0	10	61	4	0	0	44	1	0	11	3	1	16	45	3	2	12	0	21	1	1	1
ASV_000350	8	29	17	10	18	23	19	6	3	43	32	11	13	1	1	0	41	8	10	4	13	4	10	5	59	2	1	0	18	11	0	1	15	4	5	21	5	9	14	6	15	27	17	16	4	26	0	1	0
ASV_000383	4	1	11	0	2	42	12	0	0	0	3	1	0	0	0	0	0	0	0	0	3	0	0	0	0	0	7	0	2	2	1	0	4	0	0	0	0	1	0	10	8	0	0	0	0	2	0	0	0
ASV_000370	0	0	5	3	2	0	3	0	0	12	1	1	1	0	1	1	19	3	0	0	3	2	0	0	8	7	12	4	3	0	0	13	10	0	2	0	15	7	2	2	1	0	1	0	30	3	0	26	21
ASV_000317	0	0	0	0	0	0	0	0	0	0	0	0	0	0	0	0	0	0	0	0	0	0	0	0	0	0	0	0	0	0	0	1	0	0	0	0	61	0	0	0	0	3	0	0	355	0	0	70	12
ASV_000355	0	0	0	0	5	0	4	0	0	0	0	0	0	0	0	0	0	0	15	3	18	0	0	0	0	0	0	0	9	0	0	0	4	0	0	0	1	0	0	0	0	0	1	0	0	4	0	2	0
ASV_000439	0	0	2	0	0	1	4	1	0	1	1	0	7	9	6	6	0	2	0	0	0	5	0	1	2	3	5	9	4	0	0	0	5	0	1	7	2	4	1	4	4	4	6	2	1	18	16	3	18
ASV_000411	3	0	1	9	7	0	13	15	17	0	0	0	10	11	3	12	0	0	0	8	2	15	4	11	0	0	5	5	4	0	0	24	16	0	7	6	17	23	0	0	50	0	0	7	1	12	0	39	57
ASV_002534	7	10	14	5	1	0	19	5	2	39	23	13	13	0	6	2	64	17	2	0	12	4	11	5	26	6	8	1	6	10	1	15	4	20	9	5	20	5	10	40	25	6	23	11	17	35	25	12	13
ASV_000391	0	0	10	4	9	0	6	0	2	6	0	0	19	1	5	1	7	1	1	0	0	0	1	0	18	1	3	0	3	0	0	0	0	0	34	5	1	0	5	0	0	16	0	3	1	0	0	13	1
ASV_000399	17	12	15	3	1	10	0	1	4	1	391	6	15	0	18	0	18	5	0	0	1	0	23	1	13	1	28	3	0	20	0	125	104	8	84	21	60	82	38	32	32	29	40	28	191	41	4	4	0
ASV_000408	0	0	1	1	5	0	16	1	0	3	0	0	6	0	0	0	2	0	42	0	19	0	0	0	18	2	0	0	21	0	0	0	0	0	3	0	0	1	0	0	0	3	0	0	0	2	0	0	0
ASV_000380	8	24	16	3	15	28	36	6	14	22	33	85	16	14	8	10	17	10	9	24	11	36	9	28	10	17	9	1	9	13	11	2	38	4	5	4	27	24	1	11	24	8	20	12	23	28	24	20	45
ASV_000407	4	11	61	16	77	3	61	8	1	75	11	1	3	1	13	0	37	0	23	2	30	3	11	0	34	0	36	3	23	3	0	25	64	8	28	8	29	41	27	6	16	80	13	14	39	6	0	28	13
ASV_000390	7	3	37	3	46	10	35	2	5	28	8	0	4	0	16	0	38	0	24	0	18	0	6	0	11	0	35	2	28	8	0	32	43	6	20	8	56	48	15	9	13	34	20	16	110	11	1	50	12
ASV_000323	0	1	2	28	4	2	23	6	0	0	2	0	1	0	47	3	3	0	0	0	0	0	1	0	0	0	33	0	1	0	0	35	0	0	7	0	8	0	0	0	0	0	0	0	38	0	0	0	0
ASV_000362	3	34	8	24	4	40	2	1	2	10	13	0	8	0	21	0	6	0	12	0	5	0	4	0	18	1	30	0	8	22	0	3	19	12	3	5	11	8	2	9	2	7	3	4	2	12	1	11	0
ASV_000452	6	0	44	71	2	0	8	13	15	113	2	0	12	1	10	3	71	8	0	1	0	2	9	7	27	23	25	61	1	0	2	28	3	7	30	23	11	15	39	4	125	27	28	43	14	13	26	17	39
ASV_000394	0	0	0	1	0	0	0	0	0	0	0	0	0	0	0	0	0	0	0	0	0	0	0	0	0	0	0	0	14	0	0	0	0	1	0	0	0	0	0	0	0	0	0	0	0	20	0	2	0
ASV_000419	0	0	0	0	12	0	8	0	0	0	0	0	0	0	0	0	1	0	6	0	14	0	0	0	0	0	0	0	7	0	0	1	33	8	0	0	26	21	0	48	6	13	53	8	3	739	225	0	0
ASV_000412	7	10	23	12	20	11	22	2	8	22	30	21	11	4	15	7	19	9	8	6	11	4	7	3	16	18	23	8	13	33	11	6	16	76	8	31	23	6	11	47	26	16	51	7	25	14	8	19	16
ASV_000423	57	0	1	0	6	0	5	10	51	0	0	0	59	3	135	4	1	0	0	0	3	0	18	2	0	0	129	12	2	0	0	76	0	0	30	56	5	0	0	0	35	0	16	47	207	23	0	111	11
ASV_000361	39	0	26	35	23	0	40	58	6	3	2	0	43	0	8	0	35	0	6	1	12	0	17	0	3	0	14	1	12	16	0	100	42	0	31	1	64	62	3	1	36	45	12	11	170	14	1	7	0
ASV_001994	1	6	6	5	1	0	8	6	6	9	12	0	13	3	7	0	47	2	2	0	1	1	7	2	10	1	9	1	10	0	0	1	4	13	2	2	13	5	5	28	16	5	11	3	8	30	4	8	0
ASV_000364	9	20	47	8	18	20	46	4	19	35	13	7	37	16	8	5	46	5	45	9	67	13	23	6	92	11	14	2	51	17	0	11	37	3	22	15	26	9	10	19	15	35	17	9	19	62	3	11	3
ASV_000381	21	1	0	0	6	1	8	10	3	0	0	0	22	0	0	0	0	0	10	0	9	1	14	0	0	0	0	0	10	0	0	0	12	0	0	25	25	3	0	0	222	5	16	48	0	31	3	0	0
ASV_000372	2	12	14	11	13	9	14	8	2	16	8	13	4	1	19	9	15	5	6	1	3	1	1	1	4	7	58	6	2	2	3	21	8	6	15	4	8	6	5	8	12	6	7	6	50	4	3	33	19
ASV_000386	4	46	49	66	18	57	21	52	6	35	55	9	16	0	25	1	63	4	14	0	12	0	4	1	79	5	22	0	9	100	1	5	9	98	24	12	37	24	63	104	20	155	52	18	15	116	9	11	3
ASV_000365	1	114	0	0	7	678	52	5	3	0	124	0	4	0	12	0	0	0	10	0	0	1	1	0	0	0	136	1	0	113	0	55	0	38	24	1	2	0	0	14	0	8	9	2	171	4	2	152	26
ASV_002634	2	0	9	9	6	3	21	7	7	14	4	88	11	16	1	44	7	13	6	81	6	60	5	25	1	34	9	14	13	3	7	0	3	7	4	4	6	10	6	15	15	4	13	7	11	0	32	5	37
ASV_000368	9	0	29	13	63	0	22	25	9	14	0	0	21	6	4	2	3	0	9	0	13	3	14	9	15	3	23	1	7	0	0	16	18	0	4	1	14	13	2	0	19	6	1	4	61	20	11	10	13
ASV_000377	33	18	5	2	385	0	348	9	8	1	2	0	30	2	0	0	0	0	13	0	2	0	81	8	1	0	0	0	9	1	0	0	20	1	0	35	4	3	0	0	17	0	2	0	0	2	0	0	0
ASV_000424	0	1	3	34	1	7	1	19	0	7	38	11	0	0	53	5	63	2	0	1	2	1	0	0	71	5	38	6	1	29	4	1	1	7	2	0	5	0	0	3	0	3	3	0	8	6	1	43	11
ASV_000434	16	18	15	7	24	3	39	32	22	5	47	11	31	12	1	0	6	1	3	2	10	3	25	9	114	11	34	4	6	25	4	73	34	6	15	8	23	17	11	12	21	77	30	14	77	35	2	60	25
ASV_000402	1	12	3	4	6	5	22	3	2	21	43	7	2	0	2	1	10	1	4	1	3	1	0	0	5	0	9	4	2	0	0	2	12	1	1	0	3	2	0	7	0	4	2	0	5	5	1	0	0
ASV_000366	2	84	392	12	15	281	35	5	4	59	113	103	3	1	4	2	44	13	6	4	12	5	9	2	28	5	47	3	21	19	3	58	103	10	31	7	12	24	35	131	20	52	48	14	33	10	3	35	33
ASV_000310	28	196	1	672	360	44	263	119	5	2	14	1	15	1	19	1	11	1	5	0	1	0	16	0	0	0	1	0	10	6	0	0	1	4	0	9	18	5	0	3	17	9	8	8	1	8	0	6	2
ASV_000371	0	38	0	0	0	5	0	0	0	0	0	3	0	0	0	0	0	0	0	2	3	9	0	0	0	0	0	0	0	2	2	0	11	6	0	0	30	8	1	1	0	2	0	0	0	0	0	0	0
ASV_000336	3	48	1	1	6	27	25	1	5	2	298	49	13	0	1	0	0	0	14	2	24	3	0	0	1	0	3	0	32	76	3	4	10	449	10	1	8	2	12	132	3	68	172	1	3	176	28	2	0
ASV_000387	14	10	19	8	18	4	68	53	70	48	17	10	39	7	4	9	12	4	18	24	22	5	12	2	11	5	11	13	8	6	3	26	14	10	4	5	12	14	7	3	10	16	13	11	15	25	2	20	7
ASV_000363	1	3	1	0	2	2	24	4	5	1	8	8	2	1	1	1	3	1	14	12	25	24	2	0	2	0	0	0	7	1	2	0	17	7	0	0	14	20	0	3	3	0	7	0	1	5	1	0	1
ASV_000417	5	12	343	16	14	63	26	20	14	98	0	0	4	1	1	0	20	15	15	12	28	55	9	27	102	87	26	4	35	44	15	232	61	0	132	9	40	27	6	0	25	20	1	18	328	5	5	14	62
ASV_000420	1	2	5	7	1	5	4	0	0	17	4	0	2	0	1	2	1	0	1	0	0	0	0	1	0	0	11	3	1	0	0	7	1	0	3	0	1	0	1	0	0	0	0	0	14	9	0	8	3
ASV_000413	2	12	6	60	9	23	2	4	7	6	24	0	10	0	6	0	8	1	2	0	1	1	5	0	16	0	38	3	1	64	0	20	1	27	8	2	1	0	0	9	7	2	9	0	17	8	3	11	2
ASV_000680	26	0	45	2	3	0	9	5	16	35	0	0	3	0	0	0	19	0	2	0	5	1	4	2	45	1	0	0	6	0	0	0	6	0	6	0	6	2	5	0	15	14	3	5	3	5	0	0	0
ASV_000427	15	0	57	7	52	0	91	23	42	109	0	0	72	1	17	13	72	3	12	12	59	12	49	12	107	24	101	5	40	3	1	32	49	24	14	7	47	14	38	9	118	18	80	136	19	30	4	12	7
ASV_000416	0	0	0	1	0	0	0	9	1	0	0	0	0	0	2	0	0	0	0	0	0	0	0	0	0	0	0	0	0	0	0	0	0	0	0	0	0	0	0	0	0	0	0	0	0	0	0	0	0
ASV_000397	5	32	22	9	11	67	26	5	9	21	73	62	10	3	10	4	68	24	23	8	12	18	10	5	8	3	69	4	11	31	14	5	4	7	5	4	2	2	7	16	6	19	23	5	17	34	15	14	7
ASV_000347	5	3	9	0	12	4	2	11	5	2	7	9	5	2	2	4	12	2	8	3	9	5	9	12	6	9	15	13	5	28	2	24	18	8	26	8	5	5	2	4	5	23	10	17	12	24	14	7	23
ASV_000369	25	40	25	39	16	6	13	17	32	20	76	6	14	0	12	0	61	8	5	2	10	1	9	2	20	0	22	3	10	25	1	24	24	17	6	7	24	29	3	9	25	94	62	10	49	63	6	64	16
ASV_000428	0	6	4	23	7	0	37	9	1	21	2	4	0	0	6	3	15	2	6	14	15	13	0	0	5	0	3	0	6	1	0	4	8	0	8	0	10	1	8	13	0	2	8	0	2	6	3	7	10
ASV_000431	0	8	7	10	4	11	37	17	3	13	23	12	1	0	27	2	14	0	2	0	12	0	1	0	4	1	42	3	1	1	0	24	23	2	14	1	10	6	1	6	0	4	5	0	19	6	1	13	4
ASV_000433	1	0	2	18	1	0	1	19	0	7	2	1	1	0	101	44	24	10	5	1	1	1	1	1	2	4	228	76	2	0	0	27	10	1	8	0	11	2	0	1	5	1	1	1	9	46	0	5	3
ASV_000492	18	17	27	18	20	27	22	16	12	8	8	10	23	4	0	0	11	2	8	1	5	1	20	8	10	1	6	1	11	20	4	5	72	12	8	57	49	15	12	13	46	11	29	47	9	20	1	1	2
ASV_002625	31	95	0	72	16	0	7	46	31	0	2	0	61	3	28	0	0	0	16	1	22	0	47	4	23	0	59	1	12	0	0	58	52	0	42	10	66	34	41	1	45	85	20	55	155	21	5	78	19
ASV_000418	48	0	10	5	6	0	236	33	38	19	0	0	28	1	14	1	62	4	0	0	23	5	7	2	19	1	62	5	39	0	0	12	5	1	12	5	20	4	0	2	7	2	5	9	4	2	0	5	0
ASV_000376	0	0	24	130	297	1	409	72	2	13	0	0	5	0	48	0	4	0	117	2	45	1	6	0	90	0	413	13	53	1	0	6	74	1	13	6	26	37	19	0	3	47	6	13	27	10	0	27	0
ASV_000466	16	65	7	0	3	28	3	8	12	8	2	0	18	0	0	0	6	2	2	0	0	0	12	1	4	0	0	0	3	0	0	0	3	0	2	32	0	0	2	2	18	6	3	32	0	0	0	0	0
ASV_000349	0	0	0	14	24	0	31	6	0	0	0	0	1	0	5	0	0	0	73	8	96	12	43	5	0	0	22	0	96	0	0	11	64	0	5	1	76	70	0	0	5	3	1	9	29	35	0	15	2
ASV_000414	43	5	2	3	8	2	22	38	60	0	23	9	140	16	8	0	1	0	7	2	4	1	52	3	1	0	5	1	3	0	1	1	15	3	2	36	11	14	4	4	64	5	15	40	6	13	0	11	1
ASV_000436	1	0	33	14	3	0	7	5	5	97	1	0	6	0	0	2	788	123	0	0	0	0	2	3	316	170	1	1	0	0	0	13	0	0	13	8	12	0	46	1	7	47	0	1	78	3	0	26	51
ASV_000338	0	0	0	2	0	0	0	3	0	0	0	0	0	0	5	0	0	0	0	0	0	0	0	0	0	0	8	1	0	0	0	6	0	0	0	0	0	0	0	0	0	0	0	0	11	0	0	7	1
ASV_000453	0	1	7	0	0	3	3	1	2	0	8	6	7	1	2	0	2	1	0	0	0	0	5	8	3	1	10	1	9	4	4	4	0	7	2	16	8	0	0	14	38	2	18	10	8	61	24	12	21
ASV_000398	6	0	0	14	3	1	0	12	6	2	20	19	10	2	11	3	13	4	4	2	3	0	0	2	10	10	34	27	1	27	7	21	0	5	8	4	3	2	0	0	8	0	0	0	3	0	0	2	5
ASV_000449	2	0	14	2	1	0	29	8	2	23	0	0	7	1	0	1	3	2	5	2	19	6	1	0	17	2	2	1	5	1	1	1	16	0	18	0	29	41	5	6	3	75	36	11	13	18	0	13	7
ASV_000396	16	0	0	1	19	0	72	35	32	0	0	0	144	29	0	0	0	0	12	8	137	112	17	27	0	0	1	0	131	0	0	0	87	9	0	26	58	28	0	6	58	12	20	120	1	10	0	0	0
ASV_000457	0	1	56	5	68	0	76	0	0	10	3	0	5	0	2	0	27	0	51	3	22	4	0	0	22	0	29	2	20	1	0	48	29	4	44	0	27	9	9	6	0	51	5	1	468	4	1	113	48
ASV_000409	3	3	37	6	8	11	27	6	21	12	10	1	19	0	3	0	11	2	11	1	69	13	19	6	58	4	36	13	116	31	3	36	229	23	92	35	64	36	63	60	56	91	59	47	74	56	30	97	61
ASV_000464	7	78	4	0	15	42	16	9	9	7	110	13	41	2	2	0	57	13	1	0	3	0	58	15	88	1	2	0	77	5	1	7	1	232	66	20	1	0	87	120	12	196	215	5	7	243	19	2	1
ASV_000445	43	0	68	6	179	0	248	13	44	35	0	0	21	0	26	0	7	2	73	12	73	7	26	12	24	1	118	6	36	0	0	37	83	1	22	19	37	24	3	5	57	2	7	36	96	0	0	30	13
ASV_000584	7	1	5	4	3	0	5	7	8	26	15	2	16	0	8	1	67	11	3	0	4	1	6	3	15	1	6	0	2	1	0	1	2	8	1	2	10	6	2	36	10	3	9	0	1	22	5	4	2
ASV_000677	15	15	1	2	2	21	4	20	21	4	22	5	10	0	3	0	1	1	3	0	1	0	20	8	0	0	6	0	0	3	0	8	15	3	0	23	5	3	1	3	36	0	23	39	6	9	5	11	13
ASV_000454	10	0	7	13	16	1	19	7	14	7	4	7	7	10	3	4	6	1	4	20	0	20	2	18	7	21	14	7	4	5	7	9	7	9	3	6	3	1	5	5	6	14	13	6	17	25	14	8	49
ASV_000470	0	0	0	0	0	0	0	0	1	0	0	0	0	0	0	0	0	0	0	0	0	0	1	0	0	0	0	0	0	0	0	0	0	0	0	1	0	0	0	0	7	1	2	31	0	2	0	0	0
ASV_000384	1	2	1	1	0	5	2	0	0	1	15	23	1	1	7	2	1	1	0	1	0	0	0	7	11	8	3	25	1	5	1	0	0	1	1	2	0	0	4	0	1	3	0	0	0	6	0	0	0
ASV_000429	15	38	22	13	60	37	49	7	6	13	58	3	15	0	7	1	13	2	43	0	52	3	12	0	40	2	16	1	41	32	0	17	71	27	7	3	19	16	16	25	7	63	37	18	55	16	1	26	1
ASV_000446	0	0	294	8	1	0	1	0	1	109	1	0	1	0	1	0	195	18	1	0	0	0	0	0	191	4	3	0	0	0	0	0	1	0	5	0	1	0	9	0	0	35	0	0	2	0	0	0	0
ASV_000460	6	1	4	3	7	1	23	10	46	3	0	9	29	15	25	100	18	5	16	33	6	17	7	23	2	7	9	6	23	0	1	11	1	1	12	22	17	1	0	1	49	5	9	14	38	5	0	7	17
ASV_000403	11	20	57	18	30	30	8	5	1	45	94	16	3	0	19	6	11	2	2	0	3	0	3	0	41	1	12	1	14	12	3	4	58	74	18	20	23	32	17	31	32	119	75	37	47	84	8	169	32
ASV_000352	15	10	39	21	121	9	45	5	5	11	3	0	26	4	11	0	24	1	83	1	26	2	13	1	49	1	49	0	19	8	0	11	23	3	5	7	4	7	1	8	10	19	5	10	21	22	1	8	3
ASV_000456	3	0	3	51	4	0	27	32	30	5	0	0	20	5	5	11	1	1	2	4	4	1	2	2	4	3	3	1	19	0	0	9	2	0	4	9	10	2	5	0	30	6	6	7	23	13	0	22	17
ASV_000442	5	16	12	3	5	9	9	11	16	24	4	2	11	2	5	2	43	2	6	0	2	0	2	0	14	7	28	3	11	10	1	38	23	5	16	1	35	9	38	6	48	27	23	18	0	34	3	10	4
ASV_000379	22	126	11	94	48	18	10	23	8	17	166	31	17	2	52	25	56	11	13	7	49	4	2	1	0	0	115	12	33	58	3	65	8	23	34	19	32	21	1	91	21	72	185	20	104	202	62	70	23
ASV_000734	1	18	64	5	17	18	15	0	0	68	93	2	2	0	1	0	58	6	5	0	2	0	2	0	93	3	3	0	12	38	1	1	22	92	7	2	15	9	20	84	5	33	6	4	5	55	13	8	1
ASV_000543	2	19	24	12	1	111	1	5	3	31	214	24	0	0	5	1	25	1	0	0	0	0	0	0	14	0	11	1	8	36	2	11	9	177	10	2	14	5	32	199	3	108	263	1	18	54	10	20	10
ASV_000473	9	1	17	5	41	14	44	5	3	12	93	103	17	12	4	24	7	13	36	52	39	137	7	30	10	13	49	19	55	100	14	0	13	11	5	21	14	3	1	0	8	4	4	8	20	26	12	18	52
ASV_001635	4	3	0	1	1	0	10	8	5	17	12	17	6	2	16	6	54	15	0	0	6	6	5	4	9	6	19	0	5	3	2	5	1	6	4	3	6	4	2	18	20	4	5	1	8	4	5	2	12
ASV_000462	5	11	0	10	9	38	31	6	5	1	15	2	2	0	13	2	0	0	1	1	2	0	4	0	1	0	26	3	6	11	2	14	14	8	5	9	11	3	0	26	22	5	24	18	78	14	2	28	6
ASV_002542	22	0	5	3	8	0	21	18	27	24	0	0	46	2	29	2	164	1	9	0	28	2	26	0	24	2	21	2	10	0	0	12	12	0	5	13	21	12	3	0	39	3	10	11	18	12	7	20	2
ASV_000474	0	4	3	3	2	4	6	1	3	2	12	20	8	5	3	1	11	5	2	0	1	0	2	15	15	14	2	13	4	15	3	0	0	1	0	3	2	0	0	1	2	7	0	0	0	9	0	0	0
ASV_000485	1	30	0	0	4	32	35	1	1	2	38	30	1	0	0	0	3	0	4	1	5	1	0	1	4	2	1	1	4	7	5	0	16	6	0	0	21	14	0	12	0	11	4	0	1	15	6	2	0
ASV_002332	4	4	3	8	2	0	6	8	12	22	26	10	28	5	15	1	37	4	3	0	6	3	5	0	12	1	36	2	11	4	1	14	5	25	8	15	11	6	3	19	12	9	12	3	7	36	16	18	5
ASV_000479	3	8	3	0	1	2	3	4	3	7	4	2	12	5	4	2	14	0	2	0	6	2	19	34	6	0	9	3	7	1	0	2	3	1	1	7	7	1	0	2	9	4	2	6	3	1	0	3	0
ASV_000373	1	26	0	13	5	6	11	33	45	3	7	6	2	1	38	3	3	0	11	3	5	0	2	0	17	5	36	22	20	1	0	3	7	11	5	7	13	8	3	36	3	5	2	9	18	24	8	18	3
ASV_000438	3	17	3	7	11	13	33	3	9	2	3	0	4	0	1	0	17	0	1	0	0	0	0	0	12	0	170	2	1	39	0	86	1	167	38	33	13	1	1	40	76	31	187	60	177	67	0	13	0
ASV_000504	3	3	8	15	4	14	3	5	2	1	7	56	6	7	9	44	1	17	1	6	4	8	0	8	14	68	15	76	0	18	32	7	2	11	9	11	10	0	1	4	3	5	5	1	5	4	11	8	74
ASV_000477	0	0	0	0	0	0	0	0	0	0	0	0	0	0	0	0	0	0	0	0	0	0	0	0	0	0	0	0	0	0	0	0	0	0	0	0	0	0	0	0	0	0	0	0	0	0	0	0	0
ASV_000425	5	22	20	1	11	27	30	15	13	13	47	28	12	10	1	4	16	4	4	8	13	4	9	1	13	3	14	3	11	24	1	23	21	19	5	13	23	20	7	29	38	26	25	16	30	34	9	16	18
ASV_000523	4	43	1	3	20	2	24	3	14	4	6	3	22	2	4	0	0	0	6	0	8	0	0	0	3	0	0	1	12	1	0	2	4	1	11	2	7	18	1	8	0	24	37	1	5	144	47	32	9
ASV_000521	0	6	3	15	6	1	4	3	0	2	2	0	1	0	2	0	5	1	0	0	1	1	0	0	3	0	3	0	40	2	0	16	4	44	14	0	9	5	0	68	3	7	28	1	91	4	4	15	6
ASV_000480	0	0	19	1	0	0	0	0	0	193	0	0	0	0	0	0	906	13	0	0	0	0	0	0	389	5	1	0	0	0	0	0	0	0	93	0	0	0	40	0	0	11	0	0	0	0	0	0	0
ASV_000458	25	23	92	18	14	107	53	3	11	26	8	13	20	3	5	4	18	16	16	19	9	2	9	5	39	13	15	2	13	16	2	7	10	0	2	1	3	5	2	1	6	14	9	15	5	4	1	6	6
ASV_000378	0	0	6	0	2	0	4	0	1	1	0	0	3	0	0	0	9	0	12	0	6	0	0	0	5	0	0	0	5	0	0	0	16	0	0	1	7	5	7	0	0	3	0	0	0	0	0	0	0
ASV_000533	0	5	0	12	3	18	16	18	26	3	22	55	14	4	1	4	2	1	1	3	3	6	2	7	29	21	15	3	2	8	4	3	10	12	5	3	6	4	14	12	15	78	31	1	44	33	20	35	49
ASV_000517	2	31	2	0	112	16	93	2	0	2	49	5	2	0	0	0	3	1	48	9	47	3	2	0	1	0	0	0	38	17	2	0	247	50	2	1	48	67	2	49	3	18	66	3	0	132	7	1	1
ASV_000471	2	1	5	5	3	0	2	10	1	3	2	0	2	0	32	1	14	0	3	0	0	0	0	0	10	1	98	1	12	0	0	47	3	1	37	2	15	3	11	2	5	17	3	1	41	23	0	32	2
ASV_001962	16	17	28	23	17	2	21	17	14	27	16	18	7	7	2	13	22	6	11	26	21	17	17	22	10	25	21	3	8	4	8	16	13	15	13	3	12	9	10	17	46	13	22	27	33	18	14	15	22
ASV_000447	14	21	9	11	4	4	13	6	23	14	11	21	15	6	7	6	21	4	5	3	7	7	13	12	9	12	16	8	1	30	3	23	18	19	8	3	28	22	8	20	38	22	30	25	24	41	10	14	15
ASV_000494	10	0	0	0	75	0	89	1	5	3	0	0	21	0	0	0	0	0	64	5	71	5	16	1	0	0	0	0	85	0	0	0	98	0	0	30	2	3	0	0	19	0	8	19	0	2	0	1	0
ASV_001130	9	0	7	7	1	0	44	10	9	36	15	3	19	0	4	1	19	3	3	1	5	0	9	1	9	1	65	4	1	1	0	4	2	6	3	1	3	4	0	10	10	5	2	2	4	14	5	7	2
ASV_000426	0	17	8	9	0	55	4	3	1	3	44	22	1	0	5	2	24	11	1	1	5	3	2	2	23	5	46	2	5	5	1	5	1	6	3	2	10	0	2	13	5	16	24	9	37	8	0	35	14
ASV_000404	0	0	0	0	0	0	60	0	0	7	0	0	0	0	0	0	1	0	0	1	0	0	0	0	19	3	0	0	0	0	0	5	0	0	2	0	6	0	0	0	0	1	0	0	49	0	0	6	7
ASV_000481	28	11	17	27	4	15	13	8	12	10	102	23	27	1	0	0	1	0	1	1	10	3	12	4	7	1	27	3	13	14	1	14	12	9	8	0	6	9	7	4	11	17	16	2	12	67	0	1	2
ASV_000519	16	13	60	11	12	38	9	12	21	11	10	3	9	1	6	1	10	1	11	2	7	0	3	1	18	0	38	4	13	27	0	82	29	59	85	11	21	4	52	61	24	59	92	16	70	7	4	13	2
ASV_000483	16	10	18	6	6	14	26	22	19	8	3	1	7	1	50	4	25	1	39	2	18	0	18	1	24	0	17	2	15	9	0	14	77	23	10	25	42	34	17	9	56	42	29	29	43	6	1	16	2
ASV_000541	0	0	0	3	0	0	2	1	2	0	0	0	10	22	2	27	0	0	4	29	4	21	1	7	7	29	1	3	4	12	55	0	2	0	0	0	2	2	3	1	1	10	3	0	11	2	7	1	27
ASV_000491	0	14	13	3	3	8	2	1	1	7	0	0	2	0	4	0	6	0	38	0	6	0	2	0	28	0	7	0	6	0	0	0	31	1	0	2	10	7	2	1	0	11	0	0	1	2	0	0	0
ASV_000342	1	5	40	1	1	4	8	5	0	49	51	6	11	0	0	0	450	84	0	0	0	0	4	0	572	29	1	0	64	6	0	1	1	21	139	6	36	1	20	11	0	28	18	4	8	11	2	0	0
ASV_000489	44	5	14	7	14	0	23	16	23	43	5	0	18	1	32	3	70	11	8	1	7	1	20	5	25	3	25	1	8	3	0	2	0	0	5	6	3	1	4	0	9	17	0	6	0	3	0	0	0
ASV_000482	0	0	72	18	5	0	66	13	0	153	3	1	0	0	27	3	153	14	4	1	13	1	1	0	79	4	15	0	2	11	1	6	20	4	13	1	35	4	3	0	2	2	1	1	14	59	0	43	7
ASV_000421	3	13	0	1	0	6	3	2	2	7	16	0	6	0	3	0	45	0	5	0	1	0	5	0	27	1	2	0	0	23	0	2	1	0	10	5	2	8	3	3	5	20	20	7	4	22	1	0	0
ASV_000520	7	2	20	4	6	17	13	4	8	7	12	55	7	10	20	49	12	17	5	41	3	19	5	21	22	33	24	28	6	7	3	9	8	16	13	18	21	18	9	13	8	32	25	14	18	32	16	7	48
ASV_000566	0	1	0	1	2	9	9	1	2	3	7	5	0	0	0	0	0	0	0	0	0	0	0	0	0	0	0	0	0	3	0	0	1	3	2	0	2	2	1	9	8	6	15	6	1	8	4	2	1
ASV_000509	2	53	5	4	2	1	4	8	2	4	1	0	7	0	18	1	6	0	2	0	0	0	0	0	8	1	12	1	7	0	0	7	0	1	37	0	0	1	8	9	1	88	36	1	5	149	47	61	9
ASV_000285	0	0	0	0	0	0	0	0	0	0	0	0	0	0	0	0	0	0	0	0	0	0	0	0	0	0	0	0	0	0	0	0	0	0	0	0	0	0	0	0	0	0	0	0	0	0	0	0	0
ASV_000528	1	7	3	14	9	3	37	4	1	88	18	5	3	1	6	0	174	15	1	0	1	0	1	0	99	9	4	1	11	0	0	5	4	3	11	0	2	7	33	7	3	27	9	0	1	3	1	5	1
ASV_000463	25	1	49	23	18	0	28	36	66	44	0	0	20	3	12	3	20	1	16	4	26	6	13	6	26	4	40	3	28	10	6	8	15	7	12	3	14	18	6	8	34	9	14	21	12	45	19	27	9
ASV_000440	0	6	0	5	6	8	2	0	0	1	5	0	0	1	2	3	7	0	3	2	6	0	1	0	2	1	3	1	2	1	1	3	2	0	4	3	1	0	1	0	4	0	5	3	3	21	3	1	8
ASV_000487	0	0	0	0	0	0	0	0	0	0	0	0	0	0	0	0	0	0	0	0	0	0	0	0	0	0	0	0	0	0	0	0	0	0	0	0	0	0	0	0	0	0	0	0	0	0	0	0	0
ASV_000498	0	5	0	0	0	2	0	0	0	0	0	1	0	0	0	0	0	0	0	1	0	0	0	0	0	0	0	0	0	2	2	0	0	0	0	0	0	0	0	0	0	0	0	0	0	0	0	0	0
ASV_001077	0	1	0	1	15	1	10	1	0	2	3	15	4	2	11	12	4	5	8	17	4	12	2	13	6	23	19	8	10	3	4	6	25	4	3	4	15	7	6	5	4	6	3	5	7	3	17	8	45
ASV_000437	0	0	0	0	0	0	0	0	0	0	0	0	0	0	0	0	0	0	0	0	0	0	0	0	0	0	0	0	0	1	1	0	0	0	0	0	0	0	0	0	0	0	0	0	0	0	0	0	0
ASV_000450	27	30	24	68	75	13	69	16	14	19	127	20	76	2	11	0	3	0	2	1	15	3	15	3	62	3	11	0	17	28	1	6	36	11	4	7	32	40	13	36	18	70	32	11	4	56	4	16	1
ASV_000459	0	16	1	0	1	6	1	0	0	0	1	6	1	2	0	0	0	0	4	18	1	7	5	10	0	0	0	0	1	17	35	0	6	73	0	121	4	3	0	8	33	8	9	8	0	3	3	0	0
ASV_000501	11	1	10	22	11	0	15	9	3	12	2	13	7	6	10	17	14	6	1	17	3	11	0	7	5	14	8	1	3	1	4	2	7	19	10	5	7	2	3	1	5	4	2	4	9	2	5	9	22
ASV_000511	0	0	4	1	6	0	6	5	2	4	0	0	2	0	1	0	3	3	3	0	1	0	0	0	8	0	0	0	5	0	0	0	0	0	8	0	0	5	1	0	1	18	1	1	0	1	0	1	1
ASV_002280	3	4	3	3	4	0	1	0	0	1	1	45	3	13	2	106	0	25	7	231	2	97	2	79	1	40	1	12	5	12	62	3	2	49	0	12	7	4	5	3	8	5	9	3	4	1	29	0	83
ASV_000451	5	18	69	23	23	5	27	11	0	41	21	1	1	0	25	5	77	13	7	0	4	2	0	0	45	3	22	2	6	11	0	3	1	191	23	3	27	0	2	88	2	78	233	1	8	73	20	7	3
ASV_000495	1	1	2	0	0	0	7	1	0	0	4	8	2	1	6	5	10	3	2	5	10	13	3	0	0	0	8	5	7	0	0	0	5	0	0	4	2	4	0	1	2	0	0	1	1	3	0	1	0
ASV_000594	10	0	12	11	5	0	18	37	25	21	0	0	24	3	7	0	70	8	0	0	5	0	19	1	15	2	33	1	4	0	0	7	0	0	7	7	6	1	1	4	27	0	2	9	6	5	1	5	0
ASV_000468	0	0	0	0	0	0	0	0	0	0	0	0	0	0	1	2	40	9	6	1	3	3	3	0	5	8	8	1	2	17	1	25	17	8	14	0	28	76	1	7	5	81	30	35	150	2	2	15	5
ASV_000529	0	0	2	0	2	1	11	5	9	17	1	0	2	0	2	1	63	13	3	0	3	3	3	3	19	5	8	0	3	2	1	0	3	0	0	3	14	6	2	1	3	2	3	1	2	5	0	1	4
ASV_000510	0	0	0	0	0	0	0	0	1	0	0	0	4	0	0	0	0	0	0	0	0	0	7	0	0	0	3	0	0	0	0	8	0	0	3	4	21	15	0	0	18	2	1	7	10	18	0	6	0
ASV_000507	3	2	0	5	3	9	4	10	7	7	1	0	1	0	0	0	10	4	1	0	5	0	5	0	1	0	15	7	1	6	0	1	1	2	8	7	9	12	4	4	5	21	15	11	55	5	5	26	23
ASV_000538	7	0	2	0	0	0	1	27	24	9	1	2	108	13	2	1	12	1	6	0	4	1	21	5	4	1	3	0	3	0	0	1	0	3	0	27	10	1	0	3	25	1	3	2	0	29	0	0	0
ASV_000516	4	11	11	7	4	13	18	6	14	25	14	3	7	2	2	5	35	2	6	10	8	3	1	3	12	4	2	1	9	10	1	4	6	5	3	1	9	12	8	16	26	36	14	21	7	11	3	11	6
ASV_000628	0	0	7	17	6	3	23	7	1	13	10	5	4	0	29	19	14	1	0	0	2	0	1	0	13	4	30	7	5	0	0	31	9	2	17	2	17	8	5	2	5	12	6	0	65	10	1	26	58
ASV_000537	11	4	15	2	13	15	17	5	15	7	61	3	12	0	0	0	19	1	6	0	9	0	36	1	18	1	0	0	29	33	2	0	14	91	2	98	21	25	4	112	118	55	145	111	0	29	2	0	0
ASV_000530	1	0	39	11	13	0	11	17	9	4	0	0	28	1	16	1	15	1	7	0	5	0	8	1	42	1	43	2	8	0	0	49	13	0	28	29	26	13	18	0	38	13	5	13	83	16	5	40	2
ASV_000536	1	94	2	6	17	62	21	1	2	6	160	20	2	1	1	0	8	1	5	1	7	1	1	1	2	0	3	0	2	9	1	2	1	273	6	0	4	0	1	154	1	105	288	1	11	250	53	3	2
ASV_000435	0	0	4	63	7	0	38	17	0	40	0	0	0	0	65	0	17	0	8	0	36	0	0	0	64	0	50	3	18	0	0	57	140	0	23	0	20	7	5	0	0	75	0	0	81	0	0	30	1
ASV_000518	13	4	36	77	20	13	5	8	27	13	72	5	89	4	141	6	89	1	0	0	0	0	35	9	79	9	63	3	14	59	0	58	2	26	70	18	5	1	9	43	12	78	48	12	128	55	13	28	23
ASV_000554	33	32	40	3	12	5	17	5	34	27	19	3	9	0	0	0	30	1	4	2	14	1	66	14	19	1	4	1	25	27	0	2	32	25	7	9	24	5	5	34	50	27	48	33	3	48	13	1	0
ASV_002281	0	1	7	7	3	1	3	3	2	5	3	39	5	9	2	42	0	8	7	53	2	32	0	38	2	30	9	13	4	5	9	7	6	10	1	4	5	3	6	0	9	4	9	5	8	4	16	3	39
ASV_000508	40	4	14	4	4	0	9	19	51	12	0	0	31	2	1	0	2	0	3	0	6	0	1	0	8	0	1	0	20	0	0	3	6	1	19	21	8	5	2	0	20	9	10	4	3	8	1	4	0
ASV_000935	0	0	0	2	0	0	9	0	0	0	1	0	0	0	0	0	1	0	0	0	4	0	0	0	1	0	0	0	2	0	0	1	12	5	3	0	10	1	0	37	0	11	29	0	3	253	76	4	2
ASV_000393	0	6	1	0	0	11	0	0	0	0	0	1	0	0	0	0	0	0	0	0	1	0	0	0	4	0	0	0	0	3	0	0	0	0	1	0	0	0	5	0	0	1	2	0	0	9	0	0	0
ASV_002388	4	2	10	2	4	0	6	3	3	8	11	1	12	0	0	0	10	1	0	0	3	0	3	1	6	1	5	0	4	3	0	3	12	16	2	6	2	4	5	12	10	5	4	16	6	4	2	3	2
ASV_000768	0	0	0	13	2	3	2	4	0	1	10	14	0	0	5	2	5	0	3	1	2	2	2	1	2	0	40	45	1	19	4	27	0	6	3	3	2	1	0	0	1	0	2	0	8	0	1	4	12
ASV_000590	7	4	0	98	28	0	18	31	15	1	6	0	33	0	9	1	0	0	84	11	138	7	40	12	5	0	65	5	110	2	0	55	98	0	43	15	61	25	2	2	27	2	4	10	147	32	1	26	5
ASV_000659	0	0	1	0	0	0	3	0	0	3	0	0	0	0	0	0	9	2	0	0	0	0	0	0	5	0	0	0	3	1	0	0	3	0	15	0	4	3	21	7	0	14	3	0	0	23	9	3	0
ASV_000441	1	16	0	0	5	4	18	1	6	0	33	0	10	0	0	0	14	0	29	0	11	0	30	1	375	4	0	0	5	98	0	0	28	2	4	0	10	18	38	0	13	25	4	12	0	8	0	0	0
ASV_000547	0	7	74	8	16	1	3	0	0	13	48	20	10	1	6	0	0	0	2	0	0	0	3	0	0	0	3	0	6	59	2	5	13	30	1	1	5	2	9	1	1	23	11	7	16	37	1	4	5
ASV_000562	0	41	52	3	0	34	5	0	0	72	150	15	0	0	0	0	100	9	1	0	0	0	0	0	158	6	0	0	1	67	2	1	1	201	8	0	5	0	31	185	0	49	16	1	0	86	25	0	0
ASV_000478	6	31	13	4	12	20	8	3	8	5	16	18	16	1	8	4	11	1	16	5	8	7	10	2	11	5	9	2	4	14	2	14	15	29	6	19	11	6	5	13	13	32	29	23	44	33	10	37	24
ASV_000505	0	16	1	0	8	36	3	1	0	2	7	4	15	4	0	0	44	23	26	5	7	7	6	3	12	3	0	0	21	32	10	0	0	35	3	1	7	3	29	9	24	14	21	24	0	20	4	5	0
ASV_000506	1	0	7	0	3	1	25	2	0	37	13	19	4	3	0	0	58	32	7	2	9	2	9	12	27	8	0	0	2	26	7	1	20	15	2	9	24	26	9	29	20	25	8	14	0	14	0	0	1
ASV_000488	18	45	91	3	10	31	9	7	8	46	43	9	32	1	7	0	60	19	8	2	7	2	8	3	19	2	40	7	9	5	0	7	16	0	7	0	15	7	14	11	3	4	15	5	53	15	12	35	18
ASV_000497	0	0	0	11	1	0	1	15	15	0	0	0	22	1	4	1	0	0	5	0	0	0	15	1	0	0	10	1	5	42	0	4	11	2	3	2	48	28	0	3	17	8	12	6	10	47	2	18	3
ASV_000535	2	1	33	21	9	0	11	12	0	7	3	0	12	0	8	1	14	0	2	0	4	0	4	1	10	0	12	1	5	0	0	5	11	0	4	13	3	1	1	3	4	12	3	24	10	2	0	13	2
ASV_000560	0	0	0	0	1	47	15	0	2	0	25	12	3	2	0	0	0	0	11	15	3	20	0	4	0	0	0	0	0	9	0	0	0	0	0	0	3	3	0	1	0	4	8	0	0	0	0	0	0
ASV_002054	10	1	3	1	2	0	26	15	6	32	9	2	8	0	0	0	48	4	0	1	1	0	10	1	29	4	30	2	2	2	0	1	1	2	1	2	6	4	1	6	7	1	0	2	2	4	3	7	2
ASV_000634	3	0	6	0	0	0	2	8	2	31	2	1	4	0	8	1	25	1	0	0	0	1	1	0	6	2	30	0	2	0	0	5	0	0	6	0	6	0	1	0	5	0	1	0	10	4	0	38	19
ASV_000550	0	3	6	13	0	3	7	0	1	23	3	3	2	0	3	2	3	3	0	0	0	0	0	0	2	0	37	11	3	0	0	4	0	1	2	0	2	0	0	0	0	0	0	0	9	5	0	7	2
ASV_001270	4	2	8	1	3	4	14	5	6	7	6	155	9	27	2	63	9	34	3	33	3	23	1	26	3	67	12	110	0	2	15	9	2	1	1	1	7	0	0	4	5	10	3	2	8	1	19	2	39
ASV_002420	25	2	17	4	2	2	20	16	33	58	21	5	14	4	16	1	148	23	12	1	8	3	23	8	31	10	40	14	11	2	1	8	0	0	4	2	2	5	6	0	15	7	1	6	0	1	1	3	6
ASV_000571	2	0	58	7	0	0	3	6	5	116	0	0	1	1	0	0	833	71	0	1	0	0	1	2	322	59	1	0	5	0	0	8	0	0	21	2	10	0	54	0	1	39	0	0	94	0	0	41	32
ASV_000512	0	0	0	1	0	0	13	3	0	0	0	0	0	0	6	0	0	0	2	0	0	0	0	0	0	0	1	0	0	0	0	3	7	0	5	0	21	3	0	0	0	3	0	0	13	0	0	7	3
ASV_000490	0	0	25	5	0	0	1	0	0	11	0	0	0	0	0	0	43	6	0	0	0	0	1	0	64	1	0	0	2	0	0	0	2	0	1	0	18	0	1	0	0	7	2	0	0	46	0	0	0
ASV_000553	0	0	0	0	0	0	0	0	0	0	0	0	0	0	0	0	0	0	0	0	0	0	0	0	0	0	0	0	0	0	0	0	0	0	0	0	0	0	0	0	0	0	0	0	0	0	0	0	0
ASV_002477	0	0	1	0	3	2	2	1	3	0	1	12	1	15	0	13	1	3	0	48	0	14	0	5	0	15	0	2	8	2	17	0	1	4	3	3	0	0	1	2	0	1	2	0	1	0	2	0	16
ASV_000619	8	9	3	6	11	9	15	5	6	4	6	0	6	3	6	1	3	1	26	4	4	1	1	0	15	2	11	3	9	17	1	9	17	5	9	8	11	2	4	3	8	4	10	5	15	11	1	15	7
ASV_000542	0	0	0	0	1	0	10	1	1	0	3	2	4	1	0	0	0	0	16	4	21	18	0	0	0	0	4	0	13	2	0	3	15	0	0	0	30	12	0	5	0	0	0	0	0	4	1	0	0
ASV_000569	1	56	3	1	6	9	13	3	1	2	31	3	3	0	1	0	19	2	4	0	2	1	13	1	14	1	0	0	3	124	6	0	2	46	12	6	5	0	10	24	1	40	22	2	4	8	3	0	0
ASV_000527	3	3	3	3	6	12	27	1	1	10	14	1	1	1	1	0	6	0	1	1	5	0	1	0	3	1	4	0	4	5	1	1	24	7	1	3	9	6	4	8	3	2	11	1	2	8	2	3	1
ASV_000532	0	0	71	3	0	0	0	0	1	60	0	0	0	0	0	0	166	29	0	0	0	0	0	0	74	3	0	0	0	0	0	0	0	0	29	0	11	0	73	0	0	176	0	0	0	0	0	0	0
ASV_002085	1	1	4	2	1	1	8	3	6	4	5	31	3	7	3	33	8	11	4	26	3	10	1	21	3	30	5	28	6	0	12	11	6	6	10	2	10	11	3	25	37	28	20	7	36	1	6	9	86
ASV_000644	2	4	1	2	1	2	1	4	7	0	1	0	1	0	3	0	0	0	0	0	0	0	10	0	0	0	3	0	6	3	0	0	1	5	0	0	3	0	1	11	1	0	5	1	1	43	6	2	0
ASV_000949	1	10	0	33	8	26	29	7	3	0	32	3	2	0	4	0	1	1	1	0	3	1	2	0	0	0	4	0	4	15	1	4	13	12	3	6	8	6	0	28	18	13	26	16	14	20	4	20	7
ASV_000415	4	0	3	4	0	0	7	19	22	33	0	0	24	6	4	1	147	12	7	1	3	1	57	19	15	0	8	5	0	4	0	1	3	0	0	9	4	3	0	0	13	1	3	1	6	1	0	16	7
ASV_000500	9	0	4	7	17	0	18	1	8	5	0	0	10	0	34	3	23	0	20	1	16	0	6	0	7	0	34	2	15	0	0	19	19	0	6	6	10	10	5	0	12	12	6	24	65	5	0	25	4
ASV_000496	3	2	32	16	5	2	2	7	13	16	1	0	18	0	22	1	22	0	19	0	4	0	12	1	29	0	47	2	5	1	0	3	4	0	2	10	4	2	1	0	5	5	4	7	5	0	0	6	0
ASV_000559	24	0	11	4	7	0	14	15	22	31	0	1	18	2	25	2	65	5	7	0	3	1	13	4	37	2	24	1	1	3	0	4	0	0	3	1	3	2	6	0	8	14	0	11	0	0	0	0	0
ASV_000587	0	0	0	0	0	0	0	0	0	0	0	0	0	0	0	0	0	0	0	0	0	0	0	0	0	0	0	0	0	0	0	0	0	0	0	0	2	0	0	0	0	0	0	0	0	0	0	0	0
ASV_000545	3	1	10	7	10	0	9	11	7	0	0	0	19	1	3	0	1	0	12	0	5	1	6	0	4	0	33	0	18	0	0	16	17	0	8	28	28	13	6	0	30	15	1	21	50	8	1	17	6
ASV_000599	41	0	0	0	6	0	7	15	28	0	0	0	42	2	138	8	0	0	1	0	2	0	11	2	1	0	126	17	1	0	0	77	0	0	38	28	8	0	1	0	19	1	7	22	152	0	0	96	24
ASV_000607	0	0	1	19	13	1	12	2	0	0	2	0	1	0	6	0	1	0	7	0	1	0	2	0	0	0	5	1	2	0	0	7	18	4	5	4	7	5	1	10	6	4	6	12	12	0	3	16	7
ASV_000604	11	0	0	4	5	1	20	7	14	0	0	0	8	2	7	4	0	0	11	6	8	3	8	3	0	0	14	0	7	0	0	5	8	0	2	5	12	6	0	0	12	2	3	16	15	8	0	14	8
ASV_000430	0	0	0	0	0	0	0	2	0	0	0	0	0	0	0	0	0	0	0	0	0	0	0	0	0	0	1	0	9	0	0	0	0	0	0	0	15	1	1	0	2	0	0	3	0	1	0	1	0
ASV_000551	6	20	14	18	14	1	3	14	7	3	3	0	22	1	1	1	0	0	8	2	3	0	3	0	1	0	6	0	7	5	0	18	11	8	13	7	31	56	2	2	29	36	16	15	60	38	0	26	5
ASV_000539	17	32	16	6	14	23	23	6	12	5	23	13	33	3	5	2	18	9	8	3	8	1	14	4	21	0	15	4	16	5	0	5	9	6	12	12	6	2	11	5	9	14	8	14	12	5	0	8	3
ASV_000503	1	0	16	1	5	0	18	9	20	2	0	0	9	0	1	0	1	0	0	0	0	0	1	0	28	3	3	4	11	0	0	3	1	0	5	1	3	3	18	0	5	8	1	11	4	35	0	4	2
ASV_001995	1	3	3	6	1	2	6	0	0	24	20	2	10	0	6	3	38	10	1	0	0	0	4	3	13	1	5	0	5	1	0	4	3	5	1	1	17	4	10	25	15	1	15	2	15	9	4	8	5
ASV_000499	5	15	24	62	43	52	23	10	8	12	60	1	18	0	33	1	332	1	24	1	4	0	9	0	5	0	44	0	7	5	0	11	4	1	5	0	5	2	2	3	0	8	2	0	13	3	0	4	0
ASV_000585	10	3	9	5	4	0	4	10	10	12	2	2	15	5	9	1	27	20	1	0	0	0	12	8	29	8	5	0	0	1	0	0	1	2	3	33	3	1	14	6	45	34	10	12	2	3	2	1	1
ASV_000561	1	4	11	1	1	11	2	2	0	7	2	1	2	2	3	1	8	5	0	0	0	0	4	7	18	4	3	3	3	0	1	2	1	4	5	7	0	0	8	2	11	8	11	15	0	1	1	0	0
ASV_000557	5	16	11	1	1	12	12	5	17	5	1	1	17	1	10	4	12	0	7	0	2	4	14	1	56	7	10	4	7	28	4	4	2	0	7	0	6	8	4	7	16	7	4	6	73	104	45	2	1
ASV_000574	0	48	34	1	1	47	4	3	2	40	64	10	5	0	0	0	48	2	3	0	3	0	7	0	115	1	1	0	2	96	3	0	14	62	15	11	14	12	64	86	15	129	54	15	0	108	5	0	0
ASV_002656	1	3	13	4	0	0	6	4	1	21	3	10	5	1	2	4	32	20	3	0	3	2	1	3	15	6	8	2	1	3	0	6	0	3	1	2	8	2	1	11	11	5	2	1	5	9	6	5	4
ASV_000556	7	22	49	8	8	17	13	24	11	29	4	4	46	20	8	5	14	7	1	1	3	3	8	20	47	20	28	61	2	6	2	0	18	6	5	7	7	1	1	25	20	19	38	50	22	28	3	5	18
ASV_000568	1	0	5	0	1	0	0	1	9	9	0	0	5	2	1	0	11	0	1	0	3	0	17	10	8	3	1	0	0	0	0	0	2	0	3	7	0	2	23	0	4	18	0	0	0	1	0	1	0
ASV_000513	13	6	7	0	1	10	16	10	5	20	18	14	5	2	0	0	17	1	0	0	0	1	4	2	11	3	3	2	2	2	0	2	1	0	1	3	16	8	0	0	3	0	0	1	3	2	0	15	7
ASV_000548	6	2	40	4	4	16	1	21	10	8	11	6	3	3	3	5	0	1	3	2	6	3	11	13	5	6	23	0	5	7	2	17	6	1	6	7	18	14	7	9	14	10	10	2	31	40	0	19	31
ASV_000623	8	17	3	0	2	2	2	2	12	1	1	0	12	0	1	0	12	0	1	0	0	0	0	0	4	0	3	0	2	7	0	36	3	0	18	1	9	1	4	1	0	2	4	5	10	5	0	11	0
ASV_000985	0	0	4	0	0	0	8	0	0	7	0	0	0	0	0	0	23	6	6	4	12	8	1	4	5	3	1	1	9	0	0	13	10	0	2	2	11	0	2	0	2	0	0	0	20	1	0	27	21
ASV_000484	3	2	6	8	5	20	75	7	34	2	29	8	15	2	22	5	77	21	19	3	27	4	86	22	60	10	39	1	41	31	1	50	32	1	44	27	19	20	42	4	6	10	12	5	17	65	8	33	12
ASV_000577	0	0	1	0	4	0	0	0	0	2	0	0	0	1	0	0	8	0	0	0	0	0	3	0	2	0	0	0	3	0	0	0	0	0	0	2	2	0	0	1	1	0	0	0	1	2	0	2	0
ASV_000578	2	19	12	1	11	19	28	3	14	18	23	4	10	1	10	1	21	10	24	6	9	2	7	2	23	0	27	6	9	19	5	5	9	9	16	24	15	8	14	7	9	41	14	28	13	6	2	17	7
ASV_000622	1	0	2	1	0	0	0	0	0	1	0	0	0	0	0	0	0	0	0	0	0	0	0	0	0	0	4	1	2	0	0	4	0	1	6	1	9	0	3	0	4	1	0	2	45	4	0	20	16
ASV_000469	0	0	0	0	0	0	0	0	0	0	0	0	0	0	0	1	0	0	0	0	0	0	0	0	0	0	0	0	0	0	0	0	0	0	0	0	3	0	0	0	0	1	0	1	0	19	0	0	0
ASV_000514	0	0	17	5	5	0	23	8	5	3	3	0	14	0	7	0	13	0	22	0	24	0	25	3	14	0	19	2	20	3	0	4	11	2	7	3	19	12	11	10	14	18	14	11	12	15	1	11	1
ASV_000524	11	2	28	2	2	1	25	13	9	43	1	0	5	2	14	5	81	23	4	8	3	6	4	2	27	11	8	0	9	2	1	4	18	2	4	3	13	19	7	6	2	8	3	3	1	5	0	3	2
ASV_000546	16	0	0	0	10	0	2	5	10	0	0	0	16	2	0	0	0	0	5	0	2	0	23	5	0	0	0	0	5	0	0	0	19	0	0	37	20	21	0	0	53	2	5	34	2	9	0	40	22
ASV_002658	3	2	4	3	5	0	11	3	17	5	3	0	11	2	5	0	11	1	4	0	7	0	21	2	5	0	11	4	14	4	0	14	26	0	6	2	17	9	11	19	9	5	3	7	23	12	3	12	5
ASV_000572	2	0	0	0	25	0	22	3	7	0	0	0	7	0	0	0	0	0	3	1	5	5	5	3	0	1	0	0	12	0	0	0	0	0	0	12	2	1	0	0	12	0	0	15	0	15	0	1	0
ASV_000853	0	23	0	2	2	93	2	0	2	0	100	11	0	0	3	0	0	0	0	0	0	0	0	0	1	0	4	1	14	25	4	13	9	96	4	2	13	4	1	107	2	50	127	0	10	45	9	11	5
ASV_000563	0	0	0	2	6	0	3	0	0	0	6	13	6	1	2	1	0	0	8	1	6	9	1	7	13	14	9	7	16	11	6	10	5	32	16	5	18	3	10	24	15	18	28	10	25	20	32	15	24
ASV_000649	8	22	29	2	141	5	19	1	7	3	49	5	18	0	12	2	17	0	41	7	31	3	14	1	24	2	29	18	19	47	0	18	14	9	22	4	10	17	11	14	2	21	34	11	6	33	1	35	7
ASV_000552	11	3	10	5	18	4	15	4	0	4	6	4	6	1	21	3	14	0	8	2	16	1	8	3	6	1	34	5	12	9	2	27	22	77	18	68	15	11	5	37	19	14	26	16	35	13	2	36	7
ASV_001624	2	2	3	8	0	1	5	11	3	2	1	12	2	3	2	1	9	4	0	2	0	2	0	2	3	4	1	3	2	0	0	1	0	2	0	1	2	1	1	9	5	1	3	0	7	3	9	6	14
ASV_000602	3	1	0	59	5	0	1	18	3	0	0	0	6	0	7	0	0	0	1	0	5	2	14	4	0	0	25	2	1	1	0	210	7	1	133	36	28	2	0	0	82	1	9	43	321	0	0	93	17
ASV_000616	0	0	2	3	9	0	4	1	0	4	10	69	4	18	8	18	3	3	22	91	1	41	1	14	8	36	6	5	6	8	26	1	12	35	4	11	6	7	11	13	12	10	13	9	12	2	17	6	29
ASV_001244	14	0	1	1	1	0	17	4	27	36	0	0	26	2	16	4	150	2	8	0	13	3	20	4	22	2	18	4	4	0	0	13	7	0	5	11	11	6	5	0	21	2	9	6	12	13	2	10	4
ASV_000752	8	7	29	9	11	43	15	7	3	15	1	2	10	1	3	0	6	0	2	1	8	2	4	0	10	1	8	1	17	2	0	11	13	1	2	2	16	3	7	2	4	9	12	5	17	16	1	2	7
ASV_000526	7	3	12	10	45	25	56	9	6	2	4	11	11	1	3	1	8	2	43	17	21	15	4	3	3	2	1	1	32	12	3	0	9	0	1	5	12	14	4	0	24	4	0	14	4	0	0	6	10
ASV_000558	1	12	3	0	1	2	1	0	2	2	4	0	3	0	1	0	22	0	16	2	4	0	4	1	10	0	6	0	3	13	0	0	0	1	3	11	5	3	6	8	8	9	3	4	2	4	0	1	0
ASV_000650	3	10	1	3	2	6	6	2	12	5	31	4	15	1	10	0	7	0	6	1	8	0	12	1	12	0	21	2	6	20	1	20	13	20	15	4	8	12	9	35	14	16	37	7	37	22	3	20	5
ASV_000588	8	2	8	5	8	5	14	9	4	14	11	47	12	22	6	40	6	2	3	24	2	13	6	24	5	5	6	3	3	4	0	4	1	6	5	6	5	1	5	4	5	4	7	5	8	1	5	3	15
ASV_000595	0	0	0	0	0	0	0	0	0	0	0	0	8	1	0	3	0	0	0	1	0	4	0	2	0	2	2	2	0	0	0	0	2	0	3	4	2	1	0	1	0	0	1	0	1	3	11	4	23
ASV_000611	7	16	18	2	0	4	12	3	6	29	7	0	14	2	1	0	43	1	12	0	4	1	2	0	72	2	19	0	9	6	0	5	26	8	21	6	26	31	60	14	17	91	20	17	4	8	0	13	0
ASV_000502	0	0	0	0	1	0	1	0	0	0	0	0	0	0	0	0	0	0	0	0	0	0	0	0	0	0	0	0	0	0	0	0	0	0	0	0	1	0	0	0	0	0	0	0	0	10	0	0	0
ASV_000549	0	0	0	0	0	0	0	0	0	0	0	0	0	0	0	0	0	0	0	0	0	0	0	0	0	0	0	0	0	0	0	0	0	0	0	0	0	0	0	0	0	0	0	0	0	18	0	0	0
ASV_002217	5	2	10	2	7	0	13	5	3	4	19	2	8	0	4	0	10	4	3	0	3	0	7	1	6	1	13	1	3	5	0	2	5	8	6	1	4	3	5	26	13	5	14	1	17	17	3	5	0
ASV_000749	0	1	0	2	0	0	0	2	3	5	2	2	5	0	0	1	8	8	1	2	2	2	8	1	4	1	4	7	2	0	0	4	2	1	0	4	0	0	0	0	3	2	0	2	0	0	0	1	2
ASV_000476	0	0	1	6	19	0	6	5	0	14	0	0	0	0	49	13	113	31	8	1	3	2	0	0	14	1	38	5	4	0	0	48	45	0	48	0	27	0	15	0	0	130	0	0	39	2	0	40	35
ASV_000637	4	5	14	4	5	5	12	5	9	11	28	13	5	4	2	0	30	10	17	0	13	5	10	4	34	13	15	0	11	8	1	17	30	6	5	17	15	7	10	6	10	31	12	23	7	16	4	7	2
ASV_000617	0	0	0	0	0	0	0	0	0	0	0	0	0	0	0	0	0	0	0	0	0	0	0	0	0	0	0	0	0	0	0	0	0	0	0	0	0	0	0	0	0	0	0	0	0	0	0	0	0
ASV_000564	0	19	6	0	4	16	17	0	1	21	42	8	0	0	0	0	66	6	18	10	9	5	0	0	17	6	2	0	14	6	0	0	0	0	0	0	1	1	2	0	0	2	0	0	0	0	0	1	0
ASV_002274	13	0	27	35	34	0	57	21	23	39	0	0	17	0	10	0	8	0	24	0	20	0	17	1	38	0	57	10	17	2	0	10	20	3	8	6	18	14	8	5	23	34	14	27	32	11	0	21	2
ASV_000593	0	0	6	4	0	0	3	1	0	1	0	0	1	0	4	1	2	2	1	0	0	0	0	0	6	0	5	2	7	0	0	38	0	0	32	0	15	0	14	0	5	16	4	5	114	1	0	79	35
ASV_000850	1	1	3	3	0	0	4	0	0	11	7	1	1	0	6	0	14	0	0	0	0	0	0	1	7	0	28	1	2	0	0	4	0	1	2	0	1	1	0	4	2	0	0	1	2	2	2	0	0
ASV_000992	1	1	34	9	13	1	30	40	36	9	3	0	1	0	1	0	0	0	8	1	6	0	6	1	0	0	3	0	4	4	0	1	9	1	0	0	4	13	0	0	32	0	6	17	5	16	0	4	0
ASV_000579	0	0	7	1	12	0	18	1	0	10	1	0	0	0	0	0	12	1	8	0	3	1	1	0	18	1	0	0	8	0	0	0	17	1	6	1	18	14	5	0	4	22	0	1	0	1	0	0	0
ASV_000544	0	0	9	49	2	0	8	11	0	1	0	0	0	0	8	1	5	1	4	0	5	1	0	0	11	0	33	8	4	0	0	26	14	0	11	0	18	12	0	0	0	6	0	0	70	1	0	20	16
ASV_000515	0	0	0	0	0	0	19	0	0	0	0	0	0	0	0	0	0	1	0	0	5	2	1	1	1	0	0	0	7	0	0	0	3	0	0	0	19	20	0	0	0	0	2	0	0	0	0	0	0
ASV_000658	0	0	3	2	2	0	0	0	0	4	0	0	0	0	0	0	8	2	1	0	0	0	0	0	13	0	0	0	0	0	0	0	0	0	72	1	0	0	43	0	1	223	0	0	0	0	0	0	0
ASV_002452	0	2	2	3	0	1	4	4	4	27	8	8	4	2	5	1	22	11	0	0	4	0	3	1	6	4	12	2	5	1	1	6	1	3	5	0	2	4	1	18	6	2	0	2	0	5	4	5	3
ASV_000598	2	0	4	4	6	0	7	2	1	2	0	0	0	0	8	1	5	0	30	0	19	2	0	0	6	0	34	1	20	0	0	15	20	1	12	2	24	25	9	3	4	15	5	5	6	5	0	16	1
ASV_000581	6	11	15	1	7	3	9	3	4	2	5	1	12	0	0	0	14	2	4	0	5	2	7	0	14	2	2	0	10	10	0	4	7	9	3	5	17	9	14	21	12	18	17	5	6	10	0	2	1
ASV_002294	2	1	1	0	4	0	2	0	0	0	0	24	2	11	0	63	0	15	11	180	2	74	0	48	0	23	3	7	4	10	59	3	4	26	3	10	0	0	2	1	3	3	5	1	2	0	15	0	66
ASV_000596	0	0	0	0	0	0	0	0	0	0	0	0	0	0	0	0	0	0	0	0	0	0	0	0	0	0	0	0	0	0	0	0	0	0	0	0	0	0	0	0	0	0	0	0	0	0	0	0	0
ASV_000639	0	3	0	0	0	0	0	0	0	0	0	0	0	0	0	0	0	0	1	0	0	0	0	0	0	0	0	0	0	0	2	0	0	0	0	0	0	0	0	0	0	0	0	0	0	0	0	1	0
ASV_001596	1	0	0	0	1	0	1	0	3	0	1	10	4	8	0	10	0	5	0	24	4	3	0	8	1	11	1	1	4	1	15	0	1	3	0	5	2	0	0	3	1	3	1	0	4	0	1	1	13
ASV_002506	17	23	0	29	12	0	10	16	16	0	2	0	29	4	16	0	0	0	4	0	9	0	5	1	7	0	17	1	11	1	0	29	50	0	12	6	42	11	10	0	18	50	10	38	105	15	1	28	4
ASV_000582	2	1	7	2	3	3	1	6	1	0	11	8	0	0	22	14	4	14	8	3	10	7	5	5	4	0	30	24	3	40	9	5	4	6	14	16	15	2	10	4	14	21	8	3	12	31	33	17	40
ASV_000570	0	0	0	0	0	0	0	0	0	0	0	0	0	0	0	0	0	0	0	0	0	0	0	0	0	0	0	0	0	0	0	0	0	0	0	0	0	0	0	0	0	1	0	0	0	3	0	0	0
ASV_000681	0	0	3	4	1	0	2	2	2	7	0	0	0	2	4	4	6	1	4	14	3	6	2	1	5	4	3	2	5	0	0	7	1	0	1	0	1	0	0	1	1	1	0	0	23	1	0	12	104
ASV_000643	7	5	3	1	0	4	3	3	6	2	26	2	10	1	0	0	13	0	4	0	4	0	18	0	5	1	2	0	4	12	0	0	8	37	0	45	13	11	17	35	64	34	63	60	0	11	1	1	0
ASV_000609	3	3	0	1	10	8	10	2	3	2	21	3	12	0	11	0	2	0	1	0	1	0	14	1	2	0	76	1	0	11	0	7	7	63	3	70	17	8	5	52	70	28	56	51	20	8	1	25	1
ASV_000635	0	4	1	0	4	9	6	0	0	0	30	19	0	0	0	0	2	1	3	0	1	0	0	0	1	0	1	0	1	11	0	0	1	9	2	0	4	1	0	25	0	7	26	0	0	37	12	0	0
ASV_002027	1	0	1	3	0	3	10	5	4	3	3	93	3	5	2	36	4	17	1	22	2	10	3	23	1	39	2	49	0	0	2	4	0	0	1	1	4	0	0	0	5	4	3	0	2	0	15	4	38
ASV_001192	0	0	0	0	0	0	0	0	0	0	0	0	0	0	0	0	0	0	0	0	0	0	0	0	0	0	0	0	0	0	0	0	0	0	0	0	0	0	0	0	0	0	0	0	0	0	0	0	0
ASV_000565	7	9	12	4	16	8	13	2	2	2	4	2	2	0	10	1	11	3	18	3	14	1	7	0	5	0	2	1	21	14	1	1	10	11	3	1	3	5	3	5	1	4	11	5	3	1	2	5	0
ASV_001732	0	0	0	0	0	0	0	0	0	0	0	0	0	0	0	1	0	0	0	92	0	152	0	12	0	0	3	20	0	0	0	2	1	0	3	5	2	1	2	0	6	1	4	3	2	0	31	1	124
ASV_000573	2	2	6	5	6	6	6	2	1	4	5	2	5	0	13	1	11	4	10	1	3	0	1	1	4	3	15	9	2	8	0	12	1	7	7	2	2	0	1	4	3	0	4	3	11	1	0	5	4
ASV_000626	12	11	0	0	0	6	1	14	18	0	54	15	33	5	0	0	0	0	0	1	0	0	5	0	0	0	2	0	2	2	1	4	0	0	0	8	12	0	0	0	14	0	1	1	0	1	0	5	2
ASV_000522	3	5	3	45	14	2	8	4	1	2	4	12	7	5	0	2	0	1	0	0	0	4	0	0	3	3	0	13	0	0	0	1	0	0	1	0	0	0	0	0	0	1	1	1	1	0	0	3	6
ASV_001850	2	3	0	10	0	2	3	3	0	4	0	27	4	10	0	77	5	31	0	26	3	14	2	21	6	56	0	5	1	0	3	1	1	3	1	1	1	0	1	5	2	9	5	0	2	0	4	8	18
ASV_000648	3	1	2	7	2	0	15	4	3	0	9	0	7	0	10	0	0	0	2	0	8	0	5	0	3	0	44	0	5	15	0	18	21	46	11	4	25	14	3	33	9	25	38	4	46	29	4	35	5
ASV_000645	2	2	8	2	6	13	4	1	2	2	2	9	9	4	4	12	7	6	12	14	5	16	2	9	8	19	25	21	11	5	1	0	3	13	8	17	2	0	1	7	3	3	19	2	9	3	6	8	26
ASV_000657	4	1	8	2	6	3	5	5	10	12	6	1	9	0	11	1	6	1	13	3	7	2	22	4	5	0	87	2	2	13	0	3	2	0	2	7	1	4	0	0	14	2	6	14	5	0	0	8	4
ASV_000636	0	0	0	0	0	1	0	0	0	0	0	0	0	0	0	0	0	0	0	1	7	9	0	2	0	1	0	0	0	23	3	0	0	5	0	0	0	0	3	0	0	0	1	0	0	3	0	0	0
ASV_000813	0	0	37	2	0	2	0	1	1	80	23	17	0	1	0	0	70	20	1	1	1	0	1	3	34	15	3	0	0	9	0	0	2	3	0	2	7	4	4	11	3	2	9	1	2	4	1	1	0
ASV_000603	1	1	2	0	3	0	1	8	0	1	6	0	0	0	0	0	0	0	0	0	0	0	0	0	1	0	2	0	3	2	0	0	0	0	0	0	2	0	0	8	0	4	3	0	1	3	1	0	0
ASV_000606	5	1	17	0	7	0	6	1	3	26	0	0	10	0	5	0	34	0	26	1	17	1	4	0	76	1	10	0	31	2	0	15	55	2	25	7	41	59	67	6	25	91	9	11	5	17	2	2	0
ASV_000646	9	6	34	1	4	2	7	2	11	12	3	0	23	1	4	0	26	3	19	0	12	1	2	2	37	2	15	0	5	14	0	13	7	9	5	8	11	4	2	3	8	8	10	20	10	16	2	4	3
ASV_002479	2	9	4	5	6	1	9	0	2	9	18	0	8	2	6	0	6	3	4	0	1	1	1	1	4	1	14	0	11	2	0	21	8	24	22	13	7	11	6	28	29	15	12	6	16	17	2	10	5
ASV_000540	20	29	15	21	2	13	0	13	13	14	0	0	21	0	1	0	15	0	0	0	29	0	3	0	30	0	6	0	24	0	0	69	35	5	41	4	0	0	1	7	3	4	3	9	115	5	0	74	0
ASV_000829	10	1	6	14	4	0	1	15	5	18	6	1	18	4	1	2	21	3	0	0	2	0	7	3	6	2	3	1	9	0	0	1	1	1	4	0	5	0	3	4	11	3	1	3	7	2	0	3	3
ASV_000613	0	17	7	1	3	6	9	0	3	1	5	0	0	0	0	0	1	0	2	0	0	0	0	0	2	0	0	0	0	5	0	0	0	2	1	0	0	0	2	4	2	4	18	0	0	11	0	0	0
ASV_000583	0	0	0	0	5	0	15	2	0	1	0	0	0	0	14	1	0	0	3	2	3	1	1	0	0	0	10	2	3	0	0	17	26	0	5	0	12	14	0	0	0	1	0	0	90	0	0	20	11
ASV_001135	5	6	3	4	3	1	6	1	4	3	4	2	5	1	7	0	2	2	2	0	6	0	9	1	8	0	7	1	3	2	0	7	13	0	1	0	7	1	5	10	11	4	0	3	13	8	0	7	1
ASV_000624	4	27	18	4	4	18	5	1	8	16	21	1	11	0	3	0	22	1	3	0	1	0	1	0	46	1	11	1	3	21	0	7	2	19	10	3	5	0	5	10	4	56	27	9	18	10	4	16	1
ASV_000621	4	1	3	0	2	1	13	2	0	6	475	4	6	0	3	0	20	1	10	0	5	1	2	0	5	1	1	0	2	2	0	14	14	3	9	5	8	0	1	16	37	62	48	11	39	28	0	13	0
ASV_000580	13	53	44	24	4	91	18	9	21	56	10	9	8	1	69	10	62	16	3	6	1	0	0	6	47	17	7	72	2	0	0	0	0	3	0	1	0	0	1	1	0	1	1	0	0	1	0	1	1
ASV_000685	3	0	1	7	9	1	0	4	6	2	0	4	15	35	6	59	0	4	19	94	3	43	6	39	2	39	5	17	4	0	4	2	4	5	2	11	2	0	2	0	2	1	1	1	1	8	5	3	100
ASV_000661	0	1	0	0	12	2	3	0	1	0	1	0	0	0	0	0	0	2	1	0	0	1	0	0	0	0	0	0	5	1	0	0	16	1	3	0	12	10	4	1	0	6	7	0	2	11	0	1	1
ASV_000600	2	0	3	4	11	0	20	5	2	7	4	3	0	0	0	0	0	1	0	0	0	0	0	0	1	0	2	0	3	2	0	0	2	0	5	0	3	0	7	3	1	8	5	13	2	3	3	0	0
ASV_000663	0	0	3	0	0	0	0	0	0	0	0	0	0	0	0	0	0	0	0	0	0	0	0	0	0	0	0	0	0	0	0	0	0	0	0	0	0	0	0	0	0	0	0	0	0	0	0	0	0
ASV_000725	12	2	0	0	0	2	1	4	4	1	2	1	5	0	0	0	1	0	0	0	0	0	2	1	2	0	1	0	1	0	0	0	3	1	1	34	6	1	1	2	79	2	6	22	2	35	10	2	1
ASV_000592	0	0	0	3	0	0	0	1	0	0	0	0	0	0	10	0	0	0	0	0	0	0	0	0	0	0	2	0	0	0	0	7	0	0	0	1	15	0	0	0	0	2	0	1	13	0	0	16	1
ASV_000655	4	10	0	0	0	1	5	0	1	1	5	0	9	1	4	0	28	0	5	0	1	0	2	1	11	0	3	0	3	16	0	0	0	0	1	12	6	4	0	1	4	9	2	2	5	9	0	1	0
ASV_002573	1	1	4	10	0	3	3	3	4	4	0	29	4	13	4	83	6	48	0	30	2	24	0	27	2	37	0	2	1	1	13	1	1	6	1	2	4	1	1	1	4	4	2	0	2	6	7	1	39
ASV_000605	20	257	81	124	132	9	93	67	10	10	9	0	22	0	14	0	9	0	10	0	6	0	17	0	3	0	0	0	4	33	0	0	2	12	1	5	2	1	7	12	8	17	10	5	3	1	1	4	0
ASV_000683	5	7	1	3	1	0	10	7	30	2	2	2	16	2	5	0	2	0	0	0	1	0	11	3	0	0	5	1	0	0	0	3	0	3	0	2	0	0	0	14	8	0	10	3	0	37	6	2	0
ASV_000652	1	0	29	16	20	0	11	9	1	12	0	0	9	0	10	0	13	1	1	0	0	0	2	0	2	0	8	0	0	0	0	4	3	0	0	12	5	4	0	0	6	1	1	15	9	3	0	7	1
ASV_000627	13	0	0	5	12	0	8	7	6	0	0	0	13	0	24	0	1	0	3	0	4	0	2	1	0	0	89	2	0	0	0	51	2	0	47	1	36	7	1	0	8	2	1	6	178	0	0	78	6
ASV_000656	0	7	4	5	1	12	5	3	7	5	11	24	5	3	3	6	4	1	2	11	1	4	2	3	8	2	15	2	1	8	1	2	0	1	1	1	3	1	6	2	3	5	2	2	8	2	0	7	11
ASV_000670	0	7	3	0	0	6	1	3	1	14	8	4	1	0	1	3	29	11	2	5	4	0	2	2	9	3	1	1	0	0	0	1	0	0	0	0	3	0	3	0	0	3	0	0	0	2	0	1	0
ASV_000839	2	3	4	1	3	8	8	2	3	5	15	56	7	2	9	32	4	6	3	16	1	10	3	8	5	11	3	9	5	3	8	0	10	11	5	3	6	5	7	5	5	13	6	4	24	16	15	9	37
ASV_000555	4	0	6	2	4	0	6	6	10	8	0	0	20	0	0	0	3	1	2	0	2	0	0	0	7	0	0	0	9	0	0	0	1	0	17	0	1	1	2	0	1	11	2	2	0	4	0	0	0
ASV_000699	2	1	7	2	0	1	14	3	2	5	13	4	0	1	7	0	16	4	5	2	4	5	5	3	23	2	23	0	14	6	0	9	13	10	6	5	9	8	8	14	2	12	6	2	11	14	7	12	6
ASV_000717	15	2	10	4	3	2	6	3	7	16	4	0	11	1	2	0	6	4	1	1	2	1	4	2	5	1	1	1	6	1	0	3	1	3	6	0	4	2	2	3	14	6	3	3	2	2	1	3	2
ASV_000625	46	0	0	0	15	0	96	11	34	0	0	0	17	2	0	0	1	0	2	1	16	1	5	0	1	0	0	0	8	1	0	0	5	20	0	3	14	11	0	23	9	2	10	3	0	24	6	0	0
ASV_000696	0	0	0	1	0	0	1	1	0	0	0	0	1	1	3	0	2	0	2	0	1	0	0	0	0	0	1	0	0	0	0	2	0	0	0	0	0	0	1	2	2	0	0	0	0	0	0	0	0
ASV_000719	8	19	37	15	6	31	5	10	8	11	14	3	21	1	7	1	10	1	6	1	2	0	8	1	12	1	16	1	6	11	0	14	8	7	8	8	18	3	7	20	9	8	12	18	35	23	2	11	6
ASV_000575	0	0	0	2	0	0	0	10	0	0	0	0	0	0	0	0	0	0	0	0	0	0	0	0	0	0	46	19	0	0	0	40	0	0	22	0	0	0	0	0	0	0	0	0	40	3	0	3	2
ASV_000686	0	0	0	13	0	0	0	19	1	2	1	1	0	0	100	64	2	2	0	0	0	0	0	0	0	0	280	122	0	0	0	46	0	0	12	0	6	0	0	0	2	0	0	1	15	1	0	17	17
ASV_002341	0	0	0	0	0	0	0	0	0	0	0	0	0	0	1	0	0	0	0	0	0	0	0	0	0	0	0	0	0	0	0	0	2	0	0	0	0	0	0	0	0	0	0	0	0	0	0	0	0
ASV_002662	4	2	6	0	0	0	5	3	6	8	4	4	4	2	0	0	45	8	1	0	2	0	5	4	10	4	3	0	1	0	1	3	0	4	1	1	3	1	6	11	11	0	1	3	5	11	1	3	3
ASV_000647	7	25	0	0	2	14	34	6	15	0	35	4	11	0	0	0	0	0	1	0	2	1	18	0	0	0	2	0	6	10	0	0	1	3	0	0	14	3	3	6	3	5	7	9	0	7	0	0	0
ASV_000651	10	16	8	22	22	6	17	19	20	9	58	20	13	1	0	0	11	1	9	3	5	4	5	5	11	4	30	5	5	8	2	25	4	5	12	0	17	4	0	11	14	10	9	7	27	25	0	15	3
ASV_000712	1	7	3	3	2	2	5	0	2	6	1	1	6	1	4	2	2	1	0	2	6	2	3	7	2	0	5	4	4	0	0	7	3	0	5	0	7	5	5	6	5	4	7	4	8	7	8	3	11
ASV_000682	0	4	1	8	3	5	5	7	8	2	1	3	10	3	1	2	2	1	1	4	9	3	4	4	7	5	2	0	8	11	5	1	21	56	3	14	21	14	3	31	48	27	26	25	13	9	7	5	2
ASV_000576	0	0	14	1	0	0	0	0	0	3	0	0	0	0	0	0	32	1	0	0	0	0	0	0	31	0	0	0	0	0	0	0	0	0	5	0	1	0	10	0	0	8	0	0	0	0	0	0	0
ASV_000641	0	0	0	3	17	0	17	1	0	0	0	0	0	0	6	0	0	0	7	0	17	1	1	0	15	0	5	1	5	6	0	28	32	26	22	6	9	10	4	6	10	19	27	27	20	31	1	38	1
ASV_000689	0	0	0	3	0	0	6	0	0	0	0	0	3	0	10	2	0	0	9	0	8	0	4	0	0	0	15	0	10	0	0	19	14	0	13	1	21	14	0	0	6	0	3	7	75	1	0	41	24
ASV_000736	0	1	0	6	0	0	0	3	1	6	2	1	2	0	2	1	5	1	1	0	0	1	0	0	1	0	10	1	0	0	0	13	1	2	8	0	3	0	0	0	0	3	0	0	5	1	0	4	0
ASV_001606	1	0	0	1	1	0	0	1	1	2	0	52	0	2	1	101	1	6	0	32	2	42	0	33	0	51	0	14	2	3	38	3	4	2	1	6	4	2	0	1	2	3	2	0	3	2	32	5	47
ASV_000608	25	19	66	5	54	1	29	7	9	31	48	4	19	0	4	0	11	0	16	0	24	1	4	0	8	0	23	1	18	5	0	13	44	6	11	0	12	3	2	4	52	29	16	11	21	9	0	7	1
ASV_000728	0	0	0	0	0	0	0	0	0	0	0	0	0	0	0	0	0	0	0	0	0	0	0	0	0	0	0	0	0	0	0	0	0	0	0	0	0	0	0	0	0	0	0	0	0	0	0	0	0
ASV_000662	0	4	51	34	3	9	3	15	0	89	9	2	0	0	2	0	99	2	0	0	0	0	0	0	52	2	4	1	5	10	0	2	4	7	4	0	6	5	26	40	6	30	5	0	18	17	2	20	4
ASV_000707	4	20	5	44	5	9	5	15	2	4	18	5	11	0	5	1	7	1	1	0	2	0	4	0	6	0	9	2	5	1	1	3	2	1	2	3	3	2	1	2	3	2	5	5	17	8	1	6	5
ASV_000620	0	0	1	1	5	0	0	2	0	0	3	1	2	0	2	0	1	0	0	0	5	0	0	0	0	0	26	0	0	7	0	14	7	19	14	1	10	4	0	12	4	16	23	0	24	15	2	15	0
ASV_000751	0	1	0	0	0	0	0	0	0	0	0	0	1	0	2	4	0	0	0	0	1	1	0	1	0	1	8	12	0	0	0	0	0	0	1	2	1	0	0	0	0	0	1	0	0	0	0	0	1
ASV_001918	2	1	1	3	1	4	4	0	2	2	5	115	5	11	1	31	3	11	0	31	0	4	1	18	1	34	5	97	0	0	2	0	0	1	0	3	0	0	0	3	3	1	0	0	2	1	17	0	26
ASV_000666	12	0	0	3	20	0	8	6	4	1	0	0	16	3	1	0	0	0	9	0	8	0	7	2	0	0	2	0	5	0	0	2	15	0	0	0	5	4	0	0	14	1	3	8	3	9	2	2	2
ASV_000692	2	0	0	0	4	0	4	0	0	0	0	1	1	1	0	0	0	0	0	0	0	0	0	0	0	0	0	0	0	0	0	0	0	0	0	2	1	0	0	0	2	1	1	0	0	3	0	0	1
ASV_000618	12	0	3	13	17	0	14	21	19	17	0	0	5	1	5	5	20	1	5	4	7	2	14	8	9	7	16	4	14	0	0	11	14	0	17	10	9	4	7	0	9	2	7	11	17	2	0	12	10
ASV_000727	3	3	3	4	3	8	4	1	0	3	2	25	2	6	6	19	4	5	2	24	2	12	1	12	5	29	4	41	1	6	3	5	3	8	3	2	5	4	1	1	4	5	7	6	9	1	5	3	47
ASV_000591	11	10	0	7	1	103	9	9	9	0	5	4	17	8	8	7	0	0	4	4	10	8	2	4	0	0	16	28	8	3	2	20	26	0	14	9	17	13	0	4	11	0	0	3	34	8	3	21	31
ASV_000714	0	1	1	1	0	0	2	0	1	0	0	0	0	1	0	2	0	0	1	0	0	1	0	1	0	1	2	1	0	0	0	0	6	0	2	6	1	1	0	1	1	0	1	0	1	1	7	3	11
ASV_000703	0	0	0	0	0	0	0	0	0	0	0	0	0	0	0	0	0	0	0	0	0	0	0	0	0	0	0	0	0	0	0	0	0	0	0	0	0	0	0	0	0	0	0	0	0	0	0	0	0
ASV_001913	17	0	0	7	11	0	25	28	22	1	0	0	42	0	37	4	0	0	27	2	19	2	27	5	0	0	69	8	22	0	0	27	9	0	21	0	17	13	0	0	11	19	12	20	36	3	0	35	19
ASV_000690	3	46	20	4	2	93	7	1	2	8	15	4	0	0	2	1	6	1	3	0	3	0	2	0	26	0	20	0	11	65	3	35	7	69	54	3	8	1	32	54	6	37	126	4	41	7	2	8	0
ASV_000693	3	23	17	7	2	24	1	4	6	8	33	3	15	0	1	0	21	1	0	0	0	0	0	1	4	0	11	2	2	47	3	7	3	12	3	2	2	1	0	27	13	13	39	20	9	15	7	14	4
ASV_000665	19	1	5	3	23	7	12	3	4	4	8	42	33	35	1	30	17	9	36	49	20	25	18	38	39	31	13	11	22	34	19	2	0	6	8	1	5	1	5	1	11	7	14	5	7	5	5	6	4
ASV_000733	0	1	2	2	0	0	4	1	0	6	4	2	5	0	12	6	9	0	1	1	2	2	4	1	6	0	10	9	34	0	0	0	0	2	1	0	9	1	1	5	7	1	3	2	0	10	1	0	0
ASV_000691	1	1	5	2	3	0	15	0	0	44	0	0	1	0	1	0	22	0	1	0	5	1	0	0	150	7	12	1	10	1	0	4	8	0	10	0	11	5	10	0	3	31	0	0	6	6	0	6	1
ASV_000664	23	0	5	10	3	0	30	25	35	2	0	0	16	4	10	1	9	0	30	1	16	2	36	5	19	1	53	12	21	1	0	14	0	0	9	5	1	4	1	0	13	0	5	16	4	0	0	26	20
ASV_000668	2	2	14	15	14	19	26	2	0	12	5	13	8	9	1	14	10	8	71	135	25	66	3	4	36	52	32	20	54	10	6	5	4	0	6	0	2	0	3	5	4	1	3	2	13	1	1	11	14
ASV_000589	0	1	3	0	11	0	17	1	1	1	9	0	5	0	0	0	10	3	24	0	21	7	4	0	20	0	1	0	18	1	0	2	3	13	8	1	0	1	0	8	2	5	8	10	4	1	0	1	0
ASV_000629	1	12	3	1	16	107	27	8	6	0	3	0	2	1	14	8	31	19	12	1	17	4	9	6	11	2	30	1	19	21	0	5	7	0	7	2	5	0	2	0	2	5	3	0	34	15	0	0	2
ASV_000706	38	34	0	0	2	0	3	1	4	0	1	1	9	0	0	0	0	0	0	0	2	0	0	0	1	0	0	0	0	0	0	62	0	139	26	22	1	0	8	18	11	24	28	23	29	9	1	16	3
ASV_000724	2	2	1	6	0	0	0	4	2	3	1	0	2	0	29	1	2	0	0	0	0	0	1	0	2	0	55	2	0	0	0	40	1	6	25	3	7	2	5	8	6	7	2	4	22	13	0	22	2
ASV_002409	2	1	2	0	2	2	2	0	0	1	0	19	0	10	2	45	0	5	2	142	2	57	1	38	0	35	0	7	2	7	41	2	2	20	5	11	1	0	2	1	5	1	2	3	1	1	9	0	49
ASV_000776	0	24	2	1	1	43	0	0	0	1	35	0	0	0	0	0	1	0	18	1	2	0	0	0	4	0	0	0	6	29	0	0	24	11	0	0	5	7	0	3	1	2	3	0	0	17	2	0	0
ASV_000586	5	0	37	1	0	0	3	0	3	23	0	0	1	0	0	0	11	0	0	0	0	0	1	0	13	0	0	0	4	0	0	0	8	2	3	1	11	2	17	0	2	38	2	2	0	0	0	0	0
ASV_000820	5	12	9	1	1	11	24	0	3	18	59	8	2	0	0	0	10	0	0	0	1	0	6	3	58	2	2	0	3	8	0	0	3	6	4	0	2	1	7	2	0	9	0	0	0	6	1	0	0
ASV_000720	15	16	0	2	2	10	8	11	5	0	23	3	1	0	3	1	0	0	0	0	3	0	17	0	1	0	7	0	7	9	0	2	1	4	0	3	6	1	2	6	10	4	7	1	2	31	7	1	0
ASV_000710	0	2	2	0	0	3	0	1	1	7	71	10	0	0	0	0	2	1	0	0	1	0	0	0	3	0	0	0	1	58	2	0	0	5	0	0	0	0	0	2	0	0	2	0	0	3	1	0	0
ASV_001651	16	0	0	1	1	0	15	9	11	1	0	0	15	1	9	0	16	1	3	0	7	1	15	2	4	0	20	3	4	0	0	9	9	0	4	6	7	14	1	0	12	0	6	10	13	6	6	14	2
ASV_000531	0	0	0	0	0	0	1	1	0	0	0	0	0	0	0	0	0	0	0	0	0	0	0	0	1	0	0	0	0	0	0	0	0	0	0	0	0	0	0	0	0	0	1	0	10	18	1	15	0
ASV_000671	3	2	12	5	0	19	7	1	2	6	4	10	3	2	5	7	7	6	1	6	0	1	1	6	1	3	5	3	5	0	2	2	2	1	0	2	0	0	1	1	1	0	6	0	4	3	6	0	1
ASV_000688	12	35	7	11	0	13	1	2	8	4	52	0	9	0	3	0	12	2	3	0	5	0	1	1	22	2	7	0	2	22	0	15	9	25	14	7	1	0	2	12	9	35	42	9	34	11	3	18	4
ASV_000745	0	0	1	0	0	0	0	0	0	14	0	0	0	0	0	0	82	6	0	0	0	0	0	0	8	1	0	0	8	0	0	1	4	0	9	0	13	32	6	0	0	12	0	0	13	0	0	12	0
ASV_000808	3	0	0	0	0	0	2	3	4	1	0	0	1	0	11	0	4	0	1	0	1	0	1	0	4	0	9	0	0	0	0	4	0	0	6	5	2	0	3	0	0	1	2	2	22	0	0	4	2
ASV_000615	0	0	0	0	0	0	0	13	13	14	0	0	11	4	0	0	0	0	9	12	35	63	9	18	4	6	0	0	29	4	0	0	0	5	0	8	10	1	12	6	0	26	32	5	0	58	10	0	0
ASV_000697	0	0	0	4	0	0	0	3	0	0	0	0	0	0	0	0	0	0	0	0	0	0	0	0	0	0	0	0	0	0	0	0	0	0	0	0	0	0	0	1	1	0	3	11	3	4	1	0	1
ASV_000567	6	0	11	32	4	0	4	12	1	5	0	0	2	0	7	10	6	2	23	22	39	30	1	2	4	3	46	11	15	0	0	4	2	0	1	3	10	5	0	1	3	4	2	3	0	8	1	0	0
ASV_000675	2	0	0	4	1	0	2	1	1	0	0	0	3	0	3	0	0	0	0	1	1	0	4	0	2	0	74	7	4	0	0	11	0	0	13	2	8	0	0	0	2	2	0	0	18	1	0	15	0
ASV_000698	0	3	0	0	0	2	1	0	0	1	2	4	0	0	1	1	20	16	0	0	0	0	2	4	13	6	1	2	1	11	7	0	0	16	2	0	0	1	1	24	8	1	5	1	0	41	4	1	2
ASV_000806	1	6	0	6	0	0	0	2	1	0	5	6	1	1	2	3	0	0	0	1	1	0	40	5	4	0	1	1	20	135	6	0	8	38	7	4	2	4	2	61	44	5	20	1	2	3	1	0	0
ASV_002649	2	9	15	2	4	0	4	3	2	7	10	3	4	0	3	0	4	0	3	0	5	0	2	0	3	0	10	0	8	4	0	7	16	30	10	5	9	1	6	29	13	9	22	7	30	24	7	7	0
ASV_000765	3	0	9	3	2	0	8	4	4	15	2	0	10	1	6	0	64	2	0	0	0	0	3	1	15	1	31	0	13	0	0	11	0	0	4	5	4	2	2	1	16	2	1	8	5	2	0	2	0
ASV_000797	2	3	17	15	1	0	12	3	0	58	6	0	1	0	8	2	25	2	2	0	2	1	4	0	15	2	5	0	9	1	0	0	1	1	0	0	4	0	0	6	4	1	3	0	0	4	0	1	1
ASV_002581	10	0	1	5	7	0	17	5	13	0	0	0	16	1	32	0	0	0	4	0	15	0	30	3	0	0	58	14	18	0	0	34	19	0	17	0	19	5	0	0	10	1	2	17	26	2	1	19	8
ASV_001063	1	1	1	1	0	0	5	2	1	17	7	8	3	0	1	0	27	5	1	0	2	2	3	1	9	0	2	1	1	3	0	0	1	3	3	0	8	2	4	8	17	2	2	2	1	1	3	1	0
ASV_002335	0	0	9	3	0	0	0	4	0	14	0	0	0	0	12	0	18	0	6	0	5	0	0	0	8	0	27	1	1	0	0	7	6	0	6	0	10	6	3	0	0	8	0	0	9	0	0	9	1
ASV_000601	0	2	0	0	90	0	392	0	1	0	0	0	0	0	0	0	0	0	40	1	13	1	0	0	0	0	0	0	19	0	0	0	270	0	0	0	115	121	0	0	0	1	0	1	0	1	0	0	0
ASV_000737	0	1	0	0	1	0	2	1	1	7	4	1	0	1	1	0	4	1	0	0	0	0	0	0	4	0	0	0	28	3	0	0	1	1	0	0	10	0	0	3	1	1	0	0	0	5	0	0	0
ASV_000660	1	12	0	0	0	3	0	3	5	0	18	5	11	1	0	0	3	0	0	0	0	0	36	6	1	0	0	1	0	1	0	0	1	4	0	2	3	4	0	1	10	0	1	6	0	1	0	0	0
ASV_000740	0	1	0	2	0	1	2	0	0	2	12	5	2	0	1	0	17	1	0	1	0	5	0	1	3	0	1	0	3	2	0	1	3	0	0	1	0	0	3	1	0	1	1	0	1	8	9	0	0
ASV_000763	6	0	0	5	0	0	4	20	8	0	0	0	6	0	6	2	0	0	0	0	0	0	0	0	0	0	12	2	2	0	0	8	3	0	7	0	3	1	0	0	0	0	0	1	4	1	0	3	1
ASV_000792	0	0	20	3	6	0	2	0	0	38	0	0	0	0	0	0	30	0	0	0	0	0	0	0	13	0	0	0	0	0	0	0	2	0	8	0	2	0	25	1	0	12	2	0	1	0	0	0	0
ASV_000632	1	0	4	0	0	0	6	3	0	34	4	0	1	1	3	3	179	11	5	0	4	1	3	1	22	1	18	3	5	10	0	1	1	3	3	0	3	0	3	0	2	5	0	0	2	4	0	25	5
ASV_000802	0	0	4	3	2	1	2	3	0	3	1	9	2	2	6	18	2	0	0	5	0	1	0	6	9	9	9	5	1	0	3	5	2	15	10	2	6	0	0	3	8	7	8	0	23	10	5	20	59
ASV_000695	0	0	0	0	0	0	2	0	0	0	1	0	0	0	0	0	0	0	0	0	0	0	0	0	0	0	1	0	0	0	0	1	0	0	0	0	1	0	0	0	4	0	13	54	0	2	0	6	0
ASV_001457	0	0	0	0	0	0	0	0	0	0	0	1	0	0	0	0	0	0	2	34	1	54	0	2	0	1	0	22	0	0	0	0	0	0	0	7	3	4	2	0	5	2	4	1	0	1	25	1	61
ASV_000824	6	0	0	0	2	0	70	8	10	3	0	0	11	1	0	0	1	0	0	0	0	0	2	0	1	0	6	0	1	1	0	0	0	3	0	5	1	0	0	0	5	1	1	3	1	5	2	0	0
ASV_000791	0	0	0	15	3	0	15	6	0	0	0	1	0	0	2	7	0	0	2	2	3	1	0	0	0	0	9	2	0	0	0	16	3	0	4	0	13	12	0	0	0	0	0	0	30	6	2	17	16
ASV_000687	0	0	0	0	0	0	0	0	0	3	0	0	0	0	0	0	0	0	0	0	0	0	0	0	0	0	0	0	2	0	0	0	0	0	0	0	0	0	0	0	0	0	0	0	0	20	0	0	0
ASV_000805	6	0	2	3	3	0	8	14	2	2	2	0	4	0	2	0	1	0	1	0	2	1	4	0	1	0	20	0	5	0	0	3	7	0	1	2	9	6	2	0	9	0	1	2	4	0	0	0	0
ASV_000822	0	0	0	1	2	0	8	0	0	1	0	0	0	0	30	0	2	0	1	1	0	0	0	0	0	0	122	7	3	0	0	124	15	0	64	0	52	67	0	0	1	0	0	0	144	1	0	98	37
ASV_000738	0	1	2	1	0	6	0	0	0	1	3	1	0	0	0	0	2	4	0	0	1	0	0	0	1	1	0	1	0	0	0	0	0	0	0	0	1	0	1	1	2	2	2	1	2	8	3	0	5
ASV_000673	5	0	20	2	0	0	1	0	4	7	0	0	3	0	0	0	5	0	3	0	6	1	10	2	3	0	2	0	7	0	0	1	13	0	3	10	3	10	1	2	5	2	3	11	0	9	0	2	0
ASV_000684	5	5	0	57	8	0	7	3	3	0	0	0	1	0	0	0	0	0	0	0	0	0	2	0	0	0	0	0	0	0	0	0	0	0	0	2	0	0	0	0	3	0	1	2	2	0	0	3	0
ASV_000705	25	0	15	3	1	0	7	4	11	13	0	0	25	3	9	0	18	6	2	0	1	0	1	0	12	0	32	0	5	0	0	1	0	0	2	1	3	1	1	0	1	9	0	1	1	3	0	56	22
ASV_000767	37	0	0	1	1	0	1	18	30	0	0	0	32	2	33	1	0	0	3	0	4	0	9	1	1	0	36	2	2	0	0	49	7	0	46	8	34	16	0	0	15	2	2	11	191	0	0	48	4
ASV_000722	0	0	0	0	0	0	0	0	0	0	0	0	0	0	0	0	0	0	0	0	0	0	0	0	0	0	0	0	0	0	0	0	0	0	0	0	0	0	0	0	0	0	0	0	0	0	0	0	0
ASV_000755	0	0	0	0	0	0	0	0	0	0	0	0	0	0	0	0	0	0	0	0	0	0	0	0	0	0	0	0	0	0	0	0	0	0	0	0	0	0	0	0	0	0	0	0	0	0	0	0	0
ASV_000679	0	0	0	0	0	0	0	0	0	0	0	0	0	0	0	0	0	0	0	0	0	0	0	0	0	0	0	0	0	0	0	0	0	0	0	0	0	0	0	0	0	0	0	0	0	32	0	0	0
ASV_000638	0	0	0	0	4	0	16	0	1	0	1	0	0	0	0	0	0	0	2	1	3	5	0	0	0	0	0	0	7	10	1	0	13	13	0	1	31	16	0	5	6	0	8	0	0	4	3	0	0
ASV_001096	1	4	2	10	0	2	0	11	2	2	3	0	6	1	1	0	6	2	1	0	1	0	3	0	9	1	9	1	9	6	0	1	2	0	2	0	4	0	0	2	0	2	5	1	4	5	0	3	6
ASV_001752	0	0	0	0	0	0	0	0	0	0	0	0	0	0	0	1	0	0	0	68	0	100	0	9	0	0	0	6	0	0	0	4	1	0	0	3	3	0	0	0	3	0	1	0	1	0	26	2	109
ASV_000762	79	0	0	0	17	0	12	17	70	0	0	1	15	1	0	0	1	0	18	1	16	1	19	4	0	0	0	0	38	0	0	0	0	0	0	2	9	2	0	0	3	0	0	4	0	0	0	0	0
ASV_000633	1	0	0	5	1	0	1	2	0	1	0	0	1	0	2	0	0	0	0	0	0	0	2	0	1	0	6	1	3	0	0	7	0	0	1	4	3	1	0	0	22	0	0	4	18	0	1	12	6
ASV_000781	0	1	0	17	0	2	0	2	1	0	15	18	0	0	8	7	1	0	0	0	0	0	0	0	0	0	48	29	0	10	3	31	0	5	9	0	1	0	0	2	0	0	1	0	5	0	0	1	9
ASV_000711	2	1	0	2	3	0	1	1	0	0	6	10	14	20	0	4	2	1	14	28	6	18	8	19	0	0	5	2	9	0	5	1	33	5	1	67	2	2	1	0	3	2	7	5	0	0	2	0	3
ASV_001514	1	0	0	1	2	0	1	0	1	1	0	31	0	3	5	78	1	3	0	31	3	41	0	25	1	30	0	11	0	1	46	1	3	1	1	6	1	4	0	1	7	1	1	2	6	3	23	7	55
ASV_000700	17	44	14	14	14	11	9	13	8	2	63	0	12	0	3	0	36	0	1	0	3	0	11	0	2	0	2	0	0	0	0	10	10	0	1	8	16	4	5	0	30	63	6	54	36	0	0	20	2
ASV_000761	0	0	0	36	6	0	2	23	0	0	0	0	1	0	21	1	0	0	0	0	0	0	0	0	0	0	39	4	0	0	0	13	0	0	5	0	3	0	0	0	0	0	0	1	62	0	0	49	12
ASV_000759	0	0	0	0	0	0	0	0	0	0	0	0	0	0	0	0	0	0	0	0	0	0	0	0	0	0	0	0	0	0	0	0	0	0	0	0	0	0	0	0	0	0	0	0	0	0	0	0	0
ASV_000783	46	1	1	0	0	1	1	1	5	5	7	0	11	2	0	0	2	0	0	0	0	0	9	0	0	0	0	0	6	10	0	0	0	13	0	6	1	0	0	51	118	8	47	65	2	69	15	0	0
ASV_002267	2	3	10	0	4	1	4	4	4	5	0	15	5	5	5	15	3	6	0	57	1	38	1	22	4	22	1	5	6	1	7	6	2	11	6	4	12	1	3	5	19	2	6	7	5	5	16	3	41
ASV_000787	0	20	6	19	2	15	12	10	1	12	28	2	10	1	6	1	35	0	20	0	5	1	13	0	6	1	4	2	3	8	0	71	18	4	32	2	4	2	10	9	8	21	11	0	49	3	0	20	1
ASV_000780	1	0	1	7	0	0	0	18	1	4	2	1	0	0	15	3	2	3	0	1	1	0	0	0	1	1	4	4	1	1	0	4	0	0	0	0	0	2	0	1	2	0	3	0	1	3	0	3	0
ASV_001159	1	0	0	1	0	0	1	1	0	4	1	0	1	1	1	1	8	1	0	0	0	0	0	0	6	0	4	1	0	0	0	0	0	0	0	0	0	0	0	2	1	0	0	0	1	0	1	0	0
ASV_001466	0	0	3	0	0	2	1	7	6	3	4	56	4	11	0	28	2	16	0	26	2	8	1	9	6	26	4	41	0	0	2	2	0	0	2	0	2	0	0	2	1	6	2	2	2	0	12	0	21
ASV_000769	13	11	5	5	1	4	10	5	5	1	4	0	8	0	35	1	6	0	10	2	11	0	10	1	2	1	2	1	9	7	0	9	29	13	1	17	20	27	3	10	30	8	16	26	12	6	0	1	1
ASV_000901	4	1	1	4	0	0	14	2	0	0	2	10	1	7	3	21	15	9	4	22	2	8	5	11	7	23	1	0	3	1	0	2	1	0	1	0	3	3	1	1	1	1	0	3	2	1	1	1	3
ASV_000713	0	0	0	19	11	0	14	6	0	0	2	0	0	0	2	0	1	0	0	0	1	0	0	0	0	0	18	0	0	0	0	12	0	0	4	0	0	0	0	0	0	1	2	3	0	102	10	1	0
ASV_000630	0	0	1	0	120	0	106	0	0	1	0	0	0	0	0	0	0	0	184	9	190	8	1	0	1	0	0	0	151	0	0	0	5	0	1	1	0	0	0	0	2	0	0	1	1	0	0	2	0
ASV_000756	0	1	1	0	0	0	18	0	1	2	18	16	5	1	0	0	0	0	1	3	2	1	0	3	0	0	0	0	1	35	9	0	2	17	0	0	5	5	0	36	2	1	8	2	0	5	1	0	0
ASV_000770	8	1	11	3	5	2	4	6	7	0	5	0	3	0	28	3	3	0	12	0	21	1	4	0	10	0	17	1	7	3	0	10	29	9	11	10	14	22	6	7	18	22	8	10	36	9	1	19	2
ASV_002254	0	0	24	5	3	0	0	5	0	4	0	0	0	0	37	0	4	0	22	0	23	0	0	0	12	0	15	0	8	0	0	30	10	0	18	0	4	3	10	0	0	37	0	0	76	0	0	40	0
ASV_000731	2	2	1	1	2	1	8	5	3	5	7	10	2	2	5	7	1	2	1	1	0	4	0	1	4	5	0	2	0	1	0	0	1	1	5	2	3	4	0	3	4	7	5	1	13	3	1	6	11
ASV_000773	0	0	0	0	0	0	0	0	0	0	0	0	0	0	0	0	0	0	0	0	0	0	0	0	0	0	0	0	0	0	0	0	0	0	0	0	0	0	0	0	0	0	0	0	0	0	0	0	0
ASV_002143	0	0	12	24	1	0	1	1	0	10	0	0	0	0	4	0	6	0	1	0	5	0	0	0	8	0	6	0	2	0	0	14	4	0	12	0	11	3	4	0	0	21	5	9	37	24	1	14	1
ASV_000678	13	1	4	12	3	0	0	3	6	5	0	0	13	30	8	22	1	1	1	19	2	27	2	32	2	16	11	88	3	0	0	19	4	0	26	55	5	3	1	0	40	9	5	14	7	1	0	33	122
ASV_000741	0	29	4	0	17	20	10	0	0	3	33	0	0	0	0	0	4	2	16	0	4	2	0	0	6	1	0	0	7	23	0	0	5	16	2	0	2	2	5	27	0	31	55	0	0	14	5	0	0
ASV_000732	0	1	0	2	0	8	4	0	0	1	41	47	0	0	1	0	1	1	3	5	4	6	0	0	0	1	6	0	3	14	5	0	11	7	0	0	21	8	0	15	4	5	15	1	2	3	2	2	0
ASV_000832	6	1	10	4	0	0	5	10	7	11	7	1	11	3	1	0	13	5	1	0	1	0	3	6	10	2	4	0	0	1	0	2	3	2	1	3	4	2	1	3	12	9	3	12	2	3	0	2	2
ASV_002392	8	4	6	2	4	0	4	1	5	6	1	15	0	2	1	18	6	3	2	28	7	27	2	16	2	19	5	1	8	4	3	5	6	8	1	3	8	4	4	5	18	3	0	8	2	1	10	2	31
ASV_000739	9	0	18	13	0	0	14	11	3	2	4	4	16	7	1	0	8	1	2	1	1	1	3	2	32	2	34	20	0	7	0	24	8	0	13	3	19	3	5	3	1	6	8	1	35	1	0	8	20
ASV_002623	0	0	0	3	0	0	0	1	0	0	2	57	1	1	0	7	2	2	0	5	0	3	0	3	1	9	1	20	0	0	2	1	0	1	1	0	0	0	0	2	0	1	0	0	2	0	9	0	7
ASV_000721	4	15	0	4	6	15	4	2	4	1	21	7	8	2	9	4	17	4	4	4	9	3	6	3	15	2	22	5	5	7	4	4	5	4	4	0	4	4	4	4	6	2	5	8	10	4	3	5	7
ASV_000730	1	5	7	1	2	4	1	0	1	0	0	2	2	0	0	1	0	0	0	0	0	0	3	1	4	1	4	1	3	2	0	0	10	2	3	2	8	0	9	1	3	2	2	3	3	0	0	0	1
ASV_002172	15	68	0	20	10	0	1	12	14	1	0	0	30	0	8	0	0	0	5	0	6	0	7	0	4	0	19	0	9	0	0	18	42	0	16	5	31	23	10	1	10	45	11	39	74	7	2	18	2
ASV_000674	5	2	0	4	10	0	61	11	6	0	0	0	1	0	4	0	0	0	2	0	3	0	1	0	1	0	7	0	15	0	0	6	10	0	5	0	10	5	0	0	0	0	1	1	8	0	0	17	3
ASV_000784	0	0	0	0	2	0	3	0	0	0	3	8	1	6	2	6	1	5	18	31	10	14	4	13	8	10	24	3	16	3	3	5	20	5	3	1	9	4	8	6	6	6	3	7	17	0	4	9	12
ASV_000835	1	2	2	0	4	9	2	2	0	1	0	11	2	3	2	17	8	1	9	3	1	10	1	5	17	36	7	13	1	2	5	2	2	7	4	10	0	2	2	2	1	1	2	1	2	0	3	1	6
ASV_001004	0	0	3	0	11	1	14	1	1	4	2	8	1	0	1	1	6	8	21	12	33	30	2	7	1	6	7	0	35	0	0	0	116	1	0	1	14	16	3	3	1	1	3	3	6	17	1	1	7
ASV_000785	0	0	0	0	0	0	0	0	0	0	0	0	0	0	0	0	0	0	0	0	0	0	0	0	0	0	4	0	1	0	0	4	0	0	3	0	16	0	0	0	0	0	0	0	4	17	0	7	4
ASV_000817	0	0	1	0	0	0	2	0	1	0	0	0	0	2	1	1	0	1	1	12	0	2	0	3	0	2	0	1	1	0	0	0	0	0	0	0	1	1	1	0	1	1	0	2	2	0	0	0	1
ASV_001628	1	7	6	4	0	0	4	0	1	3	3	3	1	0	0	0	18	3	0	0	1	0	0	0	12	0	9	0	4	4	0	6	5	10	7	1	9	0	10	31	8	8	4	4	10	7	4	6	8
ASV_000701	0	10	9	6	2	8	2	8	0	4	1	13	0	0	5	2	4	0	1	2	3	0	0	0	15	1	9	2	5	8	2	4	8	11	11	0	7	0	5	7	0	21	20	0	19	7	5	8	23
ASV_000667	13	0	0	10	4	120	18	8	1	14	0	0	34	1	30	0	0	0	3	1	3	0	1	0	3	1	29	6	12	7	0	63	15	2	22	3	6	3	2	4	12	3	3	0	98	8	0	7	4
ASV_001052	3	0	3	0	0	0	6	6	10	8	0	0	5	1	2	0	20	3	0	0	0	0	8	2	2	0	13	3	3	0	0	4	0	0	1	1	3	0	0	3	4	0	0	0	0	7	3	0	2
ASV_001916	0	0	1	7	1	1	4	2	0	28	6	9	1	1	7	1	51	7	0	0	2	1	0	0	8	6	6	2	0	1	0	0	0	1	0	0	4	2	2	11	1	0	0	0	0	4	0	3	3
ASV_000786	11	0	0	0	1	0	3	1	6	0	0	0	8	2	0	0	0	0	2	2	1	0	6	4	0	0	0	0	4	0	0	0	12	0	0	4	16	10	1	0	11	0	2	13	0	1	0	0	0
ASV_001338	1	1	9	8	2	7	6	6	1	8	5	2	2	2	3	1	5	1	5	1	4	3	2	1	17	0	8	0	6	1	0	4	1	3	3	2	3	2	10	10	11	5	7	9	14	5	2	3	4
ASV_001808	1	1	1	2	3	1	10	1	1	3	7	2	2	1	5	1	3	3	0	0	4	1	1	0	5	0	11	0	4	5	0	7	1	17	3	3	4	0	4	18	4	4	3	1	14	2	3	4	5
ASV_000772	3	0	1	0	5	0	2	2	4	1	0	0	16	3	0	0	0	0	5	1	4	0	8	7	2	0	1	0	2	0	0	1	3	0	1	4	2	3	0	0	13	0	1	3	4	6	6	0	1
ASV_000847	1	1	0	0	4	0	2	0	0	0	0	0	0	0	0	0	1	0	1	0	0	0	0	0	2	0	0	0	1	0	0	1	0	0	1	1	1	2	1	0	3	3	0	1	1	0	0	1	0
ASV_000676	1	0	0	4	3	2	5	4	7	3	2	5	14	4	4	2	2	0	13	11	7	9	6	6	0	0	8	0	3	0	0	1	12	0	0	9	14	9	0	1	20	0	2	7	0	3	0	1	2
ASV_000610	0	0	0	0	0	0	2	0	0	0	0	1	0	0	0	0	0	0	0	1	0	0	0	0	0	0	0	0	0	10	0	0	0	0	0	0	0	0	0	2	0	0	1	1	0	3	0	0	0
ASV_002192	0	0	0	0	0	0	1	1	0	0	0	0	0	0	0	2	0	0	0	43	0	88	0	6	0	0	0	12	1	0	0	0	0	1	0	2	0	0	0	0	5	1	0	2	0	0	19	1	76
ASV_000794	0	0	0	0	2	0	7	1	0	0	0	0	0	0	0	0	0	0	0	0	1	0	0	0	0	0	1	0	5	0	0	0	11	0	0	2	4	5	0	0	5	1	1	9	0	2	1	2	2
ASV_000748	0	0	0	0	1	0	3	2	6	1	0	0	0	0	0	0	3	0	0	0	1	0	2	1	14	1	1	0	2	0	0	0	1	0	12	6	1	1	20	0	5	24	3	2	1	0	0	1	0
ASV_000775	8	7	5	1	2	7	3	4	4	5	11	4	4	0	2	0	5	0	1	1	0	0	0	0	11	2	4	0	2	10	0	3	8	9	5	3	6	4	5	6	9	14	6	5	7	0	1	4	0
ASV_001212	0	0	0	8	0	0	3	4	0	11	6	2	0	0	18	4	74	8	0	0	0	1	1	0	27	6	19	8	0	2	0	3	0	0	0	0	1	3	3	6	0	3	1	0	2	2	1	8	4
ASV_000793	2	0	0	3	0	0	0	2	0	0	0	0	0	0	1	1	0	0	5	0	0	2	0	0	0	0	3	5	4	0	0	0	0	0	1	4	2	0	4	0	1	0	0	1	2	0	0	0	0
ASV_000779	0	0	7	0	10	0	1	0	0	1	16	6	0	3	5	4	21	15	12	0	9	1	2	2	13	0	21	5	5	11	0	8	4	4	5	1	3	7	9	2	2	13	10	10	13	8	0	12	2
ASV_000800	0	0	0	0	16	0	24	0	0	0	0	0	2	0	0	0	0	0	3	0	1	0	0	0	0	0	0	0	2	0	0	0	0	0	0	0	0	0	0	0	0	0	0	0	0	0	0	1	0
ASV_000868	0	0	0	0	0	0	0	0	0	0	0	0	0	0	0	0	0	0	0	0	0	2	0	0	0	0	1	1	0	0	0	0	0	0	0	0	0	0	0	0	0	0	0	1	0	0	1	0	0
ASV_000815	0	7	0	0	0	6	0	0	0	2	4	3	0	0	0	0	1	0	0	0	0	0	0	0	1	0	0	0	0	19	5	1	0	12	0	0	0	0	0	8	0	8	4	0	0	0	0	0	0
ASV_000828	31	0	0	2	4	0	0	14	20	0	0	0	39	0	13	1	0	0	1	0	1	0	10	0	0	0	26	0	5	0	0	47	0	0	37	14	9	0	1	1	10	0	1	12	132	0	0	41	0
ASV_001942	4	1	10	0	2	1	5	4	2	1	4	0	7	0	4	0	3	0	0	0	1	0	4	1	5	0	3	0	5	1	0	4	1	0	1	0	1	0	0	0	2	0	2	1	13	0	0	0	1
ASV_000726	0	5	4	34	2	1	7	23	3	15	3	0	1	0	25	2	7	0	1	0	3	1	2	2	0	0	3	0	15	3	0	0	0	0	0	0	6	0	0	0	0	0	0	0	0	2	0	0	0
ASV_000694	0	0	1	0	0	1	0	0	0	1	0	0	0	1	0	0	2	3	0	0	0	0	0	0	9	0	0	0	16	0	0	0	1	0	3	2	5	3	21	0	0	7	0	5	0	2	0	0	0
ASV_001434	0	1	0	0	1	0	0	0	0	0	0	11	0	8	0	18	0	2	0	34	2	15	0	16	1	16	3	2	1	1	13	3	0	10	2	2	3	0	2	0	4	1	2	3	5	0	4	1	23
ASV_000743	0	1	7	0	6	5	3	0	0	5	8	1	0	0	1	0	14	2	6	2	10	3	1	0	20	2	1	0	9	12	2	0	9	3	2	3	3	2	3	7	8	5	12	8	0	21	3	3	1
ASV_000799	5	0	0	0	0	0	0	0	0	0	0	0	3	0	0	0	0	0	0	0	5	0	1	0	0	0	0	0	8	0	0	2	1	0	1	2	20	27	1	0	2	4	0	2	0	1	0	12	8
ASV_000810	1	0	12	0	0	1	0	1	0	22	0	0	1	0	0	0	15	0	0	0	0	0	2	4	4	2	0	0	0	0	0	5	0	0	2	1	1	2	3	1	11	4	1	3	6	0	0	3	1
ASV_000708	0	0	1	0	0	0	6	0	0	0	0	0	0	0	0	0	2	1	0	0	0	0	0	0	6	3	0	0	2	0	0	0	0	0	0	0	0	0	2	0	0	13	0	0	0	7	0	0	0
ASV_000758	1	0	0	1	2	1	4	0	1	4	2	2	1	0	1	0	1	1	0	0	0	0	0	4	1	2	1	0	1	0	0	0	2	1	1	2	4	0	1	0	3	0	1	1	1	9	1	0	1
ASV_000757	0	28	9	0	0	28	6	0	0	2	25	5	0	0	1	0	3	0	0	0	5	0	1	0	3	0	1	0	10	37	1	0	4	27	1	1	13	5	0	38	5	21	40	3	0	49	9	0	0
ASV_000788	2	0	8	1	1	0	0	0	2	3	1	0	4	0	0	0	8	0	2	0	0	0	5	0	7	0	0	0	1	0	0	0	0	0	1	0	2	1	10	9	7	11	2	5	0	2	0	0	0
ASV_002582	0	0	0	0	0	0	0	0	0	0	0	0	0	0	0	0	0	0	1	53	0	103	0	6	0	0	3	13	0	0	0	1	0	0	0	5	2	1	2	0	4	2	1	1	3	0	27	0	82
ASV_000827	4	2	11	1	5	2	3	0	0	8	4	8	13	1	3	3	8	7	1	5	0	11	5	1	1	13	1	0	1	3	2	5	6	7	2	0	2	2	0	10	2	21	11	1	7	21	29	4	15
ASV_000933	0	10	4	6	11	0	11	3	2	8	3	0	1	0	5	0	8	1	30	2	64	11	2	0	4	0	0	0	84	4	1	14	31	36	14	2	24	12	0	11	2	8	24	6	20	25	0	12	0
ASV_002212	1	0	2	3	0	0	0	0	1	1	0	14	0	1	0	1	1	1	0	6	0	3	0	0	0	5	0	2	1	0	1	1	0	0	1	0	0	2	0	9	5	3	2	0	2	5	10	1	16
ASV_000818	2	0	0	10	1	0	3	2	1	0	0	0	2	0	1	0	0	0	4	0	17	1	0	1	1	0	0	0	9	0	0	0	68	0	0	0	8	30	0	0	1	1	1	1	0	0	0	0	0
ASV_000869	3	0	2	20	3	2	7	3	0	15	2	0	10	0	1	5	18	6	0	1	0	0	5	2	8	4	3	3	1	0	0	0	4	2	3	2	3	1	0	5	21	1	6	11	1	0	0	4	1
ASV_000672	0	0	0	0	0	0	0	0	1	0	0	0	0	0	0	0	0	0	0	0	0	0	7	1	0	0	0	0	0	0	0	0	0	0	0	0	1	1	0	0	5	14	29	26	0	30	10	0	0
ASV_000774	0	0	0	0	0	0	0	0	1	0	0	0	0	0	1	1	2	0	0	0	0	0	0	0	0	0	1	0	0	0	0	0	0	0	0	2	0	0	0	0	3	1	1	0	0	0	0	0	0
ASV_000614	0	0	0	0	0	0	0	3	3	0	0	0	2	1	0	0	0	0	0	1	1	0	0	2	0	0	0	0	0	0	0	0	0	0	0	0	1	2	0	0	1	1	0	0	0	0	0	0	0
ASV_000789	1	0	0	0	0	0	5	2	1	0	0	0	1	0	1	0	1	0	4	2	9	16	0	0	0	0	1	1	8	0	0	1	7	0	1	0	6	7	0	0	1	0	0	1	1	0	0	2	1
ASV_000929	0	0	2	0	0	0	1	0	1	2	1	0	7	1	6	0	1	1	0	0	0	0	0	0	3	0	4	0	0	0	0	0	0	1	3	1	2	1	4	2	1	11	1	1	1	0	3	7	3
ASV_000654	5	0	26	30	9	0	13	14	3	33	0	0	7	1	22	7	30	2	1	0	0	0	8	1	51	5	87	7	3	1	0	5	2	0	4	0	2	0	5	0	2	6	0	1	12	2	0	3	0
ASV_000702	3	1	0	0	5	0	9	3	5	0	0	0	19	0	0	0	0	0	17	0	15	2	9	2	0	0	0	0	19	0	0	7	7	0	1	0	1	1	0	0	5	0	0	4	3	2	0	0	0
ASV_000816	0	0	0	0	0	0	0	0	0	0	0	0	0	0	0	0	0	0	0	0	0	0	0	0	0	0	0	0	0	0	0	0	0	0	0	0	0	0	0	0	0	0	0	0	0	0	0	0	0
ASV_000830	0	0	0	0	0	0	0	0	0	0	0	0	0	0	0	0	0	0	0	0	0	0	0	0	0	0	0	0	0	0	0	0	0	0	0	0	0	0	0	0	0	0	0	0	0	0	0	0	0
ASV_000886	0	0	2	12	1	0	1	1	2	1	0	0	1	0	2	3	2	0	0	1	1	2	3	2	7	1	7	4	8	0	0	21	14	2	17	2	16	6	3	0	20	20	2	6	50	1	0	30	14
ASV_001219	2	0	2	2	0	0	0	0	0	24	4	0	4	0	1	0	22	3	5	2	4	0	1	0	7	1	1	0	3	1	0	6	1	3	1	3	3	1	10	1	0	8	1	0	3	0	0	1	2
ASV_002059	0	0	2	4	0	1	0	1	0	3	2	7	0	6	1	5	3	25	0	9	1	0	0	4	8	22	0	3	0	1	0	0	1	0	0	1	1	0	1	1	1	2	1	0	0	0	1	0	0
ASV_002487	0	0	2	4	2	0	3	2	1	8	6	1	0	0	0	1	13	0	1	0	1	0	0	0	3	2	5	0	4	1	0	1	0	0	1	0	5	3	2	8	4	1	2	0	2	10	2	3	1
ASV_000715	0	11	0	36	10	7	3	12	2	0	17	5	1	0	13	0	1	0	0	0	2	0	2	0	0	0	17	1	6	11	0	11	3	3	9	0	5	1	1	11	0	5	14	1	24	9	0	24	3
ASV_000782	0	0	0	0	11	0	7	10	1	0	2	1	7	0	0	0	0	0	0	0	1	0	1	0	0	0	3	0	0	0	0	19	0	0	11	0	11	4	0	1	3	1	5	0	39	3	1	18	5
ASV_001041	6	5	5	7	2	2	20	1	6	3	87	8	9	2	20	2	10	2	3	1	2	0	3	0	2	0	3	0	4	5	0	5	4	0	1	0	3	5	3	0	8	15	21	17	24	6	1	8	1
ASV_000729	0	0	0	0	0	0	0	0	0	0	0	0	0	0	0	0	0	0	0	0	0	0	0	0	0	0	0	0	0	0	0	0	0	0	0	0	0	0	0	0	0	0	0	0	0	0	0	0	0
ASV_000825	0	0	54	4	1	0	4	0	0	136	0	1	1	0	4	1	134	11	1	0	0	1	2	0	79	6	6	0	4	1	0	5	0	0	7	0	2	0	0	3	2	1	0	0	5	11	1	15	5
ASV_000795	0	0	12	0	0	0	4	1	1	3	1	0	0	0	0	0	1	0	1	0	0	0	0	0	3	0	5	0	3	0	0	0	11	1	0	0	6	3	1	0	4	3	0	3	0	4	0	2	0
ASV_000316	0	0	1	0	0	0	0	0	0	0	0	0	0	0	1	0	0	0	0	0	0	0	0	0	0	0	10	0	1	0	0	7	0	0	5	0	296	0	0	0	0	20	0	0	17	4	0	10	0
ASV_000852	1	1	0	18	1	1	0	2	2	12	0	1	4	0	4	2	11	0	1	0	1	0	9	0	2	2	5	1	0	0	0	1	0	0	4	2	1	0	2	1	7	2	1	1	0	0	0	0	0
ASV_000766	0	0	1	33	3	0	0	13	0	6	1	0	0	0	58	17	58	11	0	0	0	0	0	0	61	7	21	10	0	0	0	0	0	0	3	0	0	0	0	0	0	2	0	0	0	0	0	2	2
ASV_002119	1	4	3	4	4	0	12	2	0	2	12	0	3	0	0	0	8	0	0	0	4	0	1	1	4	0	0	0	5	0	0	3	14	21	11	8	18	5	11	28	23	24	17	12	9	15	1	6	1
ASV_000796	1	2	1	8	5	8	8	4	1	0	5	1	3	0	16	1	0	0	13	2	3	1	17	6	0	0	74	18	5	11	1	9	0	0	6	1	2	3	0	0	8	0	1	5	6	7	0	5	8
ASV_000836	6	3	5	16	4	5	2	8	6	11	8	2	3	1	0	0	7	2	4	0	2	0	3	1	4	0	1	0	1	4	0	4	18	2	3	4	0	0	4	8	15	4	3	23	4	11	1	6	1
ASV_002017	6	2	1	2	1	0	24	6	1	7	4	5	1	0	4	1	1	2	0	0	3	0	7	0	11	0	17	2	4	0	0	2	1	3	1	0	7	1	0	9	7	0	0	1	2	1	1	1	0
ASV_000944	0	8	3	6	4	0	2	0	3	4	3	3	1	1	1	0	1	2	5	1	11	0	3	0	0	0	2	0	9	7	0	8	13	22	2	0	14	9	1	30	4	5	13	4	7	10	2	3	0
ASV_000907	2	1	4	4	1	3	4	0	0	2	1	1	0	0	5	0	4	0	5	0	1	0	0	0	5	0	13	0	2	8	0	15	7	20	13	2	10	4	2	17	1	26	25	4	25	16	3	17	3
ASV_000856	4	15	6	1	7	8	33	2	2	23	13	2	2	0	0	0	8	1	2	2	8	0	1	0	72	3	1	0	4	2	0	0	7	1	2	1	11	6	11	2	3	19	1	3	0	6	1	0	0
ASV_000640	3	9	25	0	9	3	45	8	8	2	3	0	10	0	0	0	2	0	0	0	2	0	1	0	5	0	0	0	7	2	0	0	9	11	1	2	2	0	2	4	4	8	8	6	1	14	0	0	0
ASV_000718	7	0	0	12	0	0	3	3	3	0	2	0	1	0	2	0	15	0	0	0	1	0	0	0	10	0	14	3	1	0	0	19	12	0	14	0	14	0	5	2	1	8	0	0	29	6	0	8	0
ASV_001323	1	2	1	0	0	0	14	1	2	4	2	1	2	0	0	1	2	1	0	0	3	0	1	0	9	0	12	2	1	1	0	2	0	0	1	0	4	1	0	2	0	1	0	1	3	7	0	4	0
ASV_001981	0	0	4	1	1	1	1	0	1	1	0	3	1	1	2	7	6	2	0	8	3	18	2	11	1	9	1	1	1	1	12	7	6	5	6	3	8	1	4	1	15	27	5	8	28	1	4	3	45
ASV_002276	5	7	20	5	3	1	23	3	7	14	3	11	8	1	4	6	4	3	2	0	4	6	2	2	5	2	10	8	5	2	1	0	5	1	3	4	5	2	1	0	6	5	5	2	6	3	9	3	6
ASV_002539	12	0	0	4	6	0	10	4	12	0	0	0	13	1	25	0	0	0	4	0	9	2	18	2	0	0	40	11	9	0	0	34	9	0	15	0	18	2	0	0	5	1	5	7	17	0	0	9	4
ASV_000826	0	0	0	10	1	1	0	1	1	0	14	14	2	0	2	1	0	0	0	0	0	0	0	0	0	1	31	21	0	17	4	35	0	3	3	0	0	0	0	2	0	0	0	0	6	0	0	7	5
ASV_000874	0	1	3	0	0	6	5	0	1	3	18	23	3	0	1	0	11	3	0	1	0	0	3	4	9	4	2	0	0	5	6	1	0	0	3	5	2	0	20	9	16	14	10	5	5	0	0	1	0
ASV_000875	0	0	0	0	1	0	1	0	0	2	1	0	1	0	0	0	5	1	0	0	0	0	0	0	1	0	10	0	0	2	0	0	1	0	0	0	4	1	0	0	0	0	0	0	0	1	0	1	0
ASV_002042	0	3	7	2	2	3	5	1	5	4	0	5	3	5	0	4	4	1	3	5	2	2	1	7	1	10	2	0	3	2	2	4	1	7	3	1	1	1	4	16	11	2	11	4	5	1	1	0	1
ASV_000754	0	0	0	0	0	0	0	0	1	0	0	0	0	0	0	0	0	0	31	6	22	22	0	0	0	0	0	0	10	0	0	1	8	0	0	0	5	2	0	0	0	0	0	0	0	0	0	0	0
ASV_000750	0	0	0	0	0	0	2	0	0	0	0	0	0	0	0	0	0	0	20	21	10	29	0	0	0	0	0	0	11	0	0	0	11	0	0	0	7	2	0	0	0	0	0	0	0	1	0	0	0
ASV_000735	0	0	0	0	0	0	1	0	1	1	0	0	0	0	1	0	26	12	1	2	1	0	1	0	8	9	1	1	0	0	0	2	0	1	1	0	0	0	1	0	2	0	0	0	2	3	0	1	3
ASV_000845	3	0	1	0	21	0	14	0	0	0	1	0	3	1	0	0	4	0	98	7	67	0	0	0	1	0	0	0	58	0	0	0	72	1	1	0	53	68	0	8	0	4	5	2	2	3	0	0	0
ASV_001496	5	1	0	0	0	0	17	2	1	19	7	2	3	0	4	0	18	0	1	0	2	0	4	0	5	0	15	1	6	1	0	0	1	3	1	0	4	1	1	3	3	2	1	2	0	1	0	1	0
ASV_000848	2	5	1	0	1	2	5	0	0	2	3	4	3	0	0	0	20	2	0	0	2	1	0	0	6	3	0	0	0	0	0	0	0	0	0	4	1	0	2	0	3	1	0	1	0	2	0	0	0
ASV_001456	11	1	6	3	5	1	18	3	0	21	8	1	3	0	6	0	42	3	5	1	5	0	6	1	8	0	15	1	8	1	0	2	0	0	0	0	1	0	1	1	2	1	1	5	0	0	0	4	1
ASV_002036	1	0	5	8	0	1	5	0	2	6	0	1	1	0	4	1	4	1	1	1	1	0	1	0	2	4	0	1	2	0	0	0	0	1	0	1	0	0	0	2	3	0	0	0	3	5	0	1	0
ASV_002578	0	0	1	1	4	1	1	0	1	0	0	13	0	5	1	22	0	5	0	55	0	44	0	23	0	15	2	4	0	1	12	0	0	7	0	4	0	1	0	1	1	0	2	1	2	0	7	0	24
ASV_000841	4	2	1	0	0	2	1	1	6	0	2	0	10	1	1	0	6	0	1	0	2	0	1	0	4	0	1	0	2	0	0	4	2	0	2	4	8	5	4	0	14	4	3	14	87	0	0	20	2
ASV_000801	5	6	0	12	0	18	2	6	3	0	12	1	5	1	16	4	0	0	0	0	0	0	5	0	0	0	23	11	2	6	0	6	0	1	4	2	3	0	0	0	2	0	1	5	7	2	0	2	3
ASV_000902	5	0	6	0	0	13	1	8	4	1	27	1	5	0	0	0	15	0	0	0	0	0	16	1	15	0	0	0	1	14	0	0	0	35	4	49	1	0	3	54	60	23	60	43	1	4	1	0	0
ASV_000854	6	7	120	8	85	2	62	7	0	16	1	0	1	0	0	0	4	0	5	0	3	0	10	0	11	0	4	1	7	1	1	9	1	0	8	0	18	2	6	2	1	0	0	1	16	1	0	43	3
ASV_000982	2	0	1	1	7	5	6	2	2	4	0	6	2	3	0	2	2	4	4	2	3	3	3	3	12	4	13	1	6	5	0	6	6	4	3	3	8	1	1	5	10	6	6	1	16	8	6	2	14
ASV_000742	0	0	0	0	5	0	3	0	0	0	0	0	0	0	0	0	0	0	29	8	5	5	0	0	0	0	0	0	98	0	0	0	23	0	0	0	14	12	0	0	0	0	0	0	0	5	0	0	0
ASV_001027	2	2	0	1	0	0	20	0	3	5	7	3	4	1	0	0	4	0	0	0	2	0	3	1	4	1	4	0	1	3	0	1	0	0	1	0	1	0	0	2	1	2	0	0	0	2	0	1	0
ASV_000753	12	5	4	1	2	4	14	4	7	6	4	0	9	0	7	2	17	2	9	0	5	2	15	6	8	0	54	16	1	8	0	5	0	0	2	9	1	1	0	0	12	0	0	5	2	0	0	12	8
ASV_000744	0	0	0	3	3	4	12	0	0	0	0	0	2	0	18	1	0	0	1	0	6	0	3	0	0	0	13	5	13	1	0	11	5	0	7	1	12	15	0	0	3	1	0	5	96	0	0	36	9
ASV_000716	1	0	11	0	2	1	12	0	0	14	0	1	0	1	0	0	5	1	1	2	0	1	0	0	1	0	0	0	0	0	0	1	3	0	0	1	5	3	7	0	0	2	1	2	0	0	0	1	1
ASV_001123	0	2	2	2	0	0	3	0	2	4	2	0	0	0	2	0	6	0	0	0	0	0	0	0	4	0	9	1	5	0	0	2	0	5	1	0	1	0	1	6	2	1	3	0	6	11	1	3	2
ASV_000969	0	0	0	1	0	0	1	0	0	1	2	0	0	0	0	0	1	0	0	0	1	0	1	0	0	0	0	0	0	0	0	0	0	0	0	2	2	0	0	2	7	0	1	2	1	13	7	1	1
ASV_001848	5	0	0	1	2	0	2	5	12	0	0	0	16	0	27	0	0	0	3	0	10	0	12	1	0	0	41	16	14	0	0	23	13	0	10	1	19	3	0	0	4	2	0	7	20	1	0	18	4
ASV_000809	2	0	2	2	2	0	1	1	0	0	0	0	0	0	1	0	2	0	0	0	1	0	2	0	0	0	4	0	2	0	0	0	2	0	0	1	4	2	0	0	2	2	1	2	0	3	0	3	0
ASV_000840	0	0	3	0	1	0	0	1	1	3	0	0	1	2	0	1	0	1	3	5	4	0	1	4	0	0	5	1	2	3	1	2	1	1	0	4	3	0	1	5	2	6	5	0	6	1	3	5	6
ASV_000866	0	0	1	3	3	0	4	0	0	2	1	3	0	0	1	0	6	0	2	2	4	2	0	2	4	3	5	4	2	5	0	1	4	6	4	2	4	2	1	3	1	3	3	2	10	9	3	7	7
ASV_002130	0	0	0	0	0	0	0	0	0	0	0	0	0	0	0	0	0	0	0	0	0	0	0	0	0	0	0	0	0	0	0	0	0	0	0	0	0	0	0	0	1	0	0	0	0	0	0	0	0
ASV_001205	0	0	0	0	0	0	0	0	0	1	0	1	3	1	0	1	5	1	0	0	1	0	2	2	0	0	0	1	0	0	0	0	0	1	0	1	1	0	0	0	0	0	0	0	0	0	0	0	0
ASV_000778	0	2	1	0	7	13	32	0	0	1	13	3	0	0	0	0	0	0	4	1	6	1	0	0	0	0	0	0	48	4	0	0	62	4	0	0	99	52	2	4	0	1	1	0	0	2	0	1	0
ASV_000811	0	0	1	29	4	0	0	14	0	7	0	0	0	0	45	11	41	7	0	0	0	0	0	0	55	10	24	7	0	0	0	0	0	0	0	0	0	0	1	0	1	5	0	0	1	1	0	1	0
ASV_000723	0	0	4	0	0	0	0	0	0	12	0	0	0	0	0	0	12	2	0	0	0	0	0	0	4	1	1	0	1	0	0	0	0	0	0	0	0	0	1	0	1	0	1	1	0	0	0	0	0
ASV_000669	0	0	0	1	1	0	0	2	0	0	0	0	0	0	0	0	0	0	0	0	0	0	0	0	0	0	0	0	0	0	0	0	0	0	0	0	0	0	0	0	0	0	0	0	0	0	0	0	0
ASV_000900	10	2	3	14	0	0	0	4	1	17	1	0	6	0	1	1	33	2	0	0	0	0	1	2	6	3	2	0	1	1	0	0	0	1	4	3	3	0	1	4	16	3	3	2	2	1	0	3	1
ASV_000863	4	0	0	0	10	0	15	0	3	1	0	0	2	0	1	0	2	0	4	1	3	0	0	1	2	0	2	1	0	5	0	2	7	21	1	0	4	0	0	44	2	2	16	0	3	27	3	3	1
ASV_000823	0	0	0	0	0	0	0	0	0	0	0	0	5	0	6	0	2	0	0	0	0	0	4	0	1	0	0	0	0	0	0	2	0	0	1	5	0	0	0	0	17	0	3	34	13	11	0	6	0
ASV_000879	0	1	3	0	1	7	2	0	0	0	0	20	2	2	6	9	2	1	1	2	1	3	1	9	7	9	3	9	4	2	1	0	0	7	3	5	0	0	0	0	1	4	2	2	2	2	2	1	8
ASV_001524	3	2	4	2	2	3	5	0	3	6	0	6	4	3	1	4	6	5	3	4	0	1	0	5	7	1	7	1	4	1	0	0	6	5	3	3	2	0	1	5	1	3	0	8	3	0	0	3	1
ASV_001727	2	1	5	0	6	0	1	1	1	2	2	9	1	5	1	0	1	2	0	3	2	10	2	8	3	14	1	1	0	3	4	0	1	6	1	4	3	1	1	6	1	4	2	0	5	1	10	5	32
ASV_000771	0	0	0	0	0	0	0	0	0	0	0	0	0	0	0	0	0	0	0	0	0	0	0	0	0	0	0	0	6	0	0	19	0	0	8	0	2	0	0	0	0	0	0	0	10	8	0	10	0
ASV_000926	10	0	0	11	1	0	5	6	4	1	0	0	9	1	10	1	0	0	6	1	6	0	2	1	0	0	305	5	0	0	0	22	1	0	21	1	2	0	0	0	4	0	0	1	14	0	0	5	0
ASV_001010	0	0	3	0	2	0	6	0	3	16	1	1	4	0	1	0	32	0	1	0	2	0	1	2	1	2	5	2	1	0	0	1	0	0	0	1	4	2	0	0	3	1	0	0	1	1	1	1	0
ASV_001940	0	0	21	12	1	0	0	4	0	4	0	0	0	0	13	0	4	0	2	0	0	0	0	0	5	0	12	0	2	0	0	10	7	0	10	0	2	2	1	0	0	2	0	0	41	0	0	29	0
ASV_000908	5	6	0	1	2	1	1	7	2	0	4	0	1	0	3	0	2	0	0	0	0	0	5	0	0	0	1	0	0	2	0	0	0	4	0	1	0	0	0	14	0	0	8	2	0	55	5	0	1
ASV_001055	0	1	1	5	1	6	3	4	0	3	12	3	3	1	2	1	1	0	0	0	2	0	3	0	1	0	7	0	0	11	0	6	3	12	2	2	4	0	0	13	2	4	5	1	2	10	1	3	2
ASV_001198	7	2	6	10	3	1	1	8	1	6	8	1	4	1	6	3	5	2	0	0	1	1	1	4	3	0	2	1	1	1	0	4	3	4	1	3	5	0	0	23	5	3	4	3	7	1	0	7	1
ASV_000844	0	0	0	0	0	0	25	0	0	0	7	0	0	0	0	0	0	0	0	0	0	0	0	0	0	0	0	0	0	3	0	3	1	0	4	0	2	4	0	0	0	0	0	0	0	0	0	0	0
ASV_000870	0	3	6	10	1	0	0	4	0	4	1	1	0	1	5	5	34	13	0	0	0	0	3	1	5	3	5	5	0	1	1	2	0	0	1	0	0	1	2	2	0	2	1	0	4	3	1	1	0
ASV_000842	0	0	1	11	0	0	0	29	0	0	0	0	0	0	104	41	1	0	0	0	0	0	0	0	1	0	241	78	0	0	0	16	0	0	7	0	2	0	0	0	0	0	0	0	2	30	0	3	2
ASV_000834	0	0	0	0	0	0	0	0	0	0	0	0	0	0	0	0	0	0	0	0	0	0	0	0	0	0	0	0	0	0	0	0	0	0	0	0	1	0	0	0	0	0	0	0	0	3	0	0	0
ASV_002680	0	0	0	1	2	0	1	0	0	0	3	2	0	0	0	0	0	0	0	0	0	0	0	0	0	0	0	0	2	0	0	1	0	0	0	0	0	0	0	2	2	0	5	3	0	1	2	0	0
ASV_000798	0	0	0	0	0	0	0	0	0	0	0	0	0	0	0	0	0	0	0	0	0	0	0	0	0	0	0	0	0	0	0	0	0	0	0	0	0	0	0	0	0	0	0	0	0	0	0	1	0
ASV_000843	0	2	1	0	1	0	2	1	0	0	5	0	0	0	0	0	3	0	2	0	2	0	0	0	5	0	20	0	3	6	1	12	6	15	9	0	8	3	3	10	3	32	13	1	31	16	1	16	2
ASV_000873	0	0	0	0	0	0	0	1	0	0	0	0	2	0	0	0	5	1	3	0	0	0	6	0	12	1	0	0	4	0	0	1	2	0	4	1	4	3	13	0	2	21	0	3	1	0	0	2	1
ASV_000979	1	0	2	1	0	0	4	3	0	4	2	0	2	0	3	0	4	0	1	0	0	0	0	0	5	0	21	1	0	0	0	2	0	0	3	0	0	1	0	0	1	0	0	0	1	0	0	2	3
ASV_001024	1	0	17	5	1	1	3	0	2	0	1	1	1	0	1	0	3	0	1	0	0	0	0	0	8	0	1	0	0	1	0	0	0	1	0	0	1	1	12	0	3	14	0	5	0	6	0	0	1
ASV_000821	8	0	18	14	8	0	1	21	7	7	9	5	5	2	1	4	2	0	2	2	6	4	11	14	23	4	13	1	5	5	2	9	7	1	6	0	4	4	0	7	7	7	7	4	19	22	2	12	13
ASV_000837	0	0	0	0	0	0	0	2	0	0	1	0	0	0	1	0	0	0	0	0	0	0	1	0	0	0	7	0	0	0	0	1	0	0	1	1	1	0	0	0	0	0	0	0	0	1	0	3	0
ASV_000936	1	0	3	0	2	0	4	0	1	13	2	0	0	0	0	0	5	0	1	0	0	1	1	0	3	0	0	1	1	0	0	4	0	2	0	0	0	1	0	0	0	0	0	0	1	0	0	3	5
ASV_001230	3	5	0	1	2	0	5	7	3	0	4	5	8	2	6	0	2	0	1	0	0	0	3	2	0	0	10	0	0	0	0	4	1	5	1	0	1	0	0	8	10	0	3	2	0	8	6	2	1
ASV_000872	0	0	0	0	0	1	0	0	0	0	1	0	0	0	0	0	0	0	0	0	0	0	0	0	0	0	2	0	1	0	0	0	0	0	0	1	0	0	0	0	0	0	0	0	0	19	0	4	0
ASV_001652	0	0	0	1	0	0	2	2	0	7	0	0	1	0	8	2	9	6	0	0	1	0	0	1	5	2	6	3	0	0	0	0	2	1	0	1	1	0	1	0	9	0	0	0	2	1	0	3	0
ASV_000833	0	0	4	0	0	0	1	0	0	3	0	0	0	0	0	0	7	1	1	1	0	0	0	0	2	0	2	0	0	0	0	0	0	0	0	0	2	0	0	0	0	3	0	0	3	0	0	1	0
ASV_001108	1	7	18	2	8	1	6	0	1	6	0	1	1	1	0	2	3	0	3	3	0	1	1	2	10	0	8	3	0	5	4	0	8	0	2	7	6	1	4	3	12	5	7	4	3	1	1	7	5
ASV_000804	1	0	0	0	0	0	0	0	0	0	0	0	0	0	0	0	0	0	0	0	0	0	0	0	0	0	0	0	0	0	0	0	0	0	0	0	0	0	0	0	1	0	0	0	0	0	0	0	0
ASV_000764	5	1	11	0	4	6	14	9	4	6	15	3	36	2	2	0	11	1	0	0	1	0	13	6	5	0	0	0	3	25	0	0	5	1	2	0	11	5	0	4	8	4	7	35	21	21	0	4	1
ASV_000851	0	18	0	0	0	14	0	0	1	0	8	7	0	0	1	0	0	0	0	0	0	0	0	0	0	0	0	0	0	21	4	0	0	21	0	0	0	0	1	19	0	6	15	0	0	9	3	0	0
ASV_000709	0	0	0	0	0	0	0	1	0	0	0	0	1	0	1	0	0	0	1	1	2	0	1	0	0	0	0	0	1	0	0	1	0	1	0	0	1	0	0	1	1	0	0	0	0	2	0	0	0
ASV_000855	0	0	0	0	0	0	4	0	0	0	0	0	3	0	0	0	0	0	1	0	0	0	1	0	0	1	1	1	5	7	0	6	1	2	1	8	11	12	0	0	15	4	11	12	11	10	2	49	15
ASV_000831	2	0	6	0	4	0	11	2	2	2	0	1	3	1	1	5	1	0	7	2	4	6	0	2	6	2	3	1	13	1	0	2	4	2	5	1	3	1	2	0	0	6	0	0	4	0	0	3	5
ASV_000913	0	1	0	0	0	0	0	0	0	0	0	0	0	0	0	0	0	0	0	0	0	0	0	0	0	0	0	0	1	0	0	0	1	0	0	0	1	0	0	0	0	1	1	0	1	0	1	0	0
ASV_002137	0	0	1	0	0	0	0	0	0	2	0	0	0	0	0	1	0	0	0	0	0	0	0	0	1	0	4	0	0	0	0	8	0	0	2	0	3	1	2	0	0	1	0	0	3	0	0	1	0
ASV_002457	2	1	3	1	1	0	5	3	0	11	5	4	4	0	2	2	14	5	0	0	1	1	2	1	1	0	6	1	4	0	0	4	0	2	0	0	4	1	0	4	5	0	3	1	1	6	3	5	1
ASV_000746	5	0	38	3	0	0	5	1	2	8	2	0	2	0	0	0	17	0	0	0	2	0	2	0	14	0	2	0	3	0	0	0	2	4	2	1	21	1	9	10	10	20	7	6	0	1	0	0	0
ASV_000864	0	0	0	0	0	0	5	0	0	0	4	0	3	0	1	0	1	1	4	3	9	2	10	4	8	2	11	1	13	14	2	6	9	7	7	6	19	8	8	15	15	12	12	9	8	8	1	10	7
ASV_000887	0	0	0	0	0	0	0	0	0	0	0	0	0	0	0	0	0	0	0	0	0	0	0	0	0	0	0	0	0	0	0	0	0	0	0	0	0	0	0	0	0	0	0	0	0	0	0	0	0
ASV_001816	0	0	3	2	3	0	0	4	0	5	0	0	0	0	15	0	9	0	2	0	5	0	0	0	6	0	20	0	4	0	0	11	10	0	8	0	5	13	2	0	0	1	0	0	39	0	2	19	0
ASV_000898	1	0	1	7	1	0	0	5	0	1	0	0	0	0	18	0	2	0	0	0	0	0	0	0	12	2	28	3	1	0	0	20	0	0	14	0	2	0	1	0	0	0	0	1	44	0	0	27	7
ASV_000915	0	0	20	12	2	0	6	1	0	24	0	0	0	0	4	0	16	1	5	0	0	0	0	0	15	0	11	1	3	0	0	10	1	0	11	0	1	2	12	0	1	13	0	0	13	6	0	15	10
ASV_000877	0	0	11	0	2	2	3	0	0	12	0	0	0	0	0	0	8	1	1	0	2	0	1	0	11	0	0	0	1	1	0	0	17	0	2	0	14	11	8	0	1	8	0	0	0	0	0	0	0
ASV_000910	0	0	0	0	0	2	0	0	1	0	72	65	0	0	0	1	0	0	1	2	4	2	0	0	0	0	0	0	2	44	11	0	0	15	0	0	2	1	0	44	0	0	11	0	0	35	8	0	0
ASV_000994	0	2	0	0	0	1	2	0	2	0	2	10	0	0	3	0	2	1	1	3	4	6	0	4	0	0	9	2	4	0	0	1	5	0	0	1	0	0	0	0	0	2	0	1	0	3	11	2	0
ASV_000957	0	8	1	0	0	65	0	0	2	0	117	11	0	0	0	0	0	0	0	0	0	0	0	0	1	0	0	0	0	19	0	0	0	87	0	0	1	0	0	116	0	49	142	0	1	17	5	0	0
ASV_000911	0	0	5	0	3	0	7	0	1	5	2	2	1	1	0	0	6	6	0	0	1	1	0	1	11	11	1	0	1	2	1	0	1	1	4	1	2	1	12	6	4	28	0	1	0	4	0	0	0
ASV_002685	6	0	0	0	1	0	4	1	4	0	0	0	2	0	12	0	1	0	1	0	5	0	9	0	2	0	4	0	2	0	0	2	3	0	0	1	14	4	0	0	8	3	0	5	2	7	2	4	0
ASV_000867	7	3	5	3	7	4	0	3	6	3	4	0	0	0	0	0	3	0	2	0	9	1	1	0	0	0	1	0	3	1	0	2	15	0	1	4	11	6	0	0	7	3	6	4	0	3	0	0	0
ASV_000612	0	1	0	0	1	0	0	0	0	0	1	0	0	0	0	0	0	0	0	0	0	0	0	0	0	0	0	0	0	0	0	0	0	0	0	0	0	0	0	0	0	0	1	0	0	15	0	0	0
ASV_000871	0	0	0	21	1	0	3	3	0	0	0	0	0	0	4	1	0	0	6	2	1	0	0	0	0	0	2	0	3	0	0	10	1	0	3	0	0	6	0	0	0	0	0	0	5	0	0	3	4
ASV_000880	5	3	9	0	0	6	1	5	10	3	13	4	7	0	0	0	5	1	2	0	0	0	5	0	4	0	0	0	0	13	1	0	2	6	2	7	2	1	2	9	4	12	10	8	0	3	0	0	0
ASV_002234	19	165	12	70	59	0	60	25	8	1	1	1	9	0	1	0	1	0	4	0	0	0	8	0	3	0	0	0	6	12	0	0	1	2	0	1	4	1	0	5	3	2	12	2	0	1	0	2	0
ASV_000920	2	0	12	0	3	0	4	3	1	6	0	0	27	5	0	0	0	0	4	1	0	0	2	1	2	1	0	0	2	0	0	2	3	0	3	0	3	1	1	2	1	3	4	3	15	12	0	17	6
ASV_000888	21	1	0	0	1	0	1	3	14	0	0	0	12	0	0	0	11	0	7	0	10	0	4	0	15	0	1	1	4	1	0	1	3	0	0	0	7	10	0	1	0	1	2	0	3	0	0	0	0
ASV_000849	12	3	0	9	5	3	8	5	2	0	42	6	10	0	11	5	2	1	11	1	6	1	4	1	7	1	20	0	3	12	0	9	11	7	10	14	6	7	1	6	5	10	13	2	4	15	1	6	0
ASV_000747	1	12	0	0	1	21	2	1	2	0	10	3	4	1	11	0	0	0	0	0	2	0	2	0	0	0	1	0	3	16	2	1	5	11	4	5	3	3	0	34	17	3	22	13	23	13	1	4	0
ASV_000903	0	0	0	0	0	0	0	0	0	0	0	0	0	0	0	0	0	0	0	0	0	0	0	0	0	0	0	0	0	0	0	0	0	0	0	0	0	0	0	0	0	0	0	0	0	0	0	0	0
ASV_000919	3	0	21	0	1	1	5	2	0	46	0	0	1	0	1	0	33	16	4	10	14	9	0	1	7	13	0	0	2	1	2	0	1	0	2	0	4	3	2	0	1	4	1	0	0	2	1	0	0
ASV_000704	0	0	0	1	0	0	0	3	0	0	0	0	0	0	26	10	0	0	0	0	0	0	0	0	0	0	23	13	0	0	0	23	0	0	14	0	5	0	0	0	0	0	0	0	6	0	0	6	2
ASV_000878	0	0	0	0	0	0	2	0	0	0	0	0	0	0	0	0	0	0	0	0	0	0	0	0	1	0	0	0	0	0	0	0	0	1	0	0	4	0	0	0	0	0	0	0	0	0	0	0	0
ASV_000881	2	0	1	5	0	0	5	0	0	1	0	0	0	0	11	1	1	0	3	0	2	0	0	0	1	0	20	1	1	6	0	5	5	20	9	1	7	1	0	20	0	16	21	0	27	14	0	10	2
ASV_000883	0	0	0	0	0	0	0	0	0	0	0	0	0	0	0	0	0	0	0	0	0	0	0	0	0	0	0	0	0	0	0	0	0	0	0	0	0	0	0	0	0	0	0	0	0	0	0	0	0
ASV_001836	11	12	6	13	8	1	8	3	4	5	1	4	12	2	5	6	2	9	6	3	11	3	4	1	3	2	5	1	2	2	0	5	1	5	8	9	4	3	4	6	5	4	2	9	16	4	1	3	6
ASV_000760	25	0	0	0	8	0	20	39	89	0	0	1	18	0	0	0	0	0	13	3	7	1	13	1	0	0	0	0	4	0	0	1	2	0	0	2	5	3	0	0	9	0	2	3	0	0	0	0	0
ASV_000894	1	13	1	2	1	3	2	3	0	3	97	0	2	0	4	0	9	0	4	0	1	0	2	0	1	0	1	3	2	5	0	6	2	3	3	0	3	4	4	16	2	48	38	1	21	8	1	4	0
ASV_000934	6	1	1	5	1	5	9	3	2	2	1	0	2	0	13	1	3	0	12	0	7	0	8	0	3	0	3	1	6	2	0	1	18	4	2	5	20	16	3	2	19	9	8	10	4	3	0	2	1
ASV_002167	1	3	0	0	2	0	1	2	4	2	1	35	3	5	1	15	1	3	0	6	1	5	1	7	0	20	4	26	0	0	2	0	0	0	1	0	0	0	0	1	0	3	0	1	3	0	2	0	9
ASV_000860	2	33	2	17	8	32	14	4	2	0	1	14	4	0	1	2	0	1	20	20	6	6	2	3	11	2	10	6	7	10	3	3	1	4	0	6	5	1	1	3	4	6	16	3	7	4	3	3	8
ASV_000865	1	6	6	1	3	7	7	2	2	7	6	2	7	1	5	0	8	2	3	1	2	0	1	1	16	1	3	1	1	10	3	1	4	4	1	3	0	2	3	3	0	2	2	6	2	2	2	1	1
ASV_000859	4	0	3	1	7	0	8	2	5	6	0	0	10	0	4	0	2	0	0	1	2	0	2	2	5	2	4	0	0	3	0	1	0	1	1	0	0	0	0	0	0	2	2	1	1	3	1	3	0
ASV_000890	13	13	14	5	29	9	8	2	6	5	12	0	16	1	13	2	4	2	29	4	14	2	1	0	0	0	26	6	17	27	3	23	17	0	25	5	8	4	15	5	9	4	5	7	2	11	1	10	1
ASV_000858	0	0	6	0	1	0	1	0	0	0	0	0	0	0	0	0	4	1	0	0	0	0	0	0	2	0	0	0	0	0	0	0	1	0	0	0	0	1	4	0	0	9	0	0	0	0	0	0	0
ASV_000945	1	7	9	6	3	6	0	0	0	13	14	1	3	0	0	0	17	0	1	0	1	0	0	0	17	0	1	2	0	7	0	7	1	4	2	2	2	0	1	16	0	10	7	1	27	4	2	11	3
ASV_000976	0	0	0	0	0	0	0	0	0	0	0	0	0	0	0	0	0	0	0	0	0	0	0	0	0	0	0	0	0	0	0	0	0	0	0	0	0	0	0	0	0	0	0	0	0	0	0	0	0
ASV_001859	0	0	3	6	1	0	0	0	0	3	0	0	0	0	10	0	2	0	1	0	5	0	0	0	2	0	7	0	3	0	0	5	7	0	3	1	8	2	3	0	0	4	0	3	9	10	0	15	0
ASV_001330	1	3	1	0	0	0	0	3	8	25	8	3	7	1	1	0	16	0	2	0	1	1	1	0	17	3	29	2	0	0	0	1	0	0	1	0	1	0	5	0	3	1	0	0	1	1	0	0	0
ASV_000904	0	0	14	4	0	0	0	3	0	9	0	0	0	0	5	0	31	2	0	0	0	0	0	0	22	1	18	2	2	0	0	16	0	0	20	0	5	0	4	0	0	30	1	0	36	2	0	17	2
ASV_002343	0	1	0	1	0	0	0	0	0	1	0	1	0	1	0	1	0	1	0	3	2	3	1	2	0	1	3	13	0	0	4	1	1	2	0	2	0	0	2	2	2	2	0	0	0	0	0	1	0
ASV_001974	5	3	1	4	7	1	2	0	0	2	0	5	7	3	0	9	3	8	5	6	2	12	1	6	3	3	5	2	3	3	15	10	2	15	2	24	4	2	2	2	5	5	5	9	3	4	6	1	24
ASV_001107	5	0	0	0	1	1	19	1	6	1	12	4	5	0	1	0	10	0	7	2	12	5	5	2	0	0	0	0	6	1	0	0	2	1	0	0	4	2	0	15	16	0	7	1	0	4	4	0	0
ASV_000892	0	0	0	0	6	0	9	0	0	0	0	0	0	0	0	0	0	0	29	68	14	24	0	0	0	0	0	0	16	0	0	0	4	0	0	5	4	5	0	0	3	1	0	5	0	0	0	0	0
ASV_002156	3	114	34	68	53	9	39	26	1	8	11	0	4	0	2	0	6	0	8	0	2	0	3	0	2	0	0	0	3	16	0	0	1	1	1	0	1	3	0	14	7	2	10	1	1	2	0	5	0
ASV_000861	2	21	7	11	8	42	5	1	6	16	5	4	2	2	46	1	7	1	1	3	1	0	0	0	8	1	4	18	0	1	0	0	0	0	0	0	0	0	0	1	1	0	0	0	0	1	1	0	0
ASV_000895	1	0	0	13	10	0	1	10	5	0	0	0	2	1	7	2	0	0	2	0	2	0	1	0	0	0	19	1	1	0	0	4	1	0	5	0	0	0	0	0	3	0	0	0	1	0	0	1	1
ASV_001342	9	0	0	7	5	0	5	10	17	0	0	0	24	3	20	1	0	0	15	0	8	0	9	3	0	0	38	9	7	0	0	8	8	0	5	1	7	4	0	0	8	2	5	6	14	2	1	15	4
ASV_002396	0	0	4	3	0	0	4	0	0	0	3	0	2	0	2	0	5	1	0	0	0	0	0	0	10	0	1	0	3	0	0	0	0	4	2	0	3	3	3	3	5	1	1	1	1	6	0	2	2
ASV_000777	5	2	2	3	4	3	9	1	3	3	2	0	4	0	2	2	1	1	3	0	3	1	7	0	1	0	12	0	11	1	0	5	3	0	1	2	4	4	2	2	4	4	4	8	15	3	2	7	1
ASV_000897	5	3	2	0	0	3	0	6	4	0	21	0	3	0	0	0	4	0	0	0	1	0	4	1	7	0	0	0	0	11	0	1	0	8	1	0	2	0	1	6	9	9	7	5	1	2	0	2	0
ASV_002309	0	1	0	1	0	0	2	0	0	0	0	4	0	2	0	10	1	0	0	7	0	9	0	7	1	3	1	4	1	0	16	2	3	7	3	3	7	6	3	11	18	5	5	4	5	0	9	1	78
ASV_000862	10	0	0	10	1	0	4	0	0	0	0	0	13	0	2	0	0	0	0	0	0	0	3	0	0	0	18	3	0	0	0	8	0	0	1	0	1	0	0	1	0	1	0	0	6	0	0	8	0
ASV_001026	0	0	0	19	7	0	11	15	8	3	0	0	10	1	15	0	5	1	24	0	10	4	4	4	2	0	59	10	22	0	0	11	0	0	8	3	9	10	0	0	7	0	1	4	4	0	0	18	8
ASV_000807	0	0	0	0	0	0	0	0	0	0	0	0	0	0	0	0	0	0	0	0	0	0	0	0	0	0	0	0	0	0	0	0	0	0	0	0	1	0	0	0	0	0	0	0	0	14	0	0	0
ASV_002083	3	0	2	1	1	0	4	2	2	1	2	0	3	0	5	0	3	0	0	0	0	0	0	0	2	0	6	0	2	1	0	7	1	0	2	0	1	0	0	0	3	0	0	0	8	0	0	1	1
ASV_000946	14	7	6	1	3	3	11	7	17	2	7	0	10	0	8	0	8	1	11	2	9	0	11	1	13	0	18	1	7	12	1	2	2	13	6	7	14	6	1	6	6	14	21	14	16	8	2	9	1
ASV_000938	0	0	0	0	0	0	0	0	0	0	0	0	0	0	0	0	0	0	0	0	0	0	0	0	0	0	0	0	0	0	0	0	0	0	0	0	0	0	0	0	0	0	0	0	0	0	0	0	0
ASV_001461	2	1	1	0	0	0	0	1	4	2	9	2	10	0	0	0	5	1	0	0	0	1	3	0	1	1	1	0	0	0	0	2	1	1	0	0	2	0	0	4	2	0	3	1	1	4	3	0	4
ASV_000951	0	0	5	12	1	0	0	18	1	20	0	0	0	0	2	0	77	7	0	0	0	0	2	0	8	1	13	1	2	0	0	5	0	0	9	2	0	0	1	0	2	2	1	0	4	1	0	3	3
ASV_002200	2	1	5	4	3	0	4	0	0	0	0	16	1	1	2	20	0	5	1	12	1	11	1	6	1	8	2	4	3	3	15	4	3	7	1	9	2	0	1	9	6	9	3	1	5	1	9	2	29
ASV_000893	5	73	0	0	7	15	16	3	17	2	12	1	35	0	2	0	17	0	4	0	3	0	3	0	5	0	2	0	1	0	0	2	3	0	3	1	3	2	7	0	21	14	3	12	14	11	0	2	0
ASV_000917	1	0	0	0	21	0	11	1	0	0	0	0	2	0	0	0	0	0	0	0	3	0	0	0	1	0	0	0	1	2	0	0	4	28	0	3	3	3	0	21	0	3	16	1	0	47	4	0	0
ASV_000803	9	0	0	0	3	0	6	43	64	1	0	0	60	12	0	0	0	0	1	1	10	4	2	0	0	0	0	0	50	0	0	0	5	0	0	7	7	2	0	2	33	1	1	19	1	16	0	0	0
ASV_002643	2	1	4	3	1	1	5	0	4	7	2	4	8	2	3	2	5	1	0	1	3	0	0	1	1	0	6	4	2	3	1	0	0	1	0	1	2	2	6	3	7	0	3	7	3	2	2	3	1
ASV_002063	0	0	5	7	1	0	4	2	0	6	0	0	0	0	0	0	4	0	1	0	3	0	0	0	6	0	8	0	1	0	0	1	0	0	3	0	0	1	3	0	0	2	0	1	2	3	0	3	0
ASV_000846	0	5	27	1	2	2	4	16	4	0	3	3	3	1	0	0	5	0	3	2	0	1	0	0	4	0	32	5	6	0	0	25	33	0	18	1	10	7	5	0	3	3	2	1	30	2	0	3	4
ASV_001110	6	10	18	2	16	5	11	4	8	5	11	2	3	0	2	0	38	0	13	2	15	1	2	1	1	0	12	2	13	3	0	15	15	0	12	5	10	6	5	3	6	4	3	10	26	4	0	11	5
ASV_000962	2	0	6	1	6	0	12	0	5	1	0	0	2	1	0	0	1	0	5	2	6	5	3	1	0	0	1	1	6	0	0	11	9	0	2	0	10	6	1	0	1	0	1	1	12	0	0	12	9
ASV_000790	4	0	9	1	0	0	1	6	6	28	0	0	9	1	0	0	16	2	1	0	1	0	6	0	15	2	11	1	1	0	0	0	2	0	5	1	2	4	3	0	13	2	4	6	1	1	0	1	0
ASV_000819	0	0	0	0	0	0	1	0	0	0	0	0	0	0	0	0	0	0	0	0	0	0	0	0	0	0	0	0	0	0	0	0	0	0	0	0	13	0	0	0	2	2	0	0	0	2	0	0	0
ASV_000891	0	14	2	0	3	4	29	0	0	0	9	0	0	0	0	0	1	0	5	0	1	0	1	0	3	0	2	0	17	9	0	2	4	11	1	1	16	5	2	10	1	23	15	7	0	17	0	0	0
ASV_002077	2	0	1	1	1	0	1	1	1	0	0	0	0	0	2	0	2	0	1	0	1	0	2	1	0	0	7	2	0	1	0	0	1	0	2	2	1	1	0	1	4	0	0	0	1	0	1	1	0
ASV_002102	1	0	0	2	0	0	2	0	3	0	3	26	1	1	0	10	2	9	0	1	0	4	0	4	0	4	1	13	0	0	0	1	2	0	1	0	0	0	0	2	0	1	0	0	3	0	2	0	6
ASV_000896	2	0	1	4	0	0	6	1	1	5	1	0	3	0	14	0	2	0	0	0	2	0	0	1	0	0	14	1	1	0	0	10	6	0	2	1	13	7	3	0	5	3	0	3	18	0	0	4	3
ASV_000954	0	5	0	0	1	0	2	1	0	0	1	0	0	0	0	0	0	0	0	0	0	0	0	0	0	0	0	0	1	0	0	0	0	2	0	0	0	1	0	2	0	2	1	0	0	1	1	0	0
ASV_000882	1	0	0	0	0	0	0	0	0	0	0	0	0	0	1	0	0	0	0	0	0	0	1	0	1	0	17	0	29	1	0	2	0	0	3	0	0	0	0	0	0	0	1	0	1	1	0	0	0
ASV_000857	0	0	0	0	0	0	0	0	0	0	0	0	0	0	0	0	0	0	0	0	0	0	0	0	4	0	0	0	0	0	0	1	0	0	0	0	0	0	1	0	0	2	0	0	0	0	0	0	0
ASV_000958	3	0	0	1	2	0	16	1	2	2	0	1	1	0	0	0	0	0	0	0	3	0	0	0	0	0	1	0	2	0	0	0	7	1	0	0	0	2	0	1	1	1	3	1	10	0	0	2	1
ASV_000978	0	0	11	0	0	1	1	0	4	22	0	0	1	0	0	0	43	0	2	0	0	0	4	1	76	2	0	0	5	0	0	0	6	3	7	3	12	11	63	4	15	104	9	13	0	4	0	0	0
ASV_000943	0	0	1	0	0	0	3	0	0	1	0	0	0	0	0	0	0	0	0	0	0	0	0	0	0	0	0	0	0	0	0	0	0	0	0	0	0	0	0	0	0	0	0	0	0	0	0	0	0
ASV_000885	0	0	0	1	1	0	4	0	0	0	0	0	0	0	7	0	0	0	0	0	4	0	0	0	0	0	7	3	5	0	0	8	1	0	4	0	11	6	0	0	0	1	0	0	7	0	0	4	3
ASV_002530	0	0	0	0	0	0	9	2	3	8	3	0	1	1	0	0	3	1	1	0	0	0	4	0	10	3	2	0	1	0	0	1	1	0	0	0	2	0	1	3	5	1	0	1	2	2	1	1	0
ASV_002151	1	2	2	22	1	3	5	6	6	3	3	7	7	3	7	0	8	2	1	2	7	2	0	1	6	3	4	3	5	4	0	0	6	10	3	2	5	2	3	6	5	8	2	3	23	4	4	10	10
ASV_000959	0	0	0	8	3	0	1	14	0	0	0	0	1	0	17	0	0	0	2	0	0	0	1	0	0	0	20	1	2	0	0	16	3	0	2	0	1	0	0	0	0	0	0	1	39	0	0	18	5
ASV_000927	0	0	0	5	14	0	13	3	0	0	1	0	0	0	2	0	1	0	4	0	1	0	0	0	0	0	8	1	14	0	0	0	22	0	0	0	16	12	0	0	0	0	3	1	5	0	0	5	2
ASV_000953	0	22	5	0	0	30	2	0	0	2	36	5	0	0	0	0	2	0	0	0	0	0	0	0	3	0	0	0	2	50	1	0	4	34	0	0	3	6	3	28	0	16	22	1	0	56	6	0	0
ASV_001494	4	1	2	3	4	1	6	1	2	2	0	11	2	6	1	29	0	13	4	27	1	10	2	2	3	10	2	3	2	4	8	1	3	6	2	5	3	0	5	9	6	2	1	5	4	6	4	3	11
ASV_001709	2	1	0	0	0	0	2	3	1	2	2	0	4	1	1	0	13	1	2	0	1	0	1	1	4	0	2	0	0	0	0	0	1	2	0	0	7	2	2	3	3	2	0	1	4	3	2	0	1
ASV_002336	0	0	0	5	0	0	1	1	1	8	2	2	1	0	1	0	35	7	1	0	1	0	1	1	13	5	9	3	2	4	0	1	1	2	1	0	1	2	1	5	5	1	1	0	2	2	0	3	1
ASV_000932	1	9	3	0	2	1	2	0	1	1	11	0	1	0	0	0	3	0	1	0	2	0	1	0	6	2	2	0	0	0	0	3	0	9	2	3	1	4	0	5	0	12	7	1	8	0	0	5	1
ASV_002180	4	11	3	6	9	1	4	2	3	5	5	3	3	0	2	1	3	4	2	2	6	2	2	2	3	0	3	0	2	2	0	1	6	3	3	6	2	3	4	5	6	10	11	5	7	1	1	3	3
ASV_000905	5	0	2	16	7	0	1	7	7	2	0	0	5	0	2	0	7	1	9	0	2	0	4	0	0	0	4	1	4	0	0	0	8	0	0	0	2	2	0	0	5	0	5	7	0	0	0	0	0
ASV_000923	2	0	0	0	0	0	0	1	1	0	0	0	0	0	0	0	0	1	0	0	0	0	7	6	1	0	0	0	0	0	0	0	0	0	0	3	0	0	0	0	8	0	1	3	0	2	0	0	0
ASV_000922	4	9	6	3	5	8	14	6	11	2	12	5	4	0	6	1	5	0	11	0	3	0	2	1	7	1	17	5	3	7	0	9	3	3	10	4	7	4	6	12	6	13	13	4	11	9	0	7	4
ASV_000981	3	0	0	0	0	0	0	0	1	0	4	0	0	0	0	0	2	0	0	0	0	0	0	0	1	0	0	0	2	0	0	0	3	5	2	1	2	1	0	4	29	3	3	13	0	0	0	1	1
ASV_000955	7	0	0	4	0	0	0	15	10	1	1	0	1	0	7	0	0	0	4	0	0	0	3	0	0	0	5	0	0	0	0	11	11	2	4	1	4	3	1	1	6	0	0	3	6	1	0	14	2
ASV_001033	0	0	0	6	0	0	1	1	0	0	0	0	0	0	6	2	0	0	1	0	5	1	0	0	0	0	26	1	2	0	0	2	2	0	0	0	2	1	0	0	0	0	0	0	3	2	0	1	0
ASV_000884	0	0	0	1	0	0	0	0	0	0	0	0	0	0	0	0	1	0	0	0	0	0	0	0	0	1	2	0	0	0	0	0	0	0	0	0	0	0	0	0	0	1	0	0	0	12	1	2	3
ASV_001347	1	3	4	2	4	2	7	3	4	7	8	2	6	1	0	2	3	2	6	1	1	3	2	0	6	1	4	0	4	3	0	4	4	0	1	0	7	3	3	13	2	4	5	6	7	6	2	9	4
ASV_001979	3	1	1	1	0	0	0	2	0	1	3	1	0	1	0	0	2	0	0	0	0	0	1	0	2	0	1	0	0	0	0	0	0	0	0	0	4	2	0	1	5	1	0	0	0	2	2	0	0
ASV_000952	6	1	0	2	1	0	0	2	1	1	1	0	2	0	0	0	0	0	0	0	2	0	2	1	0	0	0	0	0	1	0	6	2	4	2	3	3	0	0	2	23	3	2	7	5	0	0	3	0
ASV_000941	0	0	2	1	3	7	5	0	0	2	0	4	2	1	0	0	0	2	2	4	2	3	0	3	3	3	0	0	2	0	0	2	1	7	1	3	1	0	2	1	0	1	4	2	0	3	7	0	4
ASV_000889	0	3	4	0	4	0	7	4	6	1	4	0	4	0	0	0	5	0	3	0	4	0	3	0	9	0	0	0	5	1	0	0	15	1	3	2	15	11	13	5	2	11	3	2	2	0	0	1	0
ASV_000942	0	0	0	0	0	0	3	1	10	0	0	0	15	1	0	0	0	0	0	0	0	0	12	2	1	0	1	0	3	0	0	0	0	0	0	1	0	0	0	0	1	0	1	2	0	4	0	0	0
ASV_000948	1	2	3	2	0	1	0	0	4	2	1	1	4	0	3	1	12	2	5	0	2	1	0	1	6	0	9	2	3	3	0	1	4	1	2	2	0	3	3	2	10	3	5	6	3	3	0	3	3
ASV_000987	0	0	0	0	1	0	6	0	0	2	0	0	0	0	0	0	7	1	12	0	12	1	0	0	1	0	3	0	7	0	0	0	40	0	2	0	4	2	6	0	0	3	0	0	1	0	0	4	2
ASV_000937	1	0	1	0	0	0	1	0	0	0	0	0	3	0	0	0	0	0	0	0	0	0	1	0	0	0	2	0	0	0	0	0	1	0	0	0	1	1	0	1	0	0	0	0	0	2	0	0	0
ASV_000965	0	0	6	0	11	1	6	0	0	10	1	2	3	0	1	2	2	0	6	2	7	2	3	2	4	3	9	1	6	3	3	7	4	1	4	0	4	1	4	4	6	6	4	8	13	8	3	7	4
ASV_000931	119	0	7	1	0	0	0	10	35	11	0	0	40	3	20	1	19	4	0	0	0	0	0	0	6	0	30	5	1	0	0	1	0	0	1	8	0	0	1	0	7	10	0	1	5	4	0	35	11
ASV_002566	0	0	5	1	0	0	0	4	0	2	0	0	0	0	12	0	3	0	0	0	2	0	0	0	0	0	11	0	0	0	0	7	0	0	1	0	4	2	0	0	0	3	0	0	19	0	0	8	2
ASV_002416	0	0	0	0	0	0	0	0	0	0	0	0	0	0	0	2	0	0	0	22	0	56	0	1	0	0	1	5	2	0	0	0	0	0	0	0	0	0	0	2	0	1	0	0	0	0	5	1	50
ASV_001415	0	0	3	7	0	0	1	1	0	2	0	10	1	3	2	44	2	17	0	13	0	9	0	2	0	17	0	0	0	0	3	1	0	3	0	2	0	0	0	3	2	1	0	0	2	0	2	1	8
ASV_000814	1	3	3	16	3	26	0	31	42	0	0	1	4	0	42	2	20	1	1	0	8	0	1	0	94	2	24	1	8	1	0	5	0	8	10	0	4	0	1	5	0	18	5	6	69	7	0	1	0
ASV_000906	0	10	1	0	0	4	54	1	0	2	8	0	1	0	0	0	1	0	0	0	1	0	0	0	0	0	0	1	8	4	0	1	0	11	0	0	1	2	0	19	2	7	26	1	0	12	1	1	0
ASV_001209	0	10	1	1	1	33	1	1	1	0	6	1	0	2	1	2	1	0	1	1	0	1	0	0	0	0	2	2	3	13	1	0	0	5	1	2	2	2	0	1	4	1	5	2	2	23	9	0	3
ASV_001518	1	3	5	0	2	1	4	3	2	2	0	0	2	1	9	0	4	1	2	0	0	0	0	2	4	0	5	1	3	0	0	3	1	1	2	1	4	2	1	2	2	1	0	2	1	1	3	0	2
ASV_001949	0	1	1	3	0	2	6	4	4	11	7	1	2	0	3	0	16	4	1	0	0	0	1	0	6	0	3	1	0	0	0	0	0	2	0	0	4	1	0	4	0	0	0	1	5	2	1	5	0
ASV_001817	0	0	1	0	2	0	0	1	0	0	1	5	0	0	0	3	0	0	0	14	1	31	0	2	0	3	0	3	0	0	0	0	0	1	1	2	1	0	0	0	1	1	0	0	0	0	9	1	36
ASV_000991	0	0	0	0	0	0	0	0	0	0	0	0	0	0	0	0	0	0	0	0	0	0	0	0	0	0	0	0	1	0	0	0	0	0	0	0	6	2	1	0	0	3	0	1	5	0	0	8	36
ASV_000916	0	0	2	0	0	1	1	0	1	0	1	2	0	0	1	3	0	0	0	0	0	0	0	0	1	0	27	7	0	1	0	37	0	0	14	0	3	1	0	1	0	0	0	0	6	1	1	0	2
ASV_000924	0	0	2	3	4	0	3	0	0	0	1	0	0	0	0	0	0	0	0	1	8	1	0	0	0	0	2	0	2	9	1	0	17	1	0	0	8	0	0	0	0	0	2	0	2	26	0	1	0
ASV_001012	1	1	2	8	3	0	2	3	0	4	0	0	0	0	5	1	2	0	1	0	0	0	0	0	1	0	31	0	0	1	0	13	0	0	8	0	0	0	0	0	0	1	0	0	11	0	0	36	13
ASV_002527	2	0	0	0	8	0	1	1	2	2	0	0	8	1	10	0	9	0	1	0	2	0	7	0	3	0	1	1	4	0	0	4	11	0	9	8	5	7	3	0	11	0	12	12	22	12	1	6	0
ASV_000996	0	2	1	1	1	5	1	2	0	1	9	0	0	0	0	0	13	0	1	0	0	0	3	0	4	0	1	0	0	14	0	13	1	5	9	1	7	4	1	7	1	10	14	1	73	5	1	15	5
ASV_002405	4	19	0	17	1	0	4	6	1	0	0	0	9	1	7	0	0	0	1	0	2	0	7	1	3	0	6	0	3	0	0	2	6	0	0	0	14	9	3	0	12	3	1	9	12	2	1	5	3
ASV_001044	1	0	0	0	1	0	2	0	5	0	0	0	6	1	0	0	1	0	0	0	0	0	0	0	0	1	1	1	0	0	0	0	0	0	0	0	0	0	0	0	0	0	0	0	0	0	0	0	0
ASV_001115	4	1	0	0	0	0	7	1	2	1	1	6	0	0	1	0	0	0	0	0	0	0	1	0	0	1	0	1	2	0	0	0	2	0	0	0	1	0	0	3	1	0	0	0	4	4	1	2	0
ASV_002184	0	1	5	0	0	1	5	0	0	4	2	3	1	0	3	0	14	6	1	0	0	0	3	0	5	0	6	0	5	0	0	0	2	1	2	2	2	0	1	4	4	5	2	3	2	2	4	1	2
ASV_000876	0	0	0	0	9	0	0	0	0	0	0	0	0	0	0	0	0	0	2	0	5	1	0	0	0	0	0	0	6	0	0	0	8	0	0	0	4	4	0	0	0	0	0	0	0	4	0	0	0
ASV_002157	0	0	14	6	12	0	4	3	0	3	0	0	0	0	3	0	8	0	2	0	0	0	0	0	12	0	4	1	1	0	0	10	9	0	8	0	4	1	0	0	0	2	0	0	12	1	0	3	0
ASV_000930	0	0	4	6	0	0	0	4	0	0	0	0	0	0	0	0	6	0	0	0	0	0	0	0	4	0	0	0	1	0	0	38	11	0	17	0	20	28	3	0	3	12	0	3	89	1	0	6	0
ASV_001593	1	5	6	10	0	3	11	5	1	9	3	4	3	0	6	2	6	4	3	0	0	0	4	0	9	2	5	0	2	2	1	1	0	5	1	2	1	1	1	4	3	7	1	6	8	3	4	4	3
ASV_002147	5	3	4	1	4	1	2	0	1	1	6	0	3	0	3	0	3	0	2	0	2	0	1	1	7	0	1	0	4	3	0	2	4	6	16	0	3	7	4	21	10	24	24	2	21	7	2	4	0
ASV_001842	1	0	4	2	3	2	0	2	5	1	1	28	2	6	0	12	5	13	0	8	0	4	0	8	0	19	1	14	2	0	0	2	1	0	0	0	0	0	0	1	4	2	3	1	2	0	1	0	10
ASV_000914	0	0	0	1	5	0	15	2	0	0	0	0	0	0	0	0	0	0	1	0	1	1	0	0	1	0	0	0	0	0	0	0	4	1	1	0	2	1	0	1	0	1	0	0	2	0	1	6	0
ASV_000899	4	18	20	7	0	6	7	9	9	27	9	0	21	0	7	0	18	0	0	0	0	0	5	0	19	0	3	0	0	1	0	10	0	0	6	1	4	0	4	0	3	52	6	3	17	11	2	10	0
ASV_001029	2	0	1	1	1	0	0	5	1	13	2	1	8	1	1	0	15	9	0	0	0	0	2	4	4	1	0	0	1	0	0	1	2	0	2	1	4	4	1	3	10	2	5	1	1	1	1	0	2
ASV_002052	0	0	12	0	0	0	0	1	0	6	0	1	2	0	6	1	4	1	0	2	0	0	0	1	9	0	6	1	0	0	0	5	0	0	5	0	6	0	3	0	0	16	0	1	26	0	4	12	1
ASV_002574	1	2	0	0	2	1	4	4	3	1	2	9	5	5	1	1	3	1	8	10	3	6	0	5	2	8	4	0	5	3	1	0	2	17	4	6	8	2	2	5	5	14	6	1	7	2	2	0	2
ASV_001809	3	6	7	4	3	1	8	2	0	2	4	2	2	0	11	1	2	5	2	0	6	0	1	2	3	2	6	6	2	2	0	1	0	6	2	5	3	0	2	6	2	5	3	4	8	1	0	1	1
ASV_000912	0	0	0	1	0	0	0	1	1	0	1	1	0	0	1	0	1	0	0	0	0	2	0	0	2	0	1	1	0	0	0	2	0	0	0	1	0	0	0	2	0	0	0	0	0	0	0	0	3
ASV_000967	0	0	0	0	0	0	1	0	0	0	0	0	0	0	0	0	0	0	0	0	0	0	0	0	0	0	0	0	0	0	0	0	0	0	0	0	0	1	0	0	0	0	0	0	0	0	0	0	0
ASV_000928	2	1	3	2	0	1	5	1	1	1	4	4	0	0	1	0	3	0	3	1	0	1	0	2	3	2	3	7	3	3	3	2	12	1	6	0	8	2	1	4	5	4	5	4	6	6	0	2	3
ASV_000990	3	3	0	0	1	6	1	1	3	0	13	0	5	0	0	0	0	0	1	0	2	0	2	0	6	0	6	0	0	11	1	0	5	4	2	1	4	8	4	2	1	13	16	11	0	5	2	1	0
ASV_000974	1	0	7	0	0	0	1	4	4	1	0	0	3	0	0	0	3	0	0	0	1	0	9	1	4	0	0	0	1	0	0	0	9	0	0	4	13	14	5	0	12	7	5	19	4	0	0	2	0
ASV_001000	0	0	3	10	3	0	7	13	15	0	0	0	11	0	2	1	3	0	0	0	1	0	5	2	2	0	0	0	2	0	0	3	4	0	2	0	11	10	0	0	19	0	0	4	5	2	0	5	0
ASV_000966	0	0	0	0	0	0	1	0	0	0	0	0	4	0	2	0	0	0	0	0	0	0	0	0	0	0	0	0	0	0	0	0	0	0	0	0	0	0	0	0	0	0	0	0	0	1	0	0	0
ASV_001005	12	1	6	0	7	0	4	0	0	0	1	0	1	0	0	0	0	0	1	0	1	0	0	2	0	0	3	0	1	3	0	33	0	0	14	0	5	5	2	0	4	4	2	1	24	0	0	24	7
ASV_001486	1	1	1	1	0	0	1	4	0	1	6	0	2	0	1	0	5	0	0	0	0	0	1	1	1	0	2	0	2	0	0	2	0	4	1	0	4	0	2	4	7	0	8	3	13	1	2	2	6
ASV_002642	3	1	1	1	2	0	8	2	0	0	4	1	2	0	5	0	3	1	1	0	1	0	1	0	0	0	2	0	0	3	0	0	1	6	0	1	4	0	3	6	2	0	5	0	0	5	0	4	1
ASV_002564	2	1	2	1	1	0	2	0	2	1	1	0	3	0	5	0	5	1	2	0	3	0	7	1	0	0	4	2	1	0	0	1	2	0	3	1	0	0	1	2	5	4	1	4	3	0	0	1	0
ASV_000968	0	0	0	0	1	0	7	2	0	0	0	0	0	0	1	0	0	0	0	0	0	0	0	0	0	0	4	0	0	0	0	0	0	0	0	1	0	0	0	0	1	0	0	1	0	0	0	0	0
ASV_001533	0	0	0	0	0	0	0	0	0	0	0	0	3	0	0	0	0	0	0	0	0	0	0	0	0	0	0	0	0	0	0	0	0	0	1	0	0	0	0	0	0	0	0	0	0	0	0	0	0
ASV_001039	0	0	0	0	0	0	0	0	0	0	0	0	0	0	0	0	0	0	0	0	0	0	0	0	0	0	0	0	0	0	0	0	0	0	0	0	0	0	0	0	0	1	0	0	0	0	0	0	0
ASV_000998	0	0	7	1	2	1	2	0	1	1	0	1	0	0	5	2	6	1	2	0	0	0	0	0	5	1	0	0	1	1	0	1	0	0	0	0	1	0	3	1	1	7	2	0	1	0	0	0	1
ASV_001038	0	0	0	0	0	0	0	0	0	0	0	0	0	0	0	0	0	0	0	0	0	0	0	0	0	0	0	0	0	0	0	0	0	0	0	0	0	0	0	0	0	0	0	0	0	0	0	0	0
ASV_002603	26	4	0	3	2	0	2	7	23	0	0	0	20	0	18	0	0	0	2	0	6	0	4	1	1	0	17	0	4	0	0	11	11	0	2	4	8	5	1	0	3	0	1	14	38	2	0	15	0
ASV_000940	0	0	0	0	0	0	0	0	0	0	0	0	0	0	0	0	0	0	0	0	0	0	0	0	0	0	0	0	0	0	0	0	0	0	0	0	0	0	0	0	0	0	0	0	0	0	0	0	0
ASV_001046	0	1	5	1	0	0	0	0	0	28	0	0	0	0	2	1	3	0	0	0	0	0	0	0	1	0	0	1	0	0	0	0	0	0	1	0	0	0	7	0	0	11	0	0	16	0	0	5	1
ASV_001600	0	0	0	0	0	0	0	1	0	1	0	0	0	0	1	0	2	0	0	0	0	0	0	1	0	0	0	0	0	0	0	0	0	0	0	0	0	0	0	0	0	1	0	0	0	0	0	0	0
ASV_000984	0	0	0	0	0	0	1	0	0	0	0	0	3	1	4	4	2	4	4	10	3	1	2	3	4	2	4	1	5	0	0	2	0	0	0	0	2	3	0	0	2	6	0	0	4	0	0	10	7
ASV_001852	0	0	0	0	0	0	0	0	0	0	0	0	0	0	0	0	0	0	1	36	2	79	0	7	0	0	1	7	2	0	0	0	0	0	1	5	0	0	0	0	5	2	0	0	0	0	5	0	53
ASV_000960	17	4	3	11	3	1	7	7	3	7	6	11	7	3	3	4	5	1	7	0	1	2	1	2	1	5	2	1	2	0	2	6	1	3	3	0	6	3	3	4	6	2	6	2	9	9	3	9	12
ASV_000973	6	0	0	1	1	0	4	3	1	0	0	0	0	1	0	2	0	0	2	0	1	2	1	2	0	0	2	7	6	0	0	3	3	0	0	2	3	3	0	0	12	0	0	1	3	2	0	3	7
ASV_001020	0	0	0	1	0	0	0	0	0	0	0	0	0	0	0	0	0	0	0	0	0	0	0	0	0	0	0	0	0	0	0	0	0	0	0	0	0	0	0	0	0	0	0	0	0	0	0	0	0
ASV_001006	27	0	0	0	0	0	0	5	8	0	0	0	10	1	10	0	0	0	0	0	0	0	5	2	0	0	14	0	0	0	0	40	0	0	31	2	7	0	0	0	8	0	1	6	110	0	0	23	4
ASV_001008	0	0	0	1	0	0	1	0	0	0	0	0	0	0	2	0	0	0	0	0	0	0	0	0	0	0	4	1	0	0	0	3	0	0	2	0	0	0	0	0	0	0	0	0	27	0	0	18	9
ASV_001810	0	2	1	4	3	1	0	0	1	4	1	1	4	3	2	2	5	2	1	1	0	0	3	0	1	0	2	4	0	3	0	1	1	3	3	0	3	2	2	2	4	5	2	1	6	6	2	3	11
ASV_001007	2	0	16	2	0	0	7	2	0	16	0	0	1	0	0	0	23	2	3	0	1	0	0	0	5	0	1	0	8	3	0	0	7	2	2	1	4	7	13	5	3	11	1	1	2	6	1	1	0
ASV_001783	0	0	0	0	0	0	0	0	0	0	0	0	0	0	0	1	0	0	0	73	0	62	0	6	0	0	2	6	1	0	0	0	0	0	0	4	1	0	0	0	1	0	0	0	0	0	18	0	43
ASV_001095	0	0	0	0	0	0	0	0	0	1	0	0	0	0	1	0	0	0	0	0	0	0	1	1	0	0	0	0	0	0	0	0	0	2	0	0	0	0	0	1	1	1	1	1	0	0	0	0	0
ASV_002440	0	7	0	4	0	0	3	0	6	13	0	4	3	3	0	3	5	0	1	3	2	6	1	3	3	9	2	1	3	1	0	1	1	2	3	1	7	5	3	2	9	2	6	4	5	1	5	6	7
ASV_000964	0	0	2	0	4	0	11	0	0	3	0	1	0	0	0	0	1	1	1	0	0	1	0	1	1	0	0	0	2	0	0	0	1	0	0	0	5	0	2	0	3	1	0	1	1	1	1	1	1
ASV_000972	0	16	1	0	1	7	3	0	0	0	12	2	0	0	0	0	0	0	4	0	2	1	0	0	0	0	0	0	0	12	0	0	0	5	1	0	1	0	0	12	0	9	11	0	2	16	1	0	0
ASV_001031	1	0	0	1	0	0	1	0	2	6	0	0	2	1	21	11	5	0	0	0	0	0	1	1	7	2	14	1	3	0	0	2	1	0	1	2	1	0	1	0	5	0	0	4	1	1	0	2	4
ASV_001025	0	59	1	0	0	1	0	0	1	0	1	0	0	0	0	0	0	0	0	0	0	0	0	0	0	0	0	0	0	0	0	0	0	1	0	0	0	0	0	11	0	12	21	0	7	134	31	16	4
ASV_002009	3	7	16	4	4	1	12	4	4	6	1	1	0	0	1	1	4	0	3	1	5	0	4	0	11	1	11	1	8	1	0	0	5	2	2	5	6	0	2	1	5	1	5	6	5	3	0	0	0
ASV_002398	0	0	1	4	1	0	0	2	0	3	0	10	2	0	4	24	5	11	0	2	0	2	2	3	3	24	0	1	1	0	1	0	0	1	1	0	0	0	1	1	1	0	0	0	1	1	1	3	9
ASV_000999	1	0	1	2	1	0	7	3	2	6	3	5	2	2	0	2	0	1	0	2	3	3	0	1	5	5	0	0	4	2	8	8	5	2	3	1	5	2	2	2	1	5	5	0	3	6	3	0	7
ASV_000921	0	0	0	0	1	0	0	0	2	0	2	0	3	0	0	0	0	0	0	0	0	0	1	0	1	0	0	0	2	0	0	1	4	0	0	0	5	5	4	3	6	9	4	8	6	18	0	6	0
ASV_001022	0	0	0	0	0	0	0	0	0	0	0	0	0	0	0	0	2	0	1	0	0	0	0	0	0	1	0	0	0	0	0	6	0	0	4	0	6	1	0	2	0	0	0	0	2	0	0	7	1
ASV_001545	0	0	0	2	1	0	2	3	0	1	0	16	1	4	1	29	0	6	0	13	1	25	0	8	3	14	3	2	1	3	21	1	6	2	1	4	3	1	0	4	1	1	0	0	3	1	15	5	27
ASV_001851	1	1	1	6	2	0	5	4	2	8	6	4	0	0	0	3	1	0	1	5	0	1	2	2	0	2	0	1	0	2	1	1	0	0	0	0	0	2	1	0	8	0	2	2	2	0	1	1	14
ASV_000963	3	0	9	4	7	0	0	7	2	8	1	0	1	1	12	2	1	0	9	2	20	1	6	0	13	1	7	1	15	0	0	16	17	7	13	0	5	5	10	5	1	3	1	11	11	5	1	17	5
ASV_001002	0	0	0	1	6	2	10	2	0	0	9	1	1	0	8	1	1	2	8	4	5	0	13	3	0	0	75	2	5	13	0	10	0	0	1	3	0	3	0	0	1	0	0	0	4	0	0	10	6
ASV_002338	0	1	0	0	0	1	6	0	3	6	5	3	4	0	2	1	3	1	0	0	1	0	5	0	5	0	1	0	2	3	0	0	3	1	4	3	6	0	1	9	6	1	5	1	1	1	0	0	0
ASV_000975	0	0	0	0	0	0	0	0	0	0	0	0	0	0	0	0	1	0	0	0	0	0	0	0	0	0	0	0	0	0	0	0	0	0	0	0	0	0	0	0	0	0	0	1	5	5	0	2	0
ASV_000812	0	0	0	4	3	0	14	3	0	0	0	0	0	0	1	1	0	0	1	0	2	1	0	0	1	0	3	0	2	0	0	3	2	0	0	0	3	0	0	1	0	0	0	1	3	0	0	22	5
ASV_002708	0	0	0	0	0	0	2	0	0	1	0	4	0	1	0	10	1	4	0	20	0	20	0	4	0	5	0	1	0	2	14	0	0	2	0	2	0	0	0	1	2	1	0	0	1	1	4	3	12
ASV_000989	0	0	2	1	3	3	4	2	0	1	4	0	1	0	0	0	1	1	4	1	5	0	2	1	3	0	2	0	6	4	0	8	6	1	1	4	4	4	5	5	6	4	5	3	7	2	1	7	1
ASV_001015	4	0	1	3	0	0	0	3	0	1	0	0	4	0	0	0	0	0	1	0	1	0	0	0	0	0	0	1	1	0	0	0	0	0	0	1	0	0	1	1	2	0	0	0	0	4	1	1	0
ASV_001035	2	1	0	1	0	0	2	0	1	1	0	1	0	0	0	1	0	1	0	0	0	0	0	2	1	0	1	3	0	0	0	1	1	0	0	1	1	0	0	2	2	2	1	0	5	5	4	0	0
ASV_001419	0	0	0	0	0	0	5	1	1	5	4	1	2	0	0	0	2	0	0	0	0	0	2	2	5	1	10	0	1	0	1	0	1	0	1	0	1	0	0	1	0	0	0	0	1	3	0	2	0
ASV_000997	0	0	4	12	0	0	0	3	1	0	0	0	0	0	0	0	13	0	0	0	0	0	1	0	2	1	6	0	0	0	0	8	2	0	4	0	3	0	0	0	0	2	0	0	91	0	0	20	2
ASV_001255	1	1	0	0	2	1	0	0	0	0	0	5	0	3	1	14	0	1	0	10	0	14	1	4	0	14	1	3	2	0	3	0	1	0	0	1	0	0	3	1	0	0	1	1	0	2	1	0	6
ASV_001855	0	0	0	0	0	0	0	0	0	0	0	0	0	0	0	0	0	0	1	19	0	37	0	3	0	1	0	4	1	0	0	0	0	0	1	2	0	1	0	0	2	1	0	1	3	0	7	0	36
ASV_000971	5	0	3	1	3	0	19	9	10	7	0	0	1	0	0	0	3	0	6	0	2	0	7	2	18	3	29	1	2	12	2	10	34	1	22	9	4	1	2	2	8	4	4	6	28	6	0	0	0
ASV_001104	2	1	2	2	2	0	0	3	0	0	1	2	1	1	2	1	2	4	1	0	0	0	1	1	2	3	2	2	0	0	0	1	3	0	0	0	0	4	1	3	1	2	2	1	4	2	1	1	1
ASV_002104	1	1	7	6	4	2	4	0	0	7	3	0	4	1	7	1	13	1	2	1	1	0	2	1	2	0	5	0	2	0	0	0	1	3	0	9	1	0	3	1	3	6	1	4	4	0	0	0	0
ASV_002458	0	0	0	0	0	0	1	0	0	0	1	2	2	0	4	0	0	0	2	0	1	2	1	0	0	0	0	0	1	0	1	2	3	0	0	0	3	0	0	1	1	0	0	0	1	5	2	1	2
ASV_001071	2	0	0	0	1	0	0	0	1	0	0	0	3	0	0	0	0	0	7	7	2	3	1	2	1	1	1	0	4	0	0	0	3	0	0	0	3	2	0	0	0	1	3	2	1	1	0	0	0
ASV_001930	0	0	0	0	0	0	0	0	0	0	0	0	0	0	0	0	0	0	1	10	0	21	0	3	0	0	1	4	0	0	0	2	0	0	0	1	0	0	1	0	1	3	0	0	0	0	16	0	38
ASV_002164	3	6	3	7	8	8	11	5	3	6	7	2	6	0	5	0	14	2	3	1	2	0	4	0	7	1	6	0	5	3	0	0	3	3	4	5	4	1	1	6	3	3	2	1	1	1	0	0	0
ASV_001069	13	0	0	0	1	0	3	4	13	0	0	0	13	0	8	1	0	0	3	1	3	0	7	0	0	0	9	0	0	0	0	21	0	0	17	2	26	0	0	0	3	0	1	5	75	6	0	22	0
ASV_001019	3	0	3	0	0	0	3	1	0	1	0	0	2	3	0	0	1	0	1	1	0	1	0	1	2	3	0	0	1	0	0	0	0	0	1	0	0	0	1	0	1	0	3	0	0	7	0	0	0
ASV_001146	0	0	0	0	1	0	5	0	1	0	0	0	2	0	0	0	0	1	3	0	3	0	0	0	0	0	0	0	2	0	0	0	7	0	1	0	0	3	2	0	0	0	0	0	3	2	0	0	3
ASV_002228	0	0	0	0	0	0	0	0	0	0	0	0	0	0	0	0	0	0	0	0	0	0	0	0	0	0	0	0	0	0	0	0	0	0	0	0	0	0	0	0	0	0	0	0	0	0	0	0	0
ASV_001051	0	0	0	0	0	0	0	0	0	0	0	0	0	0	0	0	0	0	0	0	0	0	0	0	0	0	0	0	0	0	0	0	0	0	0	0	0	0	0	0	0	0	0	0	0	0	0	0	0
ASV_000980	0	1	0	1	2	5	6	0	0	0	3	1	2	0	3	0	0	0	7	1	0	0	0	0	1	0	1	0	3	2	0	0	8	3	1	2	10	4	1	1	1	10	9	0	48	5	2	20	2
ASV_001112	1	1	0	0	0	2	0	1	1	6	1	1	1	0	0	0	17	4	0	0	0	0	2	1	1	2	0	0	0	1	0	0	3	2	1	3	0	2	2	11	9	6	6	2	3	0	1	1	0
ASV_001236	0	0	2	0	14	0	7	1	0	0	1	1	2	0	0	0	4	0	1	1	2	0	1	0	1	1	2	0	5	1	0	1	5	0	0	2	10	5	0	14	1	3	5	2	3	12	1	2	0
ASV_001021	0	0	2	0	6	0	0	2	1	3	0	0	5	0	0	3	0	0	1	3	2	0	2	1	8	1	3	2	0	0	0	3	6	0	4	1	5	3	4	3	3	5	8	4	6	5	3	4	2
ASV_001009	0	0	0	0	0	1	13	0	0	0	0	0	19	2	0	0	0	0	0	0	0	0	5	0	0	0	0	0	18	0	0	37	0	2	49	13	16	10	2	15	1	23	14	6	21	15	3	27	4
ASV_001779	0	2	3	2	0	1	2	0	1	2	1	11	1	2	0	6	3	2	1	6	0	1	1	2	1	9	2	2	0	0	1	0	0	1	2	1	0	0	0	11	0	0	5	1	4	1	2	1	2
ASV_001087	2	19	0	0	2	10	18	2	1	0	5	0	2	0	2	0	1	0	0	0	2	0	0	0	0	0	48	1	2	2	0	2	1	1	2	0	2	1	0	2	0	0	0	0	5	6	1	1	1
ASV_001642	1	0	1	0	1	1	1	0	2	6	1	11	1	2	2	1	2	4	1	0	2	6	0	2	4	1	6	1	3	1	0	1	3	1	0	1	1	0	2	2	3	1	0	1	9	0	3	1	12
ASV_001874	5	2	5	3	2	3	7	0	4	6	2	2	2	2	3	0	6	5	3	4	2	2	0	0	7	1	4	0	5	5	0	1	4	6	6	2	8	5	3	5	4	7	5	2	6	1	1	0	0
ASV_001045	0	0	0	0	0	0	0	0	0	0	0	0	0	0	0	0	0	0	0	0	0	0	0	0	0	0	0	0	0	0	0	0	0	0	0	0	0	0	0	0	0	0	0	0	0	0	0	0	0
ASV_001082	0	0	35	1	0	0	3	0	0	33	0	1	0	0	0	0	22	0	0	0	0	0	0	0	15	0	2	0	0	0	0	2	0	1	2	0	0	0	0	5	0	4	1	0	7	1	0	5	5
ASV_001037	0	0	7	4	6	0	5	2	0	1	17	2	9	3	1	0	1	0	2	0	1	0	3	0	1	0	1	0	4	2	0	0	4	1	1	0	8	9	3	0	5	7	6	3	2	12	1	3	0
ASV_001047	0	0	0	0	0	0	0	0	0	0	0	10	0	0	0	3	0	0	3	27	0	3	0	1	0	2	0	2	1	1	2	0	0	0	0	0	0	0	0	0	0	0	0	0	0	0	0	0	0
ASV_000983	0	0	0	0	0	0	5	0	0	0	0	0	0	0	0	0	0	0	1	0	0	3	0	0	0	0	0	0	0	0	0	0	5	0	0	0	9	7	0	0	0	0	1	0	0	1	0	0	0
ASV_001030	1	1	1	0	4	1	1	0	0	3	1	0	0	1	2	0	9	1	3	0	3	0	2	0	4	0	1	0	4	0	0	1	8	3	7	1	5	2	6	2	1	21	4	0	16	3	0	6	1
ASV_001079	4	9	0	0	0	3	0	7	9	0	42	8	5	0	0	0	0	0	0	0	0	0	1	0	0	0	0	0	1	7	1	0	0	0	0	1	4	0	0	1	6	0	0	0	0	2	1	0	0
ASV_001768	3	0	6	1	5	1	2	1	2	4	3	0	3	0	0	0	4	1	0	0	0	0	4	0	1	0	4	0	2	1	0	1	1	0	1	1	0	2	0	0	0	1	0	2	5	0	0	0	0
ASV_002135	0	0	1	0	1	1	4	0	0	5	3	0	0	0	0	0	1	1	0	0	0	0	0	0	0	0	0	0	0	0	0	0	1	6	0	1	2	2	0	10	2	4	9	2	3	5	1	1	0
ASV_001687	24	0	0	11	5	0	7	19	18	0	0	0	11	0	2	0	0	0	5	0	7	0	3	0	3	0	7	0	5	0	0	2	3	0	0	1	8	4	1	0	7	12	3	21	12	2	0	4	0
ASV_001054	1	2	1	0	1	9	0	0	0	0	0	1	0	2	0	0	0	0	0	1	1	4	2	1	2	0	1	1	1	2	0	0	2	3	1	3	3	0	1	2	1	3	2	2	2	2	3	0	2
ASV_001056	0	0	0	0	0	0	0	0	0	0	0	0	0	0	0	0	0	0	0	0	0	0	0	0	0	0	0	0	0	0	0	0	0	0	0	0	0	0	0	0	0	0	0	0	0	0	0	0	0
ASV_001017	1	0	0	0	0	0	6	0	0	0	0	0	0	0	0	0	0	0	0	0	0	0	0	0	0	0	0	0	0	0	0	0	0	0	0	0	1	0	0	0	0	0	0	0	0	0	0	0	0
ASV_001081	0	0	0	0	0	0	0	0	0	0	0	0	0	0	0	0	0	0	0	0	0	0	0	0	0	0	0	0	2	0	0	0	0	0	0	0	0	0	0	0	0	0	0	0	0	0	0	0	0
ASV_001075	1	0	0	0	8	0	6	0	1	0	0	0	2	0	0	0	0	0	1	0	2	0	1	0	0	0	0	0	0	6	0	0	4	23	0	0	2	1	0	23	0	7	21	0	2	26	4	0	0
ASV_000525	0	0	0	1	0	0	0	0	0	0	0	0	0	0	0	0	0	0	0	0	0	0	0	0	0	0	0	0	0	0	0	2	0	0	3	0	0	0	0	0	0	0	0	0	2	0	0	2	0
ASV_001040	0	1	0	0	0	2	0	0	0	0	0	0	0	0	0	0	2	0	0	0	0	0	0	0	1	0	0	0	2	0	0	1	0	0	0	2	0	0	0	0	1	0	1	0	0	0	0	0	0
ASV_002205	1	1	1	2	1	0	4	3	2	1	0	0	1	0	0	0	4	1	0	0	1	0	0	1	0	0	0	0	1	0	0	2	1	5	0	1	0	1	1	5	1	0	5	0	1	6	1	2	0
ASV_001084	0	2	0	0	0	0	1	0	0	1	0	0	2	0	0	0	0	0	1	0	0	0	1	0	0	0	0	0	0	0	0	0	0	3	2	0	0	0	2	6	0	2	4	1	0	0	0	2	0
ASV_002399	1	0	2	0	1	0	5	2	2	12	3	0	2	0	1	0	11	3	3	0	3	0	3	0	9	0	1	0	1	0	0	0	0	2	1	0	4	3	0	7	5	3	1	0	0	1	0	2	0
ASV_001011	0	1	2	0	1	0	0	0	0	1	0	0	0	0	0	0	1	0	15	1	3	2	0	0	2	0	1	0	3	0	0	2	1	0	0	0	1	0	0	0	0	0	0	1	1	0	0	1	0
ASV_002140	5	6	4	1	8	1	4	1	2	5	2	2	4	1	1	1	9	4	4	1	1	0	0	1	2	1	2	0	2	0	1	3	5	2	2	8	4	0	1	4	7	3	0	3	1	0	2	1	0
ASV_001060	0	0	0	0	0	2	0	1	0	1	0	0	1	0	0	0	0	0	0	0	0	0	0	0	0	0	0	1	0	0	0	0	0	0	2	2	0	0	0	0	0	0	0	0	0	0	0	1	0
ASV_001295	1	0	0	13	1	2	0	1	0	0	0	0	0	0	1	2	0	0	0	0	0	0	0	1	0	0	1	0	1	0	0	0	0	0	0	0	0	0	0	1	3	0	1	0	1	2	1	0	1
ASV_000939	2	0	2	1	2	0	3	1	6	0	0	0	1	0	0	0	3	0	0	0	1	0	3	0	2	0	0	0	3	0	0	0	2	0	2	2	3	1	2	1	6	3	1	4	0	6	0	0	0
ASV_002043	13	2	1	0	4	0	7	6	11	2	0	0	10	0	2	0	8	0	3	0	8	0	5	0	3	0	23	0	5	0	0	3	0	0	4	1	3	0	3	0	4	1	1	0	4	6	0	5	2
ASV_001042	4	0	0	0	0	0	0	0	3	0	0	0	8	3	0	0	0	0	0	0	0	0	1	0	0	0	0	0	0	0	0	0	0	0	0	1	1	0	0	0	3	0	0	2	0	12	3	0	0
ASV_001016	5	0	22	0	0	0	0	0	0	14	0	0	1	0	0	0	10	1	0	0	0	0	1	0	9	0	2	0	3	1	0	0	3	0	1	4	11	1	9	10	4	14	2	6	2	2	0	0	0
ASV_001928	0	0	0	1	1	0	1	0	0	0	0	2	1	0	0	5	0	2	0	33	0	48	0	7	0	2	1	4	1	0	1	1	0	1	1	4	0	0	0	0	0	0	3	0	2	1	16	0	51
ASV_001050	0	0	0	0	0	0	0	0	0	0	0	0	0	0	0	0	0	0	0	0	0	0	0	0	0	0	0	0	0	0	0	0	0	0	0	0	1	0	0	0	4	0	1	2	0	6	0	0	0
ASV_001610	0	0	0	0	0	0	0	0	0	0	0	0	0	0	0	0	0	0	0	0	0	0	0	1	0	0	0	0	0	0	0	0	0	0	0	0	0	0	0	0	0	0	0	0	0	0	0	0	0
ASV_001170	3	0	2	1	0	0	2	0	0	1	0	2	3	2	0	0	9	6	0	0	0	0	2	0	4	0	2	0	5	0	0	1	3	0	0	0	0	0	2	2	3	2	0	0	5	0	0	1	1
ASV_001057	3	6	60	2	43	2	19	1	0	8	0	0	5	0	0	0	1	0	5	1	2	0	8	1	6	0	3	0	10	0	0	4	2	0	6	0	10	0	2	3	0	0	1	0	15	0	0	23	8
ASV_001066	1	3	0	0	2	0	2	0	1	2	5	0	5	0	1	0	7	0	3	0	0	0	0	1	3	0	0	0	3	7	0	0	0	2	0	1	4	0	0	0	0	2	5	0	3	3	0	2	0
ASV_001735	0	0	1	2	1	0	3	0	2	2	2	0	6	0	0	0	1	0	7	0	6	1	4	0	9	0	4	0	9	2	0	2	13	1	1	1	2	2	3	4	4	1	3	6	4	1	1	0	0
ASV_001103	7	0	1	0	0	0	3	1	2	1	0	0	0	0	4	0	0	0	1	0	4	1	1	0	1	0	9	1	6	0	0	6	0	0	6	2	10	1	0	0	0	1	0	2	6	0	0	8	1
ASV_002481	0	0	0	0	1	0	0	2	0	4	0	0	0	0	17	0	6	0	4	0	13	0	0	0	2	0	3	1	6	0	0	5	2	0	4	0	0	5	3	0	0	0	0	0	14	0	0	8	0
ASV_001528	1	0	2	0	2	1	1	0	0	6	2	4	1	1	1	1	4	4	0	0	0	1	0	4	7	2	8	0	2	1	0	3	1	0	1	0	1	0	0	3	1	1	2	0	7	1	2	0	5
ASV_001993	0	0	0	0	1	0	0	0	0	0	0	0	0	0	0	0	0	0	0	0	0	0	0	0	0	0	0	0	0	0	0	0	0	0	0	0	0	0	0	0	0	0	0	0	0	0	0	0	0
ASV_000925	0	0	4	0	0	0	0	0	0	9	0	0	0	0	0	0	48	2	0	0	0	0	0	0	38	2	0	0	0	0	0	0	0	0	3	0	0	0	1	0	0	3	0	0	0	0	0	0	0
ASV_002331	0	0	0	0	0	0	0	0	0	0	0	0	0	0	0	1	0	0	1	20	1	47	0	2	0	0	0	1	0	0	0	0	0	0	0	2	1	0	0	0	1	3	0	0	0	0	7	0	24
ASV_001032	3	4	5	7	3	3	3	1	1	1	0	0	1	1	0	0	2	1	1	0	1	0	2	0	5	0	1	1	0	3	0	1	1	6	1	2	1	1	1	5	2	1	2	4	1	1	0	2	0
ASV_001194	1	0	0	5	1	0	5	2	1	1	0	0	0	0	29	4	0	1	3	0	0	0	0	0	0	0	8	2	3	0	0	16	3	0	15	1	11	4	2	2	3	2	0	3	127	0	1	24	13
ASV_000918	0	0	0	0	0	0	0	0	0	0	0	0	0	0	0	0	0	0	0	0	0	0	0	0	0	0	0	0	45	0	0	0	0	0	0	0	0	0	0	0	0	0	1	0	0	4	0	0	0
ASV_001074	0	0	0	0	0	0	0	0	0	0	0	0	0	0	0	0	0	0	0	0	0	0	0	0	0	0	0	0	0	0	0	0	0	0	0	0	0	0	0	0	0	0	0	0	0	0	0	0	0
ASV_001085	0	0	2	2	1	1	7	1	3	0	7	0	1	0	0	0	0	0	0	0	0	0	0	0	1	0	1	1	0	1	0	1	1	0	1	0	3	2	0	0	5	7	0	0	14	0	0	2	1
ASV_001094	0	0	18	13	0	0	0	1	1	24	0	0	2	0	0	0	24	4	0	0	0	0	0	0	7	0	0	0	3	0	0	0	1	0	8	0	0	0	22	0	0	36	0	0	0	0	0	5	2
ASV_001001	0	0	0	0	0	0	0	0	0	0	0	0	0	0	0	0	0	0	0	0	0	0	0	0	0	0	0	0	0	0	0	0	0	0	0	0	0	0	0	0	0	0	2	0	0	0	0	0	0
ASV_001140	0	1	2	2	1	0	0	0	0	0	0	1	0	0	0	0	0	0	0	1	1	0	4	1	0	1	0	0	0	25	2	1	1	5	1	0	2	1	0	11	5	2	3	3	0	1	1	0	0
ASV_001062	1	0	1	3	0	0	0	0	0	0	2	0	1	0	8	12	1	0	0	0	1	0	0	0	0	0	10	1	0	0	0	1	0	0	0	0	1	1	0	0	1	2	0	1	4	0	0	1	6
ASV_001755	0	0	2	1	0	0	1	2	0	3	1	2	1	1	0	0	0	1	1	0	1	1	5	1	0	3	1	6	1	1	0	4	3	2	1	0	3	3	0	1	2	0	1	0	1	2	1	2	2
ASV_002288	0	0	1	0	4	0	0	1	0	0	0	3	0	9	0	17	0	1	1	21	0	7	0	11	0	14	0	2	1	1	1	0	4	7	0	3	0	2	0	1	0	0	0	0	0	1	1	2	22
ASV_001086	0	0	0	0	1	0	0	1	0	0	0	0	0	0	0	0	0	0	0	0	0	0	0	0	0	0	0	0	0	0	0	0	1	0	3	0	1	1	1	6	0	11	6	7	3	7	4	6	1
ASV_001820	8	0	0	0	0	0	2	1	5	0	0	0	7	0	0	0	2	0	0	0	0	0	4	0	1	0	3	0	1	0	0	0	0	0	1	3	1	2	0	0	4	1	1	6	1	2	0	1	0
ASV_002032	0	0	1	0	2	0	1	0	0	0	0	2	2	1	1	17	0	2	6	18	0	11	1	5	0	8	1	2	0	3	2	0	0	0	1	2	0	0	3	0	1	0	2	0	0	0	0	0	4
ASV_002090	5	5	5	2	4	0	4	0	1	2	17	1	0	0	0	0	1	0	2	0	3	0	3	0	2	0	1	0	1	1	0	4	4	0	2	0	3	4	1	7	4	14	18	6	14	15	2	12	1
ASV_001068	4	7	2	0	0	4	0	2	5	3	13	1	1	0	0	0	7	0	1	0	0	0	0	0	11	0	0	0	0	7	0	0	1	8	3	1	1	0	0	7	5	8	7	7	0	4	1	0	0
ASV_001083	0	0	0	0	0	0	0	0	0	0	0	0	0	0	0	0	0	0	0	0	0	0	0	0	0	0	0	0	0	0	0	0	1	0	0	0	0	0	0	0	0	2	0	0	0	1	0	0	0
ASV_001048	0	1	0	0	1	3	0	2	2	1	8	4	2	0	2	1	1	0	0	0	2	0	0	1	2	1	4	7	0	4	4	2	0	3	1	3	3	1	0	4	5	3	1	1	4	0	0	1	6
ASV_001053	0	0	2	4	5	0	5	0	0	0	0	0	0	0	1	0	1	0	0	0	0	0	0	0	2	0	4	2	0	0	0	3	0	0	0	0	0	0	0	0	0	7	0	0	4	1	0	2	1
ASV_001067	14	0	0	0	8	0	10	19	37	0	0	0	4	0	0	0	0	0	8	0	8	1	4	0	0	0	0	0	10	0	0	0	0	0	0	1	5	4	0	0	0	1	0	0	0	0	0	0	0
ASV_001088	4	12	0	0	0	11	11	0	4	0	30	7	1	0	0	0	0	0	1	0	0	0	1	1	4	0	1	0	0	4	0	0	0	1	1	2	0	0	2	2	4	3	2	4	0	1	1	0	1
ASV_001098	0	0	14	2	1	0	0	2	0	5	0	0	0	1	3	1	6	0	0	0	0	0	0	0	16	0	3	1	0	0	0	4	0	0	1	0	5	0	0	0	0	2	0	0	9	0	0	0	0
ASV_001078	0	7	0	1	0	0	9	0	0	0	0	0	0	0	3	7	0	0	1	1	0	0	4	3	0	0	0	0	0	19	6	1	0	9	4	4	0	0	0	4	1	0	0	1	2	0	0	0	0
ASV_001134	1	2	1	7	2	0	1	0	0	0	0	0	1	0	1	1	0	0	1	6	0	0	7	5	2	3	0	1	3	20	2	7	2	3	2	10	7	1	0	3	3	2	4	0	5	0	3	0	0
ASV_001080	0	2	12	1	0	0	1	0	0	9	0	0	0	0	3	0	29	2	0	0	0	0	1	0	14	0	9	1	0	1	0	5	3	6	10	2	1	0	13	5	1	37	8	2	7	7	1	3	0
ASV_001099	0	0	0	0	0	0	1	1	2	0	0	0	0	0	0	0	0	0	0	0	0	0	1	0	0	0	0	0	0	0	0	0	0	0	0	1	1	1	0	0	12	0	1	1	0	0	0	0	0
ASV_001106	0	0	3	0	1	0	7	0	0	5	0	0	1	0	1	0	5	2	0	1	2	0	0	1	4	0	0	0	0	0	0	0	0	0	0	1	1	1	5	0	2	2	0	3	0	0	0	0	0
ASV_001065	0	0	0	0	0	0	0	1	0	0	0	0	0	0	0	0	1	0	0	0	0	0	1	0	1	0	0	1	0	0	0	1	0	1	1	7	1	0	0	1	11	0	3	6	0	0	0	0	0
ASV_001881	1	0	1	0	1	1	0	2	1	2	0	2	0	0	1	2	1	5	0	2	1	2	0	3	3	3	0	0	1	0	0	0	1	0	0	0	0	0	0	0	1	3	1	0	0	0	0	1	5
ASV_001854	0	0	5	0	3	3	2	1	0	9	2	8	0	0	0	0	0	1	0	0	3	1	1	3	5	4	4	0	0	0	0	5	2	1	2	0	0	0	1	6	2	1	3	3	5	3	0	3	7
ASV_001840	2	2	1	7	2	2	3	4	1	2	1	0	2	2	3	1	2	4	0	0	1	0	2	0	3	0	3	0	1	0	0	4	1	2	1	3	4	0	0	2	1	3	3	1	2	1	0	1	1
ASV_001203	0	0	1	0	0	1	0	2	0	7	5	0	1	1	0	0	0	0	0	0	0	0	0	4	2	0	0	0	0	0	1	0	0	0	0	0	1	1	0	1	0	1	1	0	0	2	1	0	0
ASV_002366	5	4	0	6	2	0	4	5	0	0	0	0	7	1	0	0	0	0	2	0	0	0	0	1	4	0	2	1	2	0	0	8	5	0	6	5	16	1	2	0	7	11	3	5	20	6	0	9	1
ASV_002387	5	0	2	0	2	1	4	0	2	2	12	4	5	1	2	2	6	0	1	1	3	2	1	0	5	1	1	0	3	2	1	1	1	1	0	2	2	5	0	3	4	9	12	1	5	4	1	1	0
ASV_001898	0	0	0	0	0	0	1	1	0	2	0	3	0	1	1	4	1	4	0	1	0	3	0	1	1	2	0	0	0	0	1	0	0	0	0	1	0	0	0	1	0	0	0	0	0	0	0	0	1
ASV_000947	0	0	0	0	0	0	0	0	0	0	0	0	0	0	0	0	0	0	0	0	0	0	0	0	0	0	0	0	1	0	0	0	0	0	0	0	11	1	0	0	0	1	0	1	1	16	0	0	0
ASV_001117	1	2	0	0	0	3	0	1	0	2	2	0	0	0	0	0	2	3	0	0	0	1	0	0	1	1	0	0	0	0	0	1	3	0	0	1	0	1	0	1	2	2	0	2	2	7	0	1	1
ASV_001932	2	2	2	2	4	0	0	0	1	2	2	0	1	2	4	0	4	2	0	0	0	0	2	0	5	1	5	0	1	0	0	0	1	2	1	11	2	0	0	2	2	0	1	2	1	0	1	1	2
ASV_002204	0	0	0	2	1	0	1	1	0	8	7	1	1	0	0	0	6	0	0	0	0	0	0	0	6	0	2	0	2	0	0	1	0	2	0	0	4	1	4	4	0	1	1	1	0	3	0	1	0
ASV_001113	2	0	5	0	1	0	13	2	3	5	1	0	3	0	0	0	10	2	3	0	1	0	2	2	16	0	5	0	1	0	0	0	0	0	2	4	0	1	0	1	5	6	1	3	1	5	0	0	0
ASV_001114	0	0	0	0	0	0	0	0	0	0	0	0	0	0	0	0	0	0	0	0	0	0	0	0	0	0	0	0	0	0	0	0	0	0	0	0	0	0	0	0	0	0	0	0	0	0	0	0	0
ASV_001321	0	0	0	0	0	0	0	0	0	0	0	0	0	0	0	0	0	0	0	0	0	0	0	0	0	0	0	0	0	0	0	0	0	0	0	0	0	0	0	0	0	0	0	0	0	0	0	0	0
ASV_001967	0	0	0	0	0	0	0	0	0	0	0	0	0	0	0	1	0	0	0	12	0	17	0	0	0	1	0	2	1	0	0	0	1	0	0	0	0	0	1	0	0	0	0	0	3	0	7	0	19
ASV_001058	1	0	0	0	1	0	0	0	2	0	0	0	1	1	0	0	0	0	0	0	0	0	0	2	0	0	0	0	0	0	0	1	0	0	0	0	0	0	0	0	1	0	0	1	1	2	0	1	0
ASV_001028	0	0	9	0	2	0	7	0	0	5	2	0	0	0	0	0	7	1	2	0	0	0	1	0	16	0	0	0	14	0	0	0	2	2	2	0	4	8	10	4	0	14	6	1	0	0	0	1	0
ASV_001076	11	0	1	0	2	0	3	0	0	0	0	0	0	1	0	0	9	0	0	1	0	1	1	1	6	3	0	0	2	0	0	0	2	0	1	0	4	3	0	0	0	0	0	1	0	0	0	0	0
ASV_001070	4	0	0	0	9	0	14	0	5	0	0	0	4	4	0	0	0	0	0	3	3	4	1	3	0	0	0	0	2	0	0	0	4	0	0	0	4	5	0	0	4	0	0	3	0	1	0	0	1
ASV_002595	0	0	0	0	0	0	0	1	0	0	0	18	0	0	0	11	0	5	0	15	0	12	0	16	0	12	0	4	0	0	6	5	0	0	1	3	1	2	0	0	3	1	0	1	3	1	7	3	29
ASV_001049	3	0	4	2	0	0	0	10	9	5	0	0	10	0	4	0	14	0	0	0	0	0	16	0	15	0	2	1	0	0	0	2	0	0	2	3	6	0	2	12	16	11	3	6	0	4	0	0	0
ASV_001722	0	1	3	1	0	0	2	1	2	6	0	0	0	1	0	1	22	5	0	0	2	0	0	1	4	4	2	0	0	0	0	4	1	0	2	1	2	2	2	1	2	0	0	0	2	0	0	0	0
ASV_002531	1	0	4	4	0	0	1	0	1	6	3	3	3	2	0	0	4	0	1	1	2	1	1	1	4	1	3	0	3	3	0	2	2	2	0	2	4	1	4	6	5	13	8	2	15	3	0	10	3
ASV_002178	2	2	1	2	3	0	2	0	1	2	1	4	2	0	4	0	0	3	1	0	1	1	0	0	1	0	1	1	3	4	3	5	2	24	4	1	7	1	2	4	3	6	8	3	9	5	6	6	7
ASV_001404	0	1	0	1	0	0	1	0	0	0	6	2	0	0	0	0	2	0	0	0	0	1	1	0	0	0	1	0	0	2	0	1	0	0	0	0	0	0	0	0	1	0	0	0	0	1	0	0	0
ASV_002292	0	0	0	0	0	0	3	0	1	0	0	1	0	2	0	13	0	1	2	20	2	18	1	4	2	2	0	0	4	1	2	0	0	1	0	2	0	2	0	0	1	0	0	0	0	0	2	0	8
ASV_001089	0	0	0	15	1	0	1	5	0	3	0	0	0	0	4	0	1	0	0	0	0	0	0	0	6	0	3	0	1	0	0	4	0	0	1	0	5	0	1	0	0	2	0	0	8	0	0	2	0
ASV_001102	0	0	0	0	11	0	11	0	0	0	0	0	0	0	0	0	0	0	9	0	20	1	0	0	0	0	0	0	12	0	0	0	3	0	0	0	4	6	0	0	0	0	0	0	0	0	0	0	0
ASV_001090	0	0	0	0	2	0	3	0	0	0	0	0	0	0	0	0	0	0	0	0	2	0	0	0	0	0	0	0	7	0	0	0	2	0	0	0	11	7	0	0	0	0	0	0	0	0	0	0	0
ASV_001124	0	0	0	0	12	0	3	0	0	0	0	0	0	0	0	0	0	0	5	4	17	4	1	0	0	0	0	0	11	0	0	0	10	0	0	0	6	11	0	0	0	0	0	0	0	0	0	0	0
ASV_001092	0	1	0	0	1	1	0	0	0	0	3	0	0	0	0	0	0	0	0	0	0	1	1	0	0	0	1	0	1	8	0	3	0	7	7	0	4	0	0	6	0	1	10	0	29	10	4	4	13
ASV_002586	1	2	2	0	1	1	1	2	2	0	0	1	0	1	0	0	2	2	0	3	0	0	0	2	2	1	0	0	1	2	0	0	0	4	0	2	4	0	4	1	0	1	2	2	2	1	2	0	1
ASV_002524	2	14	0	16	3	0	3	3	0	0	1	0	10	0	2	0	0	0	1	0	3	0	3	0	0	0	4	0	3	0	0	13	8	0	5	1	14	2	1	0	1	16	1	11	27	3	0	4	4
ASV_002591	0	0	0	2	0	0	2	1	0	2	0	0	0	0	1	0	2	0	0	2	0	3	2	0	3	0	2	0	0	0	1	1	0	20	0	3	3	2	2	4	1	7	1	1	0	1	2	2	1
ASV_002189	0	3	5	1	1	0	2	0	5	0	0	0	2	0	4	0	5	0	3	1	1	0	4	0	3	0	1	0	1	1	0	4	4	0	1	0	1	1	2	1	0	0	1	3	2	0	0	2	1
ASV_001191	0	1	0	1	1	0	4	1	0	0	4	1	4	1	0	2	0	0	1	0	0	0	0	0	0	0	3	0	1	2	0	2	1	0	1	0	1	1	0	1	2	0	0	1	5	0	0	0	0
ASV_002325	3	0	7	0	5	0	13	0	2	1	0	0	3	0	11	0	3	0	1	0	9	1	5	0	0	0	1	0	3	0	0	1	5	0	0	1	2	1	1	0	4	0	1	1	2	3	0	1	0
ASV_002390	1	0	0	0	0	0	2	0	0	1	0	21	0	10	0	10	0	5	0	22	0	8	1	4	0	5	0	0	0	0	11	0	0	0	1	1	0	0	0	0	0	0	0	0	0	0	5	0	12
ASV_002282	0	0	1	1	2	0	1	0	0	0	1	9	0	1	0	7	2	3	0	17	1	8	0	7	1	2	0	0	1	0	3	2	0	0	0	1	0	0	0	1	0	1	1	0	0	0	1	0	2
ASV_002565	1	6	0	12	3	0	0	7	2	0	0	0	1	0	5	0	0	0	0	0	1	0	3	0	1	0	6	0	2	0	0	4	5	0	5	0	0	3	2	0	3	12	3	5	17	0	1	3	0
ASV_001692	1	0	0	1	1	0	1	0	0	2	0	2	0	1	0	2	1	5	0	1	1	1	0	3	1	5	1	0	1	3	7	1	0	4	1	1	0	0	2	0	0	2	2	0	1	0	4	1	1
ASV_001126	12	0	0	1	2	0	6	2	4	1	0	0	8	0	5	0	0	0	6	2	5	1	0	0	0	0	175	18	11	0	0	6	1	0	3	0	4	0	0	1	0	0	0	0	5	0	0	5	1
ASV_001262	2	0	0	0	0	0	5	1	2	0	0	0	6	0	0	0	0	0	0	0	0	0	1	0	0	0	0	0	0	0	0	0	0	1	0	0	0	0	0	1	0	0	0	0	0	7	1	0	0
ASV_002295	0	0	4	1	2	0	0	4	0	7	0	0	0	0	2	0	1	0	1	0	4	0	0	0	6	0	23	0	2	0	0	4	0	0	6	0	1	2	0	0	0	6	0	0	9	0	0	0	0
ASV_001701	0	0	0	0	0	0	0	0	0	0	0	0	0	0	0	0	0	0	0	0	0	0	0	0	0	0	0	0	0	0	0	0	0	0	0	0	0	0	0	0	0	0	0	0	0	0	0	0	0
ASV_001645	1	0	5	0	1	2	1	0	3	4	0	1	3	1	0	0	0	0	0	0	0	1	1	1	5	4	1	1	0	0	0	1	1	0	1	1	1	1	1	6	7	2	2	3	3	1	2	3	7
ASV_001471	0	0	0	3	0	0	1	0	1	2	0	0	0	0	0	0	1	0	0	0	1	1	0	0	0	0	0	1	0	0	0	0	0	4	0	0	0	0	0	2	0	0	2	0	0	4	0	0	0
ASV_002166	6	0	1	0	5	0	4	6	3	0	0	0	12	0	11	0	7	0	5	0	2	0	3	1	1	0	5	0	2	0	0	6	5	0	1	6	4	6	1	0	2	1	4	6	20	1	0	8	1
ASV_002283	0	7	1	2	0	0	0	0	2	1	6	2	8	0	2	0	3	0	0	0	2	0	0	0	3	0	1	0	1	0	0	1	1	17	4	0	0	0	2	4	2	5	8	1	6	19	1	0	0
ASV_002173	3	2	5	1	1	0	7	1	3	1	4	1	3	2	0	0	6	3	3	1	0	1	4	2	3	1	1	1	1	5	1	1	2	2	1	1	2	4	2	2	4	3	0	4	4	4	0	3	4
ASV_002365	3	0	1	3	1	0	9	0	0	8	0	0	2	0	1	0	5	1	0	0	1	0	5	1	7	0	6	0	1	0	0	0	0	0	1	0	1	0	1	1	1	0	0	0	0	1	0	4	0
ASV_001097	0	0	0	0	0	0	0	2	0	0	0	0	1	2	2	1	1	1	0	0	0	4	0	1	7	6	12	23	2	0	0	2	0	0	1	1	0	1	1	0	2	4	1	4	11	4	0	12	31
ASV_001111	0	0	0	0	0	0	0	0	1	1	0	0	1	0	0	0	0	0	0	0	0	0	0	0	0	0	0	0	0	0	0	0	1	0	0	0	0	0	0	0	0	0	1	0	0	0	1	0	0
ASV_001145	0	0	0	0	0	0	0	0	0	1	1	0	0	0	0	0	9	1	0	0	0	1	0	0	6	0	0	0	0	0	0	6	1	0	5	0	1	3	0	0	0	3	0	0	65	0	0	19	7
ASV_001879	5	0	3	1	3	6	0	2	0	4	4	4	2	3	0	0	3	3	1	1	1	2	0	0	2	2	2	0	1	1	0	1	4	4	7	5	1	1	3	2	3	10	2	3	8	3	3	2	2
ASV_002394	1	2	1	0	5	0	0	1	3	0	5	0	2	0	2	0	0	0	1	0	0	0	0	0	3	0	5	0	2	0	0	5	2	8	3	2	0	5	0	2	5	8	5	1	10	6	1	0	0
ASV_001105	2	0	0	7	8	0	6	4	1	0	0	0	3	0	4	5	0	0	6	1	3	0	0	0	0	0	17	1	2	0	0	2	3	0	2	1	2	4	0	0	6	0	1	0	3	0	0	0	2
ASV_001100	4	3	5	0	0	6	0	1	2	4	20	1	3	0	0	0	5	0	0	0	0	0	5	0	3	0	0	0	0	12	0	0	1	12	2	5	0	0	0	6	8	5	13	2	0	3	0	0	0
ASV_001613	12	0	2	1	4	0	3	12	22	0	0	0	9	0	0	0	0	1	5	0	4	0	3	0	3	0	5	0	0	0	0	2	2	0	3	0	6	2	1	0	0	5	4	11	6	2	1	2	1
ASV_001036	6	0	1	10	2	0	19	9	5	0	0	0	43	0	10	0	4	0	1	0	0	0	2	0	4	0	21	2	0	0	0	5	0	0	1	0	0	0	0	0	0	0	0	0	3	9	0	4	0
ASV_001887	0	1	2	0	0	1	3	0	0	1	0	9	2	5	1	18	0	3	0	26	2	11	1	11	0	6	3	0	0	1	5	1	2	10	2	7	1	0	1	1	4	1	3	1	3	0	2	0	27
ASV_002176	0	0	6	1	5	2	4	3	0	0	2	6	2	3	2	1	1	10	1	1	1	1	3	0	1	2	7	1	0	0	0	1	1	1	3	0	1	0	2	4	0	1	5	5	10	0	2	1	0
ASV_002377	0	0	0	2	0	2	4	1	0	0	2	0	0	0	0	0	0	0	0	0	0	0	0	1	0	0	0	0	2	0	0	1	1	2	0	0	0	0	0	8	0	1	5	1	0	6	4	0	0
ASV_002380	1	0	6	5	7	0	12	1	5	11	0	0	2	0	1	0	2	0	7	0	4	0	0	0	10	0	7	0	8	0	0	3	4	0	2	2	0	2	0	0	5	1	3	5	8	1	0	8	0
ASV_001222	0	4	1	0	1	0	3	1	0	8	3	1	4	0	0	0	10	1	0	0	2	0	0	1	10	0	1	0	1	1	0	2	1	10	6	0	1	0	2	13	0	4	3	1	8	3	0	2	0
ASV_001201	1	0	1	0	2	0	2	1	0	3	1	1	1	0	2	3	2	2	1	0	2	0	0	0	1	1	0	0	3	0	0	1	4	1	0	0	2	0	2	3	2	2	5	4	1	4	2	0	3
ASV_001179	0	0	0	0	5	0	7	0	0	0	0	0	0	0	0	0	0	0	4	0	1	0	0	0	0	0	0	0	1	0	0	0	9	0	0	0	1	3	0	0	0	0	0	0	1	0	0	0	0
ASV_001390	0	1	0	4	0	1	2	3	1	4	2	0	0	0	1	1	5	0	3	0	3	0	2	0	1	0	3	0	1	1	0	1	0	2	1	2	0	0	1	1	2	1	1	1	3	2	0	5	0
ASV_001872	2	2	0	5	1	0	3	2	6	4	0	3	2	3	1	4	2	0	2	9	0	7	3	2	2	2	4	0	4	1	0	1	2	2	3	1	4	1	2	5	10	0	2	2	4	0	1	0	3
ASV_001131	2	0	1	0	0	0	39	0	3	0	0	0	3	0	0	0	14	2	3	0	0	0	6	3	19	1	1	0	0	0	0	0	0	0	0	3	0	0	2	0	15	2	1	11	0	2	0	0	0
ASV_001196	0	0	0	2	2	0	15	0	3	0	0	0	0	0	0	1	1	0	1	0	0	0	3	0	2	0	3	0	4	0	0	0	1	0	0	0	0	2	0	0	1	0	0	0	1	1	0	0	0
ASV_002255	6	1	8	2	13	0	5	3	0	5	0	0	12	0	1	0	0	0	3	0	2	0	0	0	2	0	3	0	1	0	0	1	4	0	1	0	4	3	0	0	3	2	11	4	2	3	0	1	0
ASV_002303	0	0	0	0	0	0	0	0	0	0	0	0	0	0	0	0	0	0	0	20	0	38	0	1	0	0	1	3	0	0	0	0	0	0	0	2	0	0	1	0	1	0	1	0	0	0	5	1	33
ASV_002411	1	0	0	0	4	0	4	0	0	0	0	6	0	2	0	12	1	2	1	18	0	24	0	2	0	0	0	2	1	0	6	1	1	8	0	2	1	0	1	0	0	1	0	1	1	1	3	0	35
ASV_001167	0	0	0	0	0	0	1	0	0	2	0	0	0	0	0	0	0	0	0	0	0	0	0	0	0	0	0	0	0	0	0	0	0	0	0	0	0	0	0	1	0	0	0	0	0	0	0	0	0
ASV_001958	0	0	7	4	1	0	1	0	1	1	0	1	2	0	0	2	0	2	0	2	1	1	0	3	0	0	1	1	0	0	0	0	1	0	1	1	1	0	1	1	4	0	3	0	0	2	1	2	6
ASV_001091	0	0	0	0	2	0	5	0	0	0	0	0	0	0	0	0	0	0	1	0	1	0	0	0	0	0	34	0	0	0	0	5	0	0	5	0	4	5	0	0	0	0	0	0	20	0	0	16	1
ASV_001778	0	2	3	0	2	0	2	0	0	17	2	2	0	0	8	2	5	3	0	0	0	0	0	0	0	0	6	2	0	0	0	1	0	1	2	0	2	0	3	10	0	4	2	0	0	1	1	2	4
ASV_002190	0	0	0	0	0	0	0	0	0	0	0	0	0	0	0	0	0	0	0	36	0	40	0	3	0	0	0	8	1	0	0	0	0	0	0	2	0	0	1	0	1	1	0	0	0	0	9	0	38
ASV_001162	1	0	0	0	0	2	3	0	0	0	0	2	1	1	2	1	0	0	2	3	0	1	2	7	0	2	2	4	1	0	0	1	0	0	0	2	0	0	0	1	2	0	0	1	0	0	0	0	0
ASV_001442	1	3	0	3	0	0	2	1	0	0	1	0	2	0	0	0	7	3	1	0	0	0	0	0	2	1	2	0	0	0	0	0	1	0	3	4	0	0	0	2	1	0	1	1	2	1	1	1	0
ASV_001307	1	0	1	0	0	0	7	5	4	3	0	0	1	0	1	0	10	1	2	0	2	0	1	0	4	2	5	0	1	0	0	4	1	0	1	1	0	0	0	1	3	1	0	1	0	3	0	1	0
ASV_001871	3	5	1	2	3	1	4	0	1	0	1	0	1	0	6	0	4	1	1	0	1	0	1	0	0	0	5	1	1	1	0	1	0	2	1	1	0	0	0	5	1	2	2	2	2	2	0	0	2
ASV_002081	4	2	2	3	6	1	2	0	1	1	0	0	1	2	3	0	4	4	2	3	2	0	2	0	5	0	7	0	5	0	0	2	3	2	0	3	1	1	3	0	0	3	4	1	4	2	0	2	2
ASV_002301	0	0	0	0	0	0	0	0	0	0	0	4	0	3	0	10	0	4	0	42	0	14	0	11	0	4	0	0	1	0	3	0	0	3	0	0	0	0	1	0	0	0	0	1	0	0	3	0	10
ASV_001150	2	0	2	7	1	1	0	1	1	1	0	0	2	0	0	0	5	0	0	1	0	0	2	0	0	0	1	0	0	2	0	4	3	3	0	2	2	0	3	4	3	3	3	4	6	2	1	4	0
ASV_001139	0	0	0	0	0	0	3	0	0	0	0	0	1	0	0	0	0	0	1	0	2	0	1	0	0	0	0	0	0	0	0	0	1	0	0	0	0	1	0	0	0	0	0	0	0	0	0	0	0
ASV_001072	3	0	0	0	0	0	6	3	3	0	0	0	6	0	0	0	0	0	9	0	7	1	2	0	0	0	0	0	8	0	0	1	1	0	2	0	1	3	0	0	1	0	1	2	3	1	0	1	0
ASV_001133	0	0	0	0	0	0	1	0	0	0	1	1	0	0	2	0	1	1	5	0	0	0	4	1	3	0	3	0	4	1	0	2	4	2	3	6	2	0	4	0	0	3	2	1	7	3	2	1	4
ASV_001023	2	0	0	3	2	0	2	17	5	0	0	0	3	0	0	0	0	0	0	0	2	0	2	0	0	0	8	0	0	0	0	0	0	0	0	4	4	1	0	2	1	0	0	7	0	1	0	2	0
ASV_001154	0	0	0	0	0	0	0	0	0	0	0	0	10	0	0	0	3	0	0	0	0	0	3	1	2	0	1	0	0	0	0	0	0	0	1	0	0	0	0	0	0	0	0	0	5	0	0	0	0
ASV_001160	0	0	0	0	0	0	0	0	0	0	0	0	1	0	0	2	0	0	0	1	0	0	0	0	0	0	0	0	0	0	0	0	0	0	0	0	0	0	0	0	0	0	0	0	0	0	0	0	0
ASV_002414	0	0	0	0	0	0	0	0	0	0	0	0	0	0	0	0	0	1	1	21	0	35	0	5	0	0	0	0	0	0	0	0	0	0	0	1	0	0	0	0	0	0	0	0	0	0	4	0	27
ASV_002472	0	0	0	1	1	0	4	0	0	2	2	0	1	1	1	0	3	1	3	0	0	1	1	1	1	1	0	0	1	0	0	0	1	1	1	1	0	0	0	2	4	3	3	2	2	0	0	0	4
ASV_001120	0	0	1	0	1	0	0	0	1	0	0	0	2	0	1	3	2	0	1	0	1	1	1	8	0	7	9	10	0	0	0	2	0	0	3	6	0	0	1	0	1	0	1	0	5	0	0	0	9
ASV_001951	5	13	2	6	1	0	8	6	0	0	2	1	1	1	3	0	5	0	6	0	1	0	2	0	6	0	2	0	2	1	0	5	7	0	3	1	3	1	3	0	5	7	2	2	8	2	0	0	0
ASV_001202	0	2	0	0	0	2	0	0	0	0	6	1	0	0	0	0	0	0	0	1	1	2	1	0	0	0	0	0	2	0	0	0	0	1	0	0	0	0	0	0	0	0	0	0	0	7	1	0	0
ASV_001309	1	0	2	0	0	0	5	0	1	1	1	0	1	0	1	0	0	0	2	0	5	0	1	0	2	0	0	0	0	1	0	0	2	1	3	0	5	4	0	8	1	7	7	0	0	2	0	1	0
ASV_002608	2	5	4	4	4	0	2	3	3	5	1	2	0	0	2	0	5	3	1	0	0	0	0	0	3	0	2	0	2	0	0	3	0	0	2	1	0	1	0	2	0	1	2	3	4	1	0	1	0
ASV_001938	1	2	7	1	0	1	0	3	0	6	1	3	0	0	1	0	1	1	0	0	0	1	2	1	2	8	1	0	1	0	0	0	1	0	0	0	0	1	0	4	0	1	3	1	2	0	0	1	4
ASV_000956	0	0	0	0	20	0	13	0	0	0	0	0	0	0	0	0	0	0	17	0	15	1	0	0	0	0	0	0	8	2	0	0	5	1	0	0	7	5	0	0	0	0	0	0	0	0	0	0	0
ASV_001177	0	0	0	0	0	0	0	0	0	0	0	0	0	0	0	0	0	0	0	0	0	0	0	0	0	0	0	0	0	0	0	0	0	0	0	0	0	0	0	0	0	0	0	0	0	0	0	0	0
ASV_001093	19	0	7	0	0	0	24	9	18	7	0	0	6	0	0	0	0	0	3	0	2	0	2	0	14	0	0	0	0	13	0	0	3	0	2	3	7	7	0	1	4	5	7	8	0	3	0	0	0
ASV_001269	0	0	6	0	0	0	3	4	0	25	0	0	0	0	1	1	39	2	0	0	0	1	1	0	9	0	1	0	2	0	0	0	0	1	1	0	3	1	0	0	0	1	0	0	0	0	0	1	1
ASV_001018	0	0	0	0	0	0	2	0	0	2	1	0	0	0	0	0	2	2	7	9	5	12	0	0	0	1	0	0	2	0	0	0	16	0	0	0	13	10	0	1	0	0	2	0	0	0	0	0	0
ASV_001132	4	0	20	0	1	0	0	0	0	11	0	0	0	0	1	0	7	0	0	0	0	0	0	0	3	0	1	0	0	1	0	1	0	2	1	3	1	0	7	2	5	7	5	2	5	0	0	2	0
ASV_001138	5	6	3	0	0	7	1	4	0	2	13	3	4	0	0	0	1	0	1	0	0	0	5	0	1	0	0	0	0	8	0	0	0	8	0	4	3	1	0	4	4	8	4	1	0	6	1	0	0
ASV_001187	0	3	0	0	0	0	1	0	0	0	2	0	0	0	0	0	0	0	0	0	0	0	0	0	2	0	0	0	0	1	0	2	0	0	0	0	1	0	0	5	0	2	8	1	3	1	0	0	0
ASV_001253	0	0	0	0	0	0	4	0	0	0	0	0	0	0	0	0	0	0	0	0	0	0	0	0	0	0	2	1	0	0	0	0	0	0	0	0	0	0	0	0	0	0	1	0	1	1	0	0	0
ASV_001143	0	1	3	4	1	1	0	1	0	1	1	0	0	0	1	1	0	0	0	0	2	0	0	0	6	0	2	0	0	2	0	3	6	1	2	0	2	6	2	3	1	12	13	3	32	4	0	9	4
ASV_001118	0	1	0	1	1	0	1	0	1	0	1	0	2	0	0	0	0	0	1	0	0	0	0	0	0	0	0	0	0	0	0	0	1	0	3	1	1	0	0	0	0	5	1	0	7	0	0	2	1
ASV_001206	0	3	0	0	0	2	0	0	0	0	4	5	0	0	0	0	0	0	0	1	1	3	0	0	0	0	0	0	0	0	0	0	0	0	0	0	0	0	0	1	0	0	0	0	0	4	8	0	0
ASV_002478	0	1	0	0	0	1	1	0	0	0	1	0	0	0	0	0	0	0	0	0	1	0	0	0	0	0	2	0	0	0	0	0	0	0	0	1	0	1	2	3	0	1	2	1	2	1	2	0	0
ASV_001690	2	1	0	0	1	2	0	3	4	4	2	1	2	1	1	0	2	1	2	0	1	2	4	0	2	0	4	0	3	1	1	3	2	2	3	1	1	3	8	8	5	2	8	9	7	4	0	0	1
ASV_001141	2	7	8	0	6	14	7	0	3	5	8	4	3	1	0	0	2	2	5	1	1	0	0	0	4	1	4	0	2	5	0	0	1	3	3	4	1	4	1	2	3	3	0	4	0	0	0	0	0
ASV_001589	0	0	0	0	0	0	2	0	0	0	1	2	1	0	0	0	0	0	0	0	2	1	1	0	0	0	1	0	2	0	0	0	0	1	0	0	0	1	0	1	1	0	0	0	0	0	0	1	0
ASV_002519	0	1	1	1	0	1	1	1	0	3	0	11	4	2	0	6	0	2	0	5	0	3	1	0	0	1	1	0	0	0	0	0	0	0	0	0	1	1	0	3	1	2	1	1	0	0	4	0	4
ASV_002028	2	0	0	0	2	2	3	2	3	4	1	4	1	0	1	5	3	5	1	0	4	1	1	1	4	2	4	1	1	0	0	0	1	1	0	0	2	0	1	1	1	1	0	2	1	1	0	1	1
ASV_002235	0	0	3	0	0	0	0	0	1	0	1	0	1	0	0	0	3	1	0	0	1	0	9	2	1	0	1	0	1	2	0	0	1	0	2	0	2	0	0	0	3	0	0	0	8	0	0	0	0
ASV_001014	0	0	0	0	0	0	0	0	0	0	0	0	0	0	0	0	0	0	0	0	0	0	0	0	0	0	0	0	0	0	0	0	9	0	0	0	5	3	0	0	0	0	0	0	0	7	0	0	0
ASV_001128	0	0	0	0	0	1	0	0	0	0	1	0	0	0	0	1	0	0	0	0	1	0	0	0	0	0	1	0	0	0	0	0	0	0	0	0	0	0	0	0	0	0	1	0	0	0	0	0	0
ASV_001189	1	0	1	1	0	0	0	1	0	0	0	4	2	1	0	1	3	2	0	0	0	0	0	0	1	1	0	3	0	1	0	0	0	1	0	0	1	1	0	0	0	0	1	1	1	0	3	1	1
ASV_001125	2	0	0	2	3	2	2	0	2	0	0	0	1	4	1	1	1	1	1	4	0	4	1	8	2	6	5	1	3	2	0	0	1	1	2	3	0	0	1	1	2	1	1	1	1	0	0	0	0
ASV_001184	0	1	2	0	0	1	0	0	0	1	0	1	1	0	0	0	1	0	0	0	0	0	0	0	0	0	0	0	1	1	0	0	0	0	2	0	0	0	1	0	0	0	1	4	0	0	0	0	0
ASV_001204	0	0	0	0	0	0	0	0	0	0	0	0	0	0	0	0	0	0	0	0	0	0	0	0	0	0	0	0	0	0	0	0	0	0	0	0	0	0	0	0	0	0	0	0	0	0	0	0	0
ASV_001991	0	0	1	1	0	0	1	0	0	2	1	1	0	0	0	1	3	0	0	0	0	0	0	0	1	0	1	1	0	0	0	1	0	0	0	0	0	0	0	0	2	2	0	1	0	3	0	0	3
ASV_001176	0	0	0	0	1	0	15	0	0	0	0	0	4	1	0	0	0	0	0	0	0	0	0	0	0	0	0	0	0	0	0	0	0	0	0	0	0	0	0	0	0	0	0	0	0	0	0	0	0
ASV_001306	1	1	4	4	2	2	4	4	0	2	1	1	0	1	1	0	5	0	1	0	1	0	0	0	5	0	6	0	1	0	0	0	0	0	0	0	1	3	0	4	0	2	0	0	2	0	1	6	2
ASV_001576	1	1	3	0	0	0	0	1	1	1	1	3	0	0	0	0	1	0	1	2	3	3	1	2	1	1	3	0	0	0	0	1	4	0	0	3	0	0	0	3	0	1	2	2	0	1	0	0	0
ASV_002306	0	0	0	0	0	0	0	0	0	0	0	0	0	0	0	0	0	0	0	12	1	29	0	0	0	0	1	1	0	0	0	0	0	0	0	0	2	0	0	0	2	2	2	0	0	0	7	0	25
ASV_001116	0	0	12	2	4	0	10	6	8	1	0	0	14	1	1	0	0	0	7	1	5	1	1	1	9	1	0	3	9	6	0	1	0	0	3	0	2	0	3	0	0	2	0	4	0	0	0	0	0
ASV_001548	1	0	0	4	2	0	3	4	5	0	0	0	5	4	9	5	0	0	2	0	4	0	3	0	0	0	11	10	2	0	0	1	3	0	1	0	1	2	0	0	3	1	3	6	7	2	0	4	1
ASV_002351	0	0	0	0	0	0	0	0	0	0	0	0	0	0	0	0	0	0	0	0	0	0	0	0	0	0	0	0	0	0	0	0	0	0	0	0	0	0	0	0	0	0	0	0	0	0	0	0	0
ASV_001119	0	0	0	0	0	0	0	0	0	0	0	0	0	0	0	0	0	0	0	0	0	0	0	0	0	0	0	0	0	0	0	0	0	0	0	1	0	0	0	0	6	0	1	6	0	1	0	0	0
ASV_000977	0	0	0	0	0	0	0	0	0	0	0	0	1	0	0	0	0	0	0	0	0	0	0	0	0	0	0	0	0	0	0	0	0	0	0	1	0	0	0	0	1	0	0	0	0	1	0	1	0
ASV_001166	0	0	0	0	0	0	0	0	0	0	0	0	0	0	0	0	0	0	0	0	0	0	0	0	0	0	0	0	0	0	0	0	0	0	0	0	0	0	0	0	0	0	0	0	0	1	0	0	0
ASV_002291	0	1	4	1	1	0	1	1	2	0	1	2	0	0	5	2	2	3	1	2	1	1	0	0	3	1	3	3	3	0	1	5	1	7	3	5	1	0	1	8	2	1	1	0	5	1	2	1	1
ASV_002328	3	1	0	8	5	0	0	0	2	1	0	0	17	1	0	0	0	0	8	0	2	0	4	0	3	0	5	0	0	0	0	3	3	0	2	0	2	1	1	0	5	8	1	7	3	0	0	3	0
ASV_001109	0	0	2	0	2	0	3	0	1	1	0	0	0	0	3	0	2	0	0	0	2	0	2	1	1	0	1	2	4	1	0	2	1	0	2	0	2	1	1	0	2	1	0	3	3	2	1	0	0
ASV_001971	0	0	0	0	0	0	0	0	0	0	0	2	0	0	0	2	0	0	1	11	1	15	0	1	1	2	1	1	0	1	0	0	0	1	0	0	1	0	0	1	0	3	1	0	0	0	4	0	18
ASV_002460	0	1	0	1	0	0	0	0	0	2	0	2	1	0	0	2	1	3	0	0	0	2	0	1	1	0	1	1	0	1	3	0	2	2	0	1	0	0	0	5	1	1	2	0	1	0	9	4	3
ASV_001172	1	0	0	14	1	0	0	2	1	1	0	0	0	0	3	1	3	0	0	0	0	0	3	2	0	0	6	2	0	0	0	1	0	0	0	0	0	0	0	0	1	0	0	1	1	0	0	0	1
ASV_001163	0	0	0	0	1	0	1	0	0	0	0	0	1	1	0	3	0	0	3	2	5	3	1	3	4	5	8	8	3	0	0	2	3	1	4	3	0	1	3	0	0	2	0	0	0	0	0	2	3
ASV_002305	0	0	0	0	0	0	0	0	0	0	0	0	0	0	0	0	0	0	0	19	0	35	0	4	0	0	0	9	0	0	0	0	0	0	0	0	0	0	0	0	1	0	0	0	0	0	5	0	31
ASV_001127	0	0	0	0	0	0	2	0	0	0	0	0	0	0	0	0	0	0	0	0	0	0	0	0	0	0	0	0	0	0	0	1	0	0	0	0	0	0	0	0	0	0	0	0	2	0	0	0	0
ASV_002346	0	0	0	0	1	0	0	1	0	4	2	1	0	0	0	0	1	0	0	1	0	0	0	0	0	0	0	1	0	0	0	4	0	0	0	0	0	0	0	1	0	0	0	0	0	5	0	0	1
ASV_002425	1	1	1	2	0	0	0	1	0	0	0	4	0	0	0	0	0	1	0	0	0	0	0	0	0	0	0	12	1	2	2	0	0	0	0	0	0	0	5	1	0	4	0	0	0	0	1	0	0
ASV_001157	0	0	3	0	2	8	3	0	0	4	1	3	0	0	0	0	2	3	4	1	4	3	0	0	16	2	0	0	2	2	2	0	5	1	0	0	1	3	0	3	0	2	1	0	0	9	1	0	0
ASV_001968	1	0	0	0	0	0	1	0	0	0	0	1	1	2	0	2	1	0	0	7	1	4	0	1	2	5	0	0	5	1	1	0	2	5	1	2	1	0	1	0	1	1	0	1	1	0	1	0	3
ASV_001064	0	0	0	0	0	0	5	0	0	1	0	0	2	0	0	1	0	0	0	0	1	0	0	0	0	0	0	0	3	0	0	6	2	0	2	1	2	1	0	0	4	0	0	1	14	0	1	0	3
ASV_001211	1	0	1	3	1	8	5	5	1	2	3	0	1	0	0	0	1	1	0	0	1	0	2	0	6	0	0	0	2	1	0	0	3	0	1	0	0	2	2	8	3	5	3	2	1	3	0	7	0
ASV_001238	1	3	0	0	2	1	1	0	0	0	3	12	1	0	0	3	0	2	0	4	0	2	0	2	1	10	1	11	0	4	0	0	0	1	1	3	1	0	2	0	3	5	1	2	1	1	3	0	12
ASV_001231	0	2	17	1	0	0	1	0	0	15	0	0	1	0	0	0	24	0	0	0	0	0	0	0	18	0	0	0	0	0	0	0	1	2	8	2	0	0	14	1	0	29	0	2	2	0	0	0	1
ASV_002093	1	0	0	0	0	0	0	0	0	2	2	1	0	0	1	0	2	1	0	0	0	0	1	0	0	0	3	0	1	0	0	0	0	1	2	0	4	2	3	4	0	4	1	0	1	1	0	3	4
ASV_002108	0	0	0	0	0	0	0	0	0	0	0	0	0	0	0	0	0	0	0	12	0	16	0	0	0	0	0	1	1	0	0	0	0	0	0	0	0	0	0	0	0	0	0	0	0	0	7	0	20
ASV_001175	1	0	0	0	1	0	1	0	0	0	0	0	0	0	0	0	0	0	1	0	0	0	6	5	0	0	0	0	7	0	0	0	1	0	0	11	0	0	0	0	75	0	3	4	0	0	0	1	0
ASV_001594	2	4	2	0	3	0	2	3	1	3	1	1	4	0	3	0	3	0	5	0	2	0	1	0	0	0	5	0	1	1	0	2	3	6	5	4	2	2	2	3	1	7	8	4	14	2	1	8	0
ASV_001929	2	0	7	0	0	0	0	0	0	2	0	3	1	0	0	1	1	4	0	0	0	2	1	1	7	5	3	0	0	2	0	0	0	0	1	0	1	1	0	0	0	0	1	0	4	1	1	0	2
ASV_002432	0	0	1	0	0	1	2	0	3	0	1	0	0	0	0	1	0	0	0	1	1	0	0	0	1	2	0	0	0	0	0	1	0	1	0	0	1	0	0	3	4	2	2	0	0	1	0	2	0
ASV_000986	0	1	0	0	4	0	2	0	0	0	0	0	1	0	2	0	1	0	0	0	0	0	2	0	2	0	3	0	10	0	0	2	1	0	0	0	2	1	0	0	1	0	0	0	0	0	0	0	0
ASV_001073	0	0	0	0	0	0	0	0	0	0	0	0	0	0	0	0	0	0	0	0	0	0	0	0	0	0	0	0	0	0	0	0	0	1	0	0	0	0	0	0	1	0	2	0	0	0	0	0	1
ASV_001188	2	0	0	1	1	0	0	0	1	0	0	1	0	0	0	0	0	1	0	0	0	0	0	1	0	0	1	0	0	0	0	1	1	2	0	0	0	2	1	0	0	2	2	0	0	0	0	0	1
ASV_001281	0	0	0	0	0	0	0	0	0	0	0	0	0	0	0	0	0	0	0	0	0	0	0	0	0	0	0	0	0	0	0	0	0	0	0	0	0	0	0	0	0	0	0	0	0	0	0	0	0
ASV_001633	0	0	0	0	0	0	0	0	0	0	0	0	0	1	0	0	1	1	0	0	0	0	0	0	1	0	0	0	0	2	0	0	0	0	0	0	0	0	0	0	0	0	0	0	0	0	0	0	0
ASV_001151	0	0	0	0	3	0	12	2	4	0	0	0	0	0	0	0	0	0	10	3	4	1	3	1	0	0	0	0	7	0	0	0	0	0	0	0	5	1	0	0	0	0	1	10	0	14	0	0	0
ASV_001452	0	0	1	0	1	2	3	2	2	1	3	0	2	0	5	0	1	0	3	0	1	1	0	1	0	0	4	0	4	1	0	3	4	0	2	0	0	2	2	1	3	2	0	1	5	0	0	5	0
ASV_001223	0	0	0	0	0	0	0	0	0	0	0	0	1	0	0	0	0	0	0	0	0	0	1	0	0	0	0	0	0	0	0	0	0	0	0	0	0	0	0	0	1	0	0	0	0	0	0	0	0
ASV_001242	6	0	0	1	2	0	0	2	6	0	1	0	6	3	0	0	0	0	0	0	0	0	7	5	0	0	0	0	1	0	0	0	1	0	0	0	0	0	0	0	2	0	0	1	0	0	0	0	1
ASV_001908	5	3	0	4	0	0	0	0	3	0	0	0	0	2	2	0	0	0	4	1	1	0	5	2	1	0	5	0	0	0	0	0	2	0	1	1	4	1	0	0	7	7	0	2	7	0	2	8	12
ASV_001122	0	0	0	0	2	0	3	5	0	2	0	1	1	0	1	0	1	0	1	0	0	0	0	0	0	0	15	2	2	0	0	5	1	0	3	0	4	2	1	0	0	3	1	0	13	0	0	7	3
ASV_001171	0	0	0	0	0	0	0	0	0	0	0	0	0	0	0	0	0	0	2	0	0	0	0	0	0	0	0	0	0	0	0	0	1	0	0	0	1	0	0	0	0	1	0	0	0	7	0	0	0
ASV_001544	4	4	0	0	2	0	1	4	2	9	0	0	3	0	0	0	5	0	3	0	0	0	1	0	7	0	0	2	2	1	0	0	0	1	0	1	0	1	0	2	2	1	3	0	0	0	1	0	0
ASV_001781	0	0	0	0	0	1	0	0	0	0	0	5	0	0	2	17	0	0	1	9	1	13	0	3	0	7	1	1	0	0	8	2	1	0	0	0	0	1	0	0	0	0	0	1	0	1	1	0	7
ASV_001147	0	0	0	5	0	0	1	0	0	0	0	0	0	0	0	0	0	0	0	0	0	0	0	0	0	0	0	0	0	0	0	0	0	0	0	0	0	0	0	0	0	0	0	0	0	0	0	0	0
ASV_001181	0	0	0	0	3	0	3	0	0	0	0	0	0	0	0	0	0	0	2	0	2	0	0	0	0	0	0	0	0	0	0	0	5	0	0	0	8	5	0	0	0	0	0	0	0	0	0	0	0
ASV_001214	0	0	4	0	2	0	2	0	0	0	0	3	0	0	0	0	2	1	0	1	0	1	1	0	1	2	0	0	0	0	1	1	4	3	1	0	0	0	0	1	0	1	0	1	0	0	0	0	2
ASV_001900	1	0	0	0	3	0	8	3	2	0	0	1	0	1	0	0	0	0	0	0	1	1	2	3	4	2	16	0	5	0	0	1	5	0	1	0	1	0	1	8	2	4	4	1	16	3	1	6	14
ASV_001410	0	0	2	1	1	0	0	1	0	1	0	0	0	0	0	0	0	1	0	0	0	1	2	1	3	2	0	0	0	0	0	1	1	0	0	0	0	0	0	0	2	3	0	1	4	2	3	2	9
ASV_001153	1	0	0	0	26	0	7	1	1	0	0	0	18	5	0	0	0	0	3	0	3	1	0	0	0	0	0	0	33	0	0	0	0	1	0	0	3	0	0	0	0	0	0	0	0	0	0	6	0
ASV_001767	0	1	0	0	0	0	0	0	0	0	0	0	0	0	0	0	0	0	0	0	0	0	1	0	0	0	0	0	0	0	0	0	0	0	0	0	0	0	0	0	0	0	0	0	0	0	0	0	0
ASV_000950	0	0	0	0	0	0	2	0	0	0	0	1	0	0	0	0	3	0	1	0	0	0	0	0	0	0	0	0	0	0	0	0	0	0	0	0	0	0	0	0	0	0	0	0	0	13	0	0	0
ASV_002544	3	0	0	2	4	0	3	1	1	2	3	4	2	1	2	0	1	1	0	0	2	0	1	1	2	1	3	1	0	2	0	0	3	3	0	2	0	1	1	0	0	3	2	0	5	1	3	1	1
ASV_001169	2	0	0	0	0	0	1	0	0	0	0	0	0	0	0	0	0	0	0	0	0	0	0	0	0	0	0	0	0	0	0	0	0	0	0	0	0	0	0	0	0	0	0	0	0	0	0	0	0
ASV_001161	0	0	0	0	2	3	1	0	0	0	0	0	1	0	1	1	1	1	2	3	0	2	0	1	1	1	0	1	3	3	1	0	2	0	0	0	1	0	0	1	0	0	1	0	0	1	1	0	0
ASV_001186	0	2	0	0	1	1	1	0	2	5	4	2	2	0	1	0	0	0	2	1	3	1	1	0	2	0	3	0	8	14	1	3	8	4	1	5	0	3	1	9	2	3	7	1	4	4	3	0	0
ASV_001237	0	1	2	0	0	0	0	0	0	2	0	0	0	0	0	0	19	0	0	0	0	0	0	0	1	0	0	0	0	0	0	0	0	0	1	0	0	0	0	0	0	0	0	0	0	6	0	0	0
ASV_002444	2	0	3	2	1	0	2	3	1	2	0	0	2	0	1	0	0	0	1	0	2	0	1	1	0	0	0	1	1	0	0	0	0	0	0	1	0	0	0	0	2	1	1	0	1	0	0	0	0
ASV_001234	0	0	8	1	0	0	0	0	0	9	0	0	0	0	0	0	30	3	0	0	0	0	0	0	22	0	2	0	0	0	0	0	0	0	13	0	0	0	6	0	0	34	0	0	0	0	0	0	0
ASV_001688	0	0	0	2	0	0	0	0	1	0	0	0	6	0	0	0	0	0	0	0	1	0	2	0	1	0	2	2	1	6	0	5	7	6	5	0	4	7	3	1	10	4	4	5	1	0	0	1	0
ASV_001896	0	1	0	0	0	0	0	0	0	0	0	0	0	0	0	0	0	0	0	0	0	0	0	0	0	0	0	0	0	0	0	1	0	0	0	0	0	0	0	0	1	0	0	0	1	0	0	0	0
ASV_001240	1	0	0	0	0	0	0	0	0	1	0	0	2	0	0	0	0	0	1	0	0	0	1	0	1	0	12	3	1	0	0	2	0	0	1	0	0	0	0	0	0	0	0	0	1	0	0	0	0
ASV_001433	5	4	2	2	3	0	4	3	7	5	0	0	6	1	2	1	2	1	4	1	3	0	2	1	5	0	6	0	0	0	0	4	5	0	5	1	2	0	4	3	8	5	0	9	9	1	0	5	0
ASV_001888	0	0	0	0	0	0	1	0	0	0	0	3	0	2	0	3	0	0	0	14	0	4	0	12	0	5	1	0	1	0	2	0	0	7	1	0	1	0	1	1	0	1	0	1	1	0	7	1	26
ASV_001785	1	1	1	1	2	0	3	0	0	2	5	0	3	0	0	0	1	0	0	0	0	0	0	0	2	0	2	0	0	0	0	1	1	2	1	0	3	1	1	4	1	2	0	2	1	2	0	0	0
ASV_001992	0	0	0	0	0	0	0	0	0	1	1	0	2	0	0	0	1	0	0	0	0	0	0	0	0	0	0	0	0	0	0	0	1	0	0	0	0	1	0	0	1	0	0	0	0	0	0	0	0
ASV_002045	0	1	1	1	7	0	5	1	2	0	0	0	4	2	0	0	0	0	2	0	7	0	3	1	3	1	2	0	8	0	0	0	6	2	2	1	4	3	0	1	2	1	1	4	1	1	0	2	1
ASV_001208	0	0	0	0	0	0	0	0	0	0	0	0	0	0	0	0	0	0	0	0	0	0	0	0	0	0	0	0	0	0	0	0	0	0	0	0	0	0	0	0	0	0	0	0	0	0	0	0	0
ASV_001303	1	0	0	0	2	0	0	1	0	0	0	0	5	0	0	0	1	0	0	0	0	0	1	0	1	0	0	0	0	0	0	1	2	0	0	0	0	0	1	0	0	0	0	0	0	2	0	1	0
ASV_002503	3	0	0	0	1	0	1	0	6	1	0	0	5	0	5	0	1	0	0	1	1	0	1	0	0	0	3	0	5	0	0	3	3	0	3	5	3	1	1	0	4	0	5	2	8	4	4	3	0
ASV_001200	2	10	3	0	0	13	2	0	4	1	3	0	1	0	0	0	10	0	1	0	2	0	6	0	3	0	0	0	1	0	0	0	0	0	0	0	1	5	0	0	0	0	0	0	0	0	0	0	0
ASV_002118	0	1	0	0	4	0	0	0	0	0	1	6	0	0	0	4	1	1	0	5	0	6	0	4	0	5	2	1	0	2	0	0	0	0	0	2	1	0	1	0	0	0	1	0	1	0	2	0	3
ASV_001158	0	0	1	15	6	1	2	12	0	2	1	0	0	0	2	0	0	0	0	0	1	0	0	0	0	0	5	0	0	1	0	2	1	1	2	0	2	1	0	3	1	2	2	0	6	1	0	8	1
ASV_001277	1	0	0	0	6	0	6	0	8	0	0	0	41	6	0	0	0	0	0	0	0	0	0	0	0	0	0	0	4	0	0	0	0	0	0	1	0	2	0	0	3	0	0	0	0	0	0	0	0
ASV_002271	1	0	2	0	1	0	0	0	1	0	0	0	0	0	0	0	0	0	0	0	1	1	1	0	0	2	0	0	0	0	2	0	1	14	0	12	1	0	0	1	0	1	2	1	1	2	0	0	1
ASV_001144	0	0	0	0	5	0	12	3	11	11	0	0	0	0	0	0	0	0	1	0	1	0	0	0	0	0	0	0	14	0	0	7	0	0	1	0	0	0	0	0	3	5	0	0	0	1	0	20	2
ASV_001220	6	0	0	0	0	0	3	10	17	0	0	0	3	1	0	0	3	0	0	0	0	0	1	0	1	0	0	0	0	0	0	0	1	0	0	0	0	0	0	0	2	1	0	0	0	3	0	0	0
ASV_002241	2	6	1	2	3	0	2	1	1	0	0	1	3	0	6	0	4	0	2	1	1	0	5	0	2	0	7	0	1	0	1	2	1	1	1	1	5	1	1	2	2	0	1	3	0	1	0	3	1
ASV_001148	0	0	0	0	0	0	0	0	0	0	0	0	0	0	0	0	0	0	0	0	0	0	0	0	0	0	0	0	0	0	0	0	0	0	0	0	0	0	0	0	0	0	0	0	0	0	0	0	0
ASV_001259	2	0	12	1	4	0	6	4	1	5	0	0	1	1	0	0	5	0	0	0	3	0	2	0	5	0	0	0	0	0	0	0	1	4	1	0	0	0	0	4	9	3	2	2	0	16	4	0	1
ASV_001728	0	0	0	0	1	3	4	2	2	1	2	2	3	0	1	0	3	1	0	1	2	0	0	2	4	0	4	0	0	2	0	0	3	7	3	0	3	3	2	3	1	2	6	2	1	1	1	1	0
ASV_001535	0	0	2	2	0	1	3	5	0	2	0	1	2	0	5	0	5	1	2	0	0	0	0	0	4	0	5	2	0	0	0	0	1	1	0	0	1	0	0	2	1	0	0	0	3	1	0	2	0
ASV_001895	1	3	1	2	3	0	1	1	0	3	2	0	0	0	2	0	2	0	1	0	1	1	0	1	4	0	2	0	2	0	0	1	1	0	2	2	1	0	0	3	1	4	4	2	4	7	0	2	1
ASV_001226	0	0	20	0	0	0	0	0	0	8	0	0	0	0	0	0	32	3	0	0	0	0	0	0	16	0	0	0	0	0	0	0	0	0	9	0	0	0	7	0	0	23	0	0	0	0	0	0	0
ASV_001168	1	0	1	2	2	0	1	0	0	0	0	0	0	1	0	2	0	0	2	1	4	2	0	4	0	3	12	14	3	0	0	3	2	0	2	6	0	0	1	0	1	1	0	2	5	0	0	4	8
ASV_002008	2	1	2	0	0	0	1	1	0	1	0	0	0	0	0	2	1	0	1	10	1	3	4	4	0	3	1	1	0	0	0	10	0	4	0	0	1	0	0	2	0	0	0	4	2	2	0	1	5
ASV_001470	0	0	0	1	1	0	0	0	0	0	0	1	0	0	0	0	0	0	0	0	0	0	0	2	0	0	0	6	0	15	6	0	1	4	1	11	0	0	0	1	0	0	1	0	0	0	1	0	0
ASV_001607	0	1	1	0	1	0	1	0	0	2	0	2	0	0	0	0	0	0	0	0	0	2	0	1	1	0	1	0	0	0	0	0	1	0	0	0	2	0	1	0	3	1	0	5	0	1	2	1	0
ASV_001664	2	0	1	2	1	2	3	1	3	1	0	2	3	3	0	2	4	1	2	0	1	1	0	0	4	0	3	0	0	0	1	0	1	1	1	5	0	0	0	4	1	3	0	0	4	0	1	0	2
ASV_002620	0	0	0	40	10	0	5	2	0	0	0	0	0	0	4	0	0	0	1	0	0	0	0	0	1	0	0	0	3	0	0	0	0	0	3	0	0	0	1	0	0	1	3	3	1	6	0	9	0
ASV_002635	0	0	0	1	0	1	0	0	1	1	0	1	0	0	0	0	0	0	0	1	0	0	0	0	0	0	1	1	0	0	0	1	0	1	0	0	0	0	0	0	0	0	0	0	0	1	0	1	2
ASV_001213	0	0	0	0	0	0	0	0	0	0	0	0	0	0	0	0	0	0	0	0	0	0	0	0	0	0	0	0	0	0	0	0	0	0	0	0	0	0	0	0	0	0	0	0	0	0	0	0	0
ASV_002393	5	0	0	1	8	0	2	3	8	0	0	0	3	1	17	1	0	0	4	0	2	1	3	0	0	0	18	4	2	0	0	7	4	0	4	1	2	0	0	0	0	0	3	2	4	0	1	0	2
ASV_001183	0	0	0	0	4	0	2	0	0	0	0	0	6	6	0	0	1	0	8	16	5	4	7	8	4	5	0	0	7	14	7	0	1	2	0	0	1	2	0	1	0	4	2	3	0	2	0	0	0
ASV_001279	0	0	3	0	0	1	2	0	2	7	4	0	4	1	1	0	1	1	0	0	1	0	0	0	1	1	3	1	0	1	0	0	0	0	0	0	1	1	0	3	0	1	1	2	8	3	0	5	0
ASV_002471	0	0	0	0	0	0	0	0	0	0	0	0	0	0	0	0	0	0	0	0	0	0	0	0	0	0	0	0	0	0	0	0	0	0	0	0	0	0	0	1	0	0	0	0	0	0	0	0	0
ASV_002670	0	0	0	0	0	0	0	4	1	0	3	0	1	0	1	0	0	2	0	0	0	0	2	1	0	2	0	0	1	0	0	0	1	4	1	0	3	1	0	5	5	1	5	0	3	1	0	1	0
ASV_001185	0	0	0	1	1	0	0	0	0	1	1	0	2	0	0	0	4	0	0	0	0	0	2	0	1	1	0	0	0	0	0	0	0	0	0	8	0	0	0	0	2	0	0	0	0	0	0	0	0
ASV_001193	1	0	1	0	0	0	2	0	1	0	0	0	0	0	0	0	2	1	3	0	4	0	3	0	2	0	5	0	2	0	0	3	2	0	3	20	2	3	0	0	2	9	0	3	6	0	0	1	0
ASV_001902	0	2	10	0	1	1	1	2	0	1	1	1	0	1	7	2	3	0	1	2	1	0	0	0	4	2	6	0	4	3	1	3	2	4	5	3	3	1	0	2	3	1	4	0	4	1	1	3	3
ASV_002541	1	1	2	2	3	1	2	1	2	10	0	0	0	0	4	1	6	3	2	1	1	0	5	1	3	0	3	1	1	2	1	2	3	1	0	0	1	3	0	0	3	1	1	0	0	2	0	0	1
ASV_002596	0	0	0	0	0	0	0	0	0	0	0	0	0	0	0	0	0	0	0	10	2	6	1	1	0	0	2	4	1	0	0	0	0	0	0	2	2	2	0	0	0	2	0	0	0	0	4	0	8
ASV_001129	0	0	0	0	0	0	0	0	0	0	1	0	0	0	0	0	0	0	0	0	0	0	0	0	0	0	9	1	9	0	0	2	0	0	0	0	1	0	0	0	0	0	0	0	1	0	0	0	1
ASV_001164	1	1	0	0	1	0	3	5	0	0	2	0	4	0	1	0	1	0	1	1	2	1	1	3	5	2	2	0	2	3	0	2	5	0	1	0	2	0	0	2	2	2	0	0	4	1	0	4	3
ASV_001677	4	1	3	4	1	0	1	5	4	3	1	0	1	0	6	0	0	1	3	0	3	0	2	0	3	0	10	1	0	3	0	5	0	0	1	1	2	0	0	0	1	0	1	4	2	0	0	1	0
ASV_001906	1	1	4	0	3	0	3	2	1	1	1	1	0	0	0	0	2	0	0	0	2	0	0	0	3	0	0	0	0	1	0	0	1	1	1	0	0	1	0	1	1	1	2	1	2	0	0	1	0
ASV_002149	1	0	3	0	2	0	1	0	0	1	0	1	0	0	0	0	0	2	0	2	1	0	1	0	4	1	0	0	1	0	0	0	1	0	0	3	0	0	0	1	2	1	1	2	0	0	1	0	0
ASV_001197	1	0	0	0	0	0	0	0	0	1	0	0	0	0	0	0	0	0	1	0	0	0	0	0	0	0	0	0	0	0	1	0	0	0	0	0	0	0	0	0	0	0	0	0	0	1	0	0	0
ASV_002523	1	0	4	0	8	0	9	5	4	5	2	0	0	0	0	0	2	0	1	0	0	0	1	0	2	0	2	1	0	1	0	3	6	2	4	1	2	1	0	5	3	3	9	5	6	0	0	0	0
ASV_002628	0	5	1	0	1	0	2	0	1	0	5	0	1	0	4	0	0	0	2	0	0	0	0	1	2	0	0	1	0	1	0	0	0	0	1	0	0	0	0	0	0	0	0	1	2	1	0	1	0
ASV_001508	0	0	0	0	0	0	0	0	0	0	0	1	0	0	0	1	0	0	0	0	0	1	0	0	0	0	0	0	0	0	1	0	0	0	0	0	0	0	0	0	0	0	0	0	0	0	1	0	0
ASV_002669	0	1	0	1	1	0	0	1	4	0	0	0	2	0	2	0	0	0	0	0	0	0	3	1	0	0	1	0	4	2	0	0	2	0	3	0	1	0	0	2	2	2	0	1	0	3	1	3	1
ASV_002223	0	0	0	1	0	0	2	0	0	3	1	1	0	0	0	0	6	1	0	1	0	0	3	0	0	2	3	1	0	0	0	0	0	0	0	0	0	0	0	0	1	1	0	0	0	1	1	1	2
ASV_002368	4	1	0	2	0	1	0	0	1	2	1	0	0	0	0	0	1	0	1	0	0	0	2	0	3	0	4	0	1	0	0	0	0	0	2	0	0	0	0	0	1	3	1	0	2	0	0	0	0
ASV_002389	1	0	0	7	0	1	2	0	4	1	5	11	4	0	1	0	4	0	0	0	1	1	0	1	0	4	0	5	0	0	2	1	0	2	1	0	1	0	1	1	5	0	8	0	3	2	6	2	4
ASV_001195	0	0	1	0	1	0	5	1	0	0	0	0	0	0	1	1	0	1	1	0	1	2	0	2	0	1	3	2	2	0	0	2	1	0	1	0	1	2	1	0	1	0	1	2	1	0	0	0	2
ASV_001215	1	0	0	0	0	0	1	0	0	0	0	0	0	0	0	0	0	0	1	0	0	0	0	0	0	0	0	0	0	0	0	0	0	0	0	0	0	0	0	0	0	0	0	0	0	0	0	0	0
ASV_001156	0	0	0	0	1	0	3	0	0	0	0	0	0	0	0	0	0	0	4	0	3	1	0	0	0	0	0	0	0	0	0	0	1	0	0	0	3	0	0	0	0	0	0	0	0	1	0	0	0
ASV_001173	0	1	1	1	1	1	0	0	0	0	0	0	0	0	0	0	0	0	0	0	0	0	0	0	0	0	0	0	0	0	0	0	0	0	0	111	2	0	0	0	2	0	0	2	0	0	0	0	0
ASV_002270	4	0	0	1	4	0	2	1	9	0	1	0	5	0	0	0	8	0	0	0	0	0	6	0	1	0	1	0	0	0	0	2	1	0	0	2	0	0	0	0	1	0	1	0	2	5	0	2	0
ASV_001224	0	0	1	0	0	0	2	0	0	2	0	0	0	0	0	0	1	1	0	0	0	0	0	0	0	0	1	0	0	0	0	0	0	0	1	1	0	1	0	1	1	1	0	0	1	3	0	1	0
ASV_002329	1	0	2	0	0	1	1	0	0	1	2	8	0	2	0	0	3	1	0	1	0	2	1	2	2	8	0	0	0	0	1	5	0	1	0	1	2	0	1	1	1	1	1	1	2	2	3	1	15
ASV_001257	0	0	0	0	0	0	0	0	0	0	0	0	0	0	0	0	0	0	0	0	0	0	0	0	0	0	0	0	0	0	0	0	0	0	0	0	0	0	0	0	0	0	0	0	0	0	0	0	0
ASV_001571	1	0	0	0	1	0	2	2	1	0	0	0	1	0	0	1	0	0	2	0	2	1	1	2	4	0	1	1	5	0	0	1	2	0	0	0	1	0	0	3	3	0	0	0	0	3	2	2	2
ASV_001218	0	0	1	0	16	0	7	2	1	0	0	0	20	2	0	0	0	0	5	0	1	0	0	0	0	0	1	0	14	0	0	0	0	1	1	0	0	1	0	0	2	2	0	0	0	2	0	3	0
ASV_001265	2	2	0	0	1	1	0	0	1	0	1	0	1	0	0	0	0	0	2	0	0	0	7	2	3	2	5	0	1	0	0	3	1	2	5	3	5	0	0	1	4	0	2	4	4	0	2	4	3
ASV_002201	2	2	4	1	3	0	6	1	0	2	2	3	1	0	0	0	5	2	1	1	6	0	5	2	2	1	2	0	1	4	1	3	0	6	3	1	2	0	0	7	1	9	8	5	2	4	6	3	2
ASV_002266	1	4	0	4	0	0	1	1	1	3	0	0	0	2	0	0	2	1	0	4	0	0	2	3	1	1	2	0	0	0	0	2	0	0	0	1	2	1	2	4	4	1	3	0	1	4	2	1	1
ASV_001266	0	0	0	0	0	0	0	0	0	0	0	0	0	0	0	0	0	0	0	0	0	0	0	0	0	0	0	0	0	0	0	0	0	0	0	0	0	0	0	0	0	0	1	0	0	0	0	0	0
ASV_001641	1	0	4	2	0	0	4	2	1	4	3	0	3	0	1	1	2	1	2	0	2	0	0	0	4	0	3	0	0	0	0	0	0	0	2	0	1	1	0	3	0	0	0	2	6	2	1	4	0
ASV_001676	0	0	0	0	3	0	2	4	2	2	1	2	2	1	2	0	3	3	0	0	1	0	2	2	3	1	8	0	1	1	0	1	0	0	2	0	1	0	0	1	0	1	1	2	3	1	1	1	4
ASV_002086	0	0	0	0	0	0	0	0	1	1	0	0	2	0	0	1	5	1	0	0	0	0	2	2	1	1	1	0	0	0	0	1	0	1	1	0	1	3	0	2	4	1	5	1	1	0	0	0	3
ASV_002520	4	11	4	10	10	0	5	2	0	3	0	0	1	0	2	0	1	0	1	0	0	0	2	0	2	0	2	0	2	1	0	2	2	2	2	3	0	0	1	1	1	2	2	1	4	3	1	2	0
ASV_001233	0	0	0	1	0	0	0	0	0	0	0	0	0	0	0	0	1	0	0	0	0	1	0	0	5	0	1	0	0	0	0	0	0	0	1	0	1	0	0	0	0	1	0	0	0	0	0	1	0
ASV_001232	0	0	7	1	1	0	2	0	0	1	0	0	0	0	0	0	2	0	0	0	0	0	0	0	7	0	1	0	0	0	0	1	1	0	3	0	1	0	8	0	0	13	0	0	9	0	0	3	0
ASV_002109	0	0	0	0	0	0	0	3	0	2	0	1	1	0	0	0	2	0	0	0	1	0	1	0	1	0	0	0	0	0	0	0	0	1	0	0	0	0	0	0	2	0	1	1	0	1	1	0	0
ASV_001421	0	0	4	0	0	0	2	1	2	20	1	0	3	0	0	0	17	6	0	0	0	1	1	4	6	1	0	0	0	2	0	1	0	0	0	2	1	0	0	0	4	0	0	1	1	0	0	0	0
ASV_001422	1	3	1	1	2	0	0	3	1	2	0	0	3	0	0	0	3	1	0	0	0	0	1	1	2	0	0	0	1	3	0	0	0	0	1	0	1	2	2	0	0	1	0	4	0	3	0	0	2
ASV_001210	5	7	1	1	1	11	2	5	6	1	13	5	1	2	0	0	0	0	0	0	0	0	3	0	1	0	1	0	2	1	1	3	4	1	0	0	1	0	3	0	1	5	2	1	6	3	1	1	0
ASV_002012	3	2	0	0	5	0	4	0	1	5	0	0	4	0	0	0	4	0	6	0	0	0	2	0	11	0	1	0	0	0	0	0	0	0	0	0	0	0	0	0	1	1	0	1	0	0	0	0	0
ASV_002257	0	0	1	5	2	0	2	1	0	2	3	2	4	1	0	0	2	1	0	0	1	0	0	1	0	2	4	0	2	1	0	1	0	2	0	1	0	1	0	0	1	3	1	4	3	1	2	3	1
ASV_001216	0	0	2	0	0	0	0	0	0	2	0	0	1	0	0	0	28	0	0	0	0	0	0	0	13	2	0	0	4	0	0	0	29	0	0	0	2	1	1	0	8	1	3	10	0	3	0	7	7
ASV_001228	0	0	0	3	3	0	2	4	2	3	0	0	1	1	0	1	4	0	0	0	0	0	0	0	1	0	1	0	2	0	0	1	2	0	0	0	0	1	0	0	2	1	0	1	4	4	2	6	0
ASV_002423	1	2	0	1	1	0	0	0	0	1	0	1	0	0	0	0	0	2	2	0	1	0	1	1	1	0	1	0	1	0	0	2	2	7	1	0	0	0	1	3	1	0	1	1	2	1	2	2	3
ASV_001619	3	1	6	0	5	1	4	1	0	3	0	0	4	0	2	0	6	0	1	1	0	0	0	0	3	1	2	0	2	0	0	0	1	5	0	1	0	1	1	2	4	4	2	3	1	0	0	0	0
ASV_002316	0	1	2	3	0	0	1	0	1	1	1	0	1	0	1	0	0	0	1	0	0	0	0	0	0	0	2	0	0	3	0	1	2	4	1	1	2	0	0	3	6	1	2	0	11	3	0	0	0
ASV_002308	1	0	2	1	0	0	0	0	0	8	3	2	0	0	0	1	5	0	0	0	1	1	1	0	7	0	2	0	1	0	1	0	2	0	0	1	0	0	0	3	2	1	0	1	2	0	0	0	1
ASV_002644	1	1	1	2	1	0	1	1	1	0	1	0	3	1	3	0	4	0	1	0	0	0	1	0	4	0	3	0	0	0	0	0	0	1	0	0	0	0	1	0	3	1	5	1	4	1	0	2	0
ASV_001235	0	0	0	0	0	0	0	0	0	0	0	0	0	0	0	0	0	0	0	0	0	0	0	0	0	0	0	0	0	0	0	0	0	0	0	0	0	0	0	0	0	0	0	0	0	0	0	0	0
ASV_001363	3	1	3	0	0	4	2	0	0	4	2	1	3	0	1	0	2	0	3	2	0	0	1	0	4	0	2	0	1	2	0	1	1	0	2	1	4	2	0	2	4	5	1	0	0	0	0	1	0
ASV_001717	0	0	1	0	0	0	1	1	0	7	0	6	2	0	1	0	0	2	0	0	2	1	0	0	0	2	3	0	1	0	0	1	1	0	1	0	1	0	1	2	1	0	2	0	2	0	0	1	1
ASV_001272	0	0	0	0	0	0	0	0	0	0	0	0	0	2	0	0	0	0	0	3	0	0	0	1	0	0	0	0	0	0	0	0	0	0	0	0	0	0	0	0	0	0	0	0	0	0	0	0	0
ASV_002702	0	0	0	0	0	0	0	0	0	0	0	0	0	0	0	0	0	1	0	0	0	0	0	0	0	1	0	0	0	0	0	0	0	0	0	0	0	0	0	0	1	0	0	0	0	0	0	0	0
ASV_001243	0	0	4	0	0	0	0	0	0	1	0	0	0	0	1	0	2	0	0	0	0	0	0	0	1	0	1	0	1	0	0	3	0	0	2	1	0	0	5	0	0	20	0	0	9	0	0	3	1
ASV_001802	1	2	2	13	0	2	1	1	1	2	1	0	2	0	0	0	0	0	0	1	0	0	0	0	1	0	2	1	0	2	0	1	0	3	0	0	4	0	2	5	0	1	0	2	8	2	1	4	5
ASV_001857	4	1	2	0	0	1	0	0	1	0	0	0	2	2	1	7	3	2	0	3	1	3	0	6	0	3	2	4	0	0	3	1	0	3	1	6	1	1	3	0	5	2	2	0	0	3	3	1	5
ASV_001239	0	0	0	0	15	0	10	2	5	5	43	9	8	1	0	0	7	0	0	0	1	0	0	0	0	0	0	0	1	0	0	0	0	0	0	0	1	0	0	0	0	1	2	0	1	0	0	1	0
ASV_001777	1	0	0	0	0	0	1	0	0	1	1	2	0	0	2	1	2	0	0	0	0	0	0	0	0	0	2	0	0	0	0	4	0	1	0	0	0	1	0	1	0	0	1	0	0	1	2	0	0
ASV_001838	0	0	1	0	1	0	2	0	0	0	0	1	0	0	0	0	0	0	0	0	0	0	0	0	0	0	1	0	0	0	0	0	0	2	0	0	0	0	0	0	0	0	0	0	0	0	2	0	0
ASV_002297	0	2	5	0	0	0	0	1	0	3	0	0	0	0	2	0	2	0	0	0	0	0	0	0	1	1	2	0	2	2	0	0	0	1	1	0	2	1	1	0	0	2	0	0	2	0	0	0	0
ASV_001865	0	0	0	0	0	0	3	1	0	4	0	0	1	0	0	0	5	2	0	0	0	0	1	0	0	0	1	0	0	0	0	0	0	0	0	0	0	0	0	1	0	0	0	0	0	0	0	0	0
ASV_002386	0	0	0	0	0	0	0	0	0	1	1	0	3	0	0	0	1	0	1	0	1	2	0	0	1	1	1	1	2	0	1	0	0	3	0	1	0	0	0	7	0	0	0	0	0	0	1	0	2
ASV_002265	0	0	0	1	0	0	2	1	0	1	1	1	1	0	1	0	0	0	0	0	0	0	1	0	0	0	1	0	3	1	0	0	1	0	1	2	1	0	0	1	3	0	2	0	4	1	1	2	0
ASV_002367	1	0	0	0	0	0	2	0	0	0	1	13	0	4	2	6	1	4	0	5	0	0	1	3	0	11	2	12	0	0	2	1	0	0	1	0	1	0	0	0	1	0	0	0	1	0	0	0	1
ASV_002511	2	0	5	1	0	0	1	0	0	0	0	0	0	0	2	0	1	0	0	0	0	0	0	0	3	0	2	0	0	0	0	1	0	0	0	0	0	0	1	0	0	4	0	0	4	0	0	2	1
ASV_001252	0	5	0	0	1	12	0	0	1	0	1	1	0	0	1	2	0	0	0	0	0	0	0	0	0	0	1	1	0	4	3	0	0	2	1	0	2	1	0	0	0	0	1	0	1	1	0	0	2
ASV_002307	1	1	2	0	1	0	1	0	1	3	0	1	1	3	4	1	3	6	3	0	1	0	1	1	6	0	3	1	1	2	1	2	1	4	4	1	1	1	1	1	1	3	2	2	6	0	4	1	0
ASV_001249	0	0	0	0	0	0	0	0	0	0	0	1	0	0	0	0	0	0	0	0	0	0	0	0	0	0	0	0	1	2	0	0	2	1	1	0	0	2	0	2	1	0	0	0	0	0	0	0	0
ASV_001578	0	22	0	7	1	0	0	0	0	0	1	0	0	0	4	0	0	0	2	0	0	0	1	0	0	0	4	0	2	0	0	2	13	0	5	0	7	5	3	1	1	2	0	0	7	1	0	5	0
ASV_001620	1	2	1	5	2	0	2	0	1	5	0	0	2	1	2	0	3	0	1	1	1	0	5	0	3	1	8	0	1	1	0	2	2	3	1	1	3	1	0	1	1	0	0	5	4	3	1	0	0
ASV_002593	0	0	0	3	0	1	2	2	1	1	0	1	0	0	2	0	0	0	0	1	0	0	0	0	1	0	1	1	0	0	2	1	1	8	0	5	1	0	0	5	3	3	2	1	7	5	1	4	1
ASV_001059	0	0	1	0	1	0	9	1	0	1	0	0	0	0	0	0	2	1	0	0	1	0	0	0	0	0	0	0	6	0	0	0	1	0	0	0	6	1	0	0	0	1	0	1	0	0	0	1	0
ASV_001264	1	2	2	0	2	1	0	0	0	0	0	0	0	0	0	0	6	1	0	0	2	0	1	0	0	0	4	0	0	4	0	0	2	1	1	0	1	0	0	1	2	0	0	1	0	0	1	2	4
ASV_002296	1	0	1	0	3	1	7	1	1	2	0	0	2	0	0	0	2	0	0	0	1	0	4	0	6	0	2	0	4	1	0	1	1	0	1	3	1	1	1	2	0	2	1	2	1	1	0	0	0
ASV_000961	0	0	1	0	1	0	4	1	1	0	0	0	0	0	0	0	0	0	1	0	2	0	0	0	1	0	1	0	11	0	0	0	2	1	0	1	4	4	0	0	0	0	0	2	0	10	0	0	0
ASV_001165	0	5	1	0	1	2	0	1	0	0	3	22	0	1	1	4	0	0	2	4	0	0	0	0	1	0	0	0	3	8	2	0	1	1	1	15	0	0	0	0	0	0	0	0	1	0	0	0	0
ASV_002400	0	0	1	0	2	0	3	1	2	0	0	2	0	1	0	0	4	0	3	1	0	0	0	1	1	0	1	0	2	2	0	1	0	0	2	2	2	0	1	1	0	2	0	3	0	0	1	0	1
ASV_001217	0	1	9	4	13	0	1	1	0	4	2	2	1	0	0	0	0	0	1	1	7	1	6	2	1	1	0	1	3	3	0	2	1	1	0	0	0	4	2	0	0	1	0	0	3	0	0	0	0
ASV_001431	1	0	1	0	1	0	1	1	1	0	2	0	5	0	1	0	3	0	1	0	0	0	2	3	0	0	5	0	5	0	0	2	0	0	0	0	2	0	1	1	3	0	2	1	3	2	0	0	0
ASV_002450	0	0	0	0	0	0	0	1	0	3	0	0	1	0	0	0	8	0	0	0	0	0	0	0	0	0	1	0	0	0	0	0	0	0	0	0	1	0	1	2	0	0	0	0	0	0	0	0	0
ASV_001248	0	0	0	0	0	0	0	0	0	1	0	0	0	0	0	0	0	0	0	0	0	0	0	0	0	0	0	0	0	0	0	0	0	0	0	0	0	0	0	0	0	0	0	0	0	0	0	0	0
ASV_001585	0	0	0	0	0	0	0	0	0	2	0	1	0	2	0	0	4	5	0	3	1	2	0	0	1	6	0	4	2	0	0	1	1	2	0	0	0	0	0	0	0	1	1	0	0	0	0	0	0
ASV_001691	0	1	0	0	1	0	2	2	3	2	0	0	1	0	1	2	0	1	0	5	2	0	1	0	0	0	0	0	1	0	1	2	0	1	0	1	0	0	0	0	2	0	1	1	1	0	0	0	3
ASV_002215	0	0	0	0	0	0	0	0	0	1	0	0	2	0	2	0	16	1	0	0	0	0	1	1	1	0	1	0	0	0	0	0	0	0	0	0	0	0	0	3	1	0	0	0	0	0	0	0	0
ASV_002371	0	5	2	2	2	0	1	1	2	1	0	0	4	1	2	0	0	2	2	0	0	2	0	0	0	0	1	0	0	0	1	2	1	0	1	0	2	0	0	0	0	0	1	0	7	0	0	1	1
ASV_002417	0	0	0	1	0	0	1	2	2	0	0	0	4	0	5	0	0	0	1	0	2	0	5	0	0	0	10	3	1	0	0	1	4	0	3	0	0	0	0	0	2	0	1	0	0	1	0	2	2
ASV_001649	3	6	0	9	3	0	6	3	2	0	0	0	4	1	1	0	0	0	2	2	2	1	1	0	1	0	4	0	4	0	0	4	3	0	3	0	2	2	1	0	3	3	1	3	6	0	1	3	4
ASV_001152	0	0	0	1	3	2	0	1	0	0	0	0	0	0	0	0	1	0	0	0	0	0	0	0	0	0	0	0	0	0	0	0	0	1	0	43	0	0	0	0	0	0	0	2	0	0	0	0	0
ASV_001250	0	2	0	0	0	0	7	0	0	0	0	0	0	0	4	0	0	0	0	0	0	0	0	0	0	0	0	0	1	27	0	0	0	2	0	0	0	0	0	1	0	0	1	0	0	1	0	0	0
ASV_001679	0	0	2	2	0	0	0	0	0	2	0	1	1	0	0	2	4	3	0	0	0	0	0	0	0	2	0	0	0	0	0	0	1	1	1	1	1	0	0	0	1	0	0	0	0	0	0	0	0
ASV_001225	0	0	0	0	2	10	1	1	0	0	1	2	0	1	0	1	0	0	0	11	0	2	0	0	4	4	1	2	0	8	7	1	1	0	3	5	0	0	0	0	0	0	0	0	2	0	0	0	2
ASV_001305	1	0	5	2	0	0	1	0	5	3	1	0	4	0	2	0	3	4	0	0	1	0	1	0	2	0	2	0	0	1	0	1	1	2	0	0	0	0	0	0	3	1	0	1	2	0	0	0	0
ASV_001003	0	0	1	0	0	0	0	0	0	1	0	0	0	0	0	0	0	0	0	0	0	0	0	0	0	0	0	0	0	0	0	0	0	0	0	0	0	0	0	0	0	0	0	0	0	0	0	0	0
ASV_001674	0	0	0	0	0	0	2	0	0	1	0	0	0	0	0	0	2	0	0	0	0	0	1	0	0	0	1	0	0	0	0	0	0	0	0	0	0	0	0	3	0	0	1	0	0	1	1	0	0
ASV_001229	0	1	0	0	0	0	4	0	0	0	0	0	0	0	3	2	0	0	1	1	0	0	2	0	0	0	0	0	0	11	4	0	1	1	1	0	0	2	0	4	0	0	1	0	0	0	0	0	0
ASV_001246	0	0	0	0	1	0	0	0	0	0	0	0	0	0	0	0	0	0	0	0	0	0	0	0	0	0	0	0	0	0	0	0	0	0	0	0	0	0	0	0	0	0	0	0	16	0	0	8	1
ASV_001527	0	1	1	0	0	0	2	1	3	0	0	1	8	0	0	0	1	0	4	0	2	0	0	0	0	0	3	0	3	0	1	0	1	0	1	2	3	2	0	1	2	2	6	3	4	2	0	0	0
ASV_002433	3	1	2	0	0	0	2	1	0	2	1	4	0	0	2	1	1	0	3	1	1	1	2	0	0	0	2	1	2	4	1	1	1	2	3	2	0	0	2	3	2	4	1	1	3	4	3	3	2
ASV_002123	0	1	0	0	1	0	0	0	0	0	0	0	0	0	1	0	0	0	0	0	0	0	0	0	0	0	1	0	0	0	0	0	1	1	1	0	0	0	0	3	0	0	0	0	1	5	3	0	1
ASV_001241	0	0	0	0	3	0	5	0	2	0	0	0	0	0	0	0	0	0	5	0	2	1	0	0	0	0	0	0	2	0	0	0	2	0	0	0	3	1	0	0	0	0	0	0	0	0	0	0	0
ASV_001521	0	2	4	5	2	2	0	0	0	0	0	0	1	0	1	0	0	0	0	0	0	0	0	0	1	1	3	0	0	0	0	2	2	0	4	0	2	0	1	0	1	1	4	2	0	0	0	3	0
ASV_001751	0	0	0	0	0	0	0	0	0	0	0	0	0	0	0	0	1	0	0	0	0	0	0	0	0	0	0	0	0	0	0	0	0	0	0	0	0	0	0	0	0	0	0	0	0	0	0	0	0
ASV_001847	0	0	4	2	3	0	2	1	0	0	3	0	4	0	0	0	2	0	2	0	2	0	0	0	3	0	0	0	1	2	0	0	0	0	2	0	0	3	0	0	1	0	0	0	8	0	0	1	0
ASV_001904	1	5	2	0	0	0	1	2	1	2	2	0	3	0	0	0	3	0	0	0	0	0	1	1	0	0	5	1	2	0	0	0	0	0	0	0	2	0	0	0	1	3	3	1	0	0	0	0	1
ASV_001925	0	0	0	0	0	0	2	0	0	0	0	10	1	1	0	0	6	3	0	0	1	2	0	1	4	2	1	12	0	0	0	0	0	0	0	0	1	0	0	2	1	0	0	0	0	0	0	0	1
ASV_001364	0	0	2	0	0	0	0	0	0	0	0	2	0	0	0	4	0	0	0	0	0	0	0	0	0	1	2	2	1	0	0	1	0	0	0	1	1	0	0	1	1	0	1	1	3	0	0	4	17
ASV_001869	0	0	0	0	0	0	0	0	0	0	0	2	0	0	0	3	0	1	0	9	0	7	0	4	0	5	0	1	0	0	0	0	0	1	0	0	0	0	0	0	0	0	0	0	0	0	0	0	2
ASV_001969	0	0	0	1	0	0	0	0	0	0	0	0	0	0	0	0	2	1	0	0	0	0	0	0	0	0	2	0	0	0	0	0	0	0	0	1	0	0	0	0	0	0	0	0	1	0	1	0	0
ASV_001331	0	0	1	0	0	0	0	0	0	3	0	0	0	0	1	1	5	2	0	0	0	0	0	0	1	1	0	0	0	0	0	0	0	0	0	0	0	0	0	0	0	1	0	0	0	0	0	0	0
ASV_001273	4	0	2	0	0	5	1	3	2	7	3	0	1	0	1	0	1	0	0	0	0	0	0	0	4	0	2	0	2	0	0	0	2	0	0	0	0	0	0	1	1	3	3	2	4	0	0	2	1
ASV_002560	0	0	0	0	0	0	0	1	0	0	0	0	1	0	0	1	0	0	0	1	0	1	0	3	0	1	0	1	0	0	1	0	0	0	0	0	0	0	0	0	0	1	0	0	0	0	0	0	0
ASV_001261	0	0	0	0	0	0	0	0	0	0	0	0	0	0	0	0	0	0	0	0	0	0	0	0	0	0	0	0	0	0	0	0	0	0	0	0	0	0	0	0	0	0	0	0	0	0	0	0	0
ASV_002499	1	1	0	0	0	0	0	2	1	2	2	0	1	0	0	0	2	0	0	0	0	0	0	0	0	0	3	0	3	3	0	0	1	4	0	4	0	1	1	5	2	3	1	0	6	4	0	0	1
ASV_002633	0	0	0	1	2	0	1	0	0	1	0	2	0	1	0	0	0	1	2	4	2	3	4	1	2	1	2	0	0	0	3	0	1	0	4	1	2	1	1	1	3	0	0	1	0	0	2	1	5
ASV_002665	0	0	0	0	0	0	0	0	0	1	0	11	0	1	0	2	0	0	0	2	0	2	0	0	0	7	0	10	0	0	0	0	0	1	0	0	0	0	0	1	0	1	0	0	0	0	1	0	2
ASV_001221	1	0	0	0	2	0	0	0	1	0	0	0	0	0	0	1	2	1	0	2	5	3	1	8	1	1	11	2	3	0	0	2	0	1	1	1	0	0	0	0	1	0	0	0	0	27	10	1	0
ASV_001287	0	0	4	0	0	0	0	0	0	12	0	0	0	0	0	0	9	0	4	0	0	0	0	0	2	0	0	0	1	0	0	0	1	0	0	0	0	1	4	0	0	3	1	0	0	0	0	0	0
ASV_002258	5	0	0	1	4	1	3	0	0	1	2	1	1	2	3	2	0	0	1	5	0	2	0	5	1	3	1	3	0	1	2	0	0	0	0	0	0	0	1	0	0	1	0	2	0	0	0	1	3
ASV_001505	0	0	0	0	0	0	2	0	2	0	1	1	3	0	1	0	0	0	0	0	1	1	3	0	0	0	1	0	0	0	0	1	0	0	0	0	1	1	0	0	3	0	0	0	0	1	1	2	1
ASV_001712	0	0	0	4	0	1	0	0	0	2	0	1	0	0	0	0	0	5	0	0	0	0	0	1	1	0	0	0	0	0	0	0	0	4	0	0	0	0	1	1	2	2	1	0	2	2	1	1	2
ASV_002039	5	6	0	5	1	0	0	5	1	0	0	0	3	4	3	0	0	0	1	0	2	1	2	1	3	0	3	0	1	0	0	4	1	0	0	3	3	3	0	0	3	1	0	4	6	1	1	2	10
ASV_001300	0	0	8	1	0	0	0	0	0	11	0	0	0	0	0	0	16	1	0	0	0	0	0	0	13	0	0	0	0	0	0	0	0	0	2	0	0	0	17	0	0	31	0	0	0	0	0	0	0
ASV_001328	0	0	0	0	0	0	0	0	0	0	0	0	0	0	0	0	0	0	0	0	0	0	0	0	0	0	0	0	0	0	0	0	0	0	0	0	0	0	0	0	0	0	0	0	0	0	0	0	0
ASV_002007	0	2	2	1	0	0	1	1	1	2	0	0	0	0	0	0	0	0	0	1	0	1	0	0	0	0	2	0	0	1	0	3	0	0	2	0	1	0	2	2	2	1	0	2	0	0	0	0	0
ASV_002269	0	0	2	1	0	0	1	0	2	0	1	0	1	0	3	1	1	0	1	0	0	0	2	0	1	0	2	0	0	2	0	0	2	0	0	0	0	0	0	0	0	0	0	0	6	0	0	1	0
ASV_001263	2	1	0	0	0	0	5	0	0	0	0	1	1	0	1	0	0	0	0	0	0	0	1	0	0	0	2	0	0	0	0	0	0	0	0	0	0	0	0	0	0	0	0	0	5	0	0	3	0
ASV_001630	1	0	2	1	3	0	1	0	0	0	0	0	2	0	0	0	0	0	4	3	2	1	6	1	0	1	3	0	1	0	2	4	0	0	3	0	3	2	0	0	0	0	1	0	5	1	0	2	0
ASV_002422	0	1	0	1	0	0	3	1	0	1	0	2	0	0	1	0	1	0	0	0	0	0	0	0	1	0	6	0	0	0	0	0	0	0	1	0	1	0	0	2	0	0	0	0	0	0	0	2	0
ASV_001763	0	1	0	0	1	0	1	0	0	0	3	1	0	0	0	0	4	0	1	0	0	0	1	0	2	0	2	0	0	0	0	2	0	0	0	1	0	0	0	0	1	1	2	0	2	0	0	0	0
ASV_001258	0	0	0	0	0	0	0	1	0	0	0	0	0	0	3	0	1	0	0	0	0	0	0	0	2	0	3	0	0	0	0	0	0	0	0	0	0	0	0	0	0	7	1	0	0	0	0	2	0
ASV_001271	1	0	0	0	0	0	2	0	0	0	0	0	0	0	0	0	0	0	6	0	0	0	2	1	0	0	0	0	0	0	0	0	1	0	0	3	1	3	0	0	1	0	0	1	0	0	0	0	0
ASV_001299	0	0	0	0	0	0	0	0	0	0	0	0	0	0	0	0	0	0	0	0	0	0	0	0	0	0	0	0	0	0	0	0	0	0	0	0	0	0	0	0	0	0	0	0	0	0	0	0	0
ASV_001322	0	0	0	0	0	0	0	0	0	0	0	0	0	0	0	0	0	0	0	0	0	0	0	0	0	0	0	0	0	0	0	0	0	0	0	0	0	0	0	0	0	0	0	0	0	0	0	0	0
ASV_001326	0	0	0	0	0	0	0	0	0	0	0	0	1	0	0	0	0	0	0	0	0	0	0	0	0	0	0	0	0	0	0	0	0	0	0	0	0	0	0	0	0	0	0	0	0	1	0	0	0
ASV_001807	0	0	1	1	3	2	1	0	1	2	1	1	1	1	0	0	1	0	0	0	1	0	1	0	3	0	2	0	0	2	0	0	2	2	1	0	0	0	0	4	1	1	3	1	0	1	0	0	0
ASV_002688	0	0	0	0	0	0	2	0	0	1	0	1	0	0	0	0	7	0	0	0	0	0	1	0	0	0	0	0	0	0	0	0	0	0	0	0	0	0	0	0	0	0	0	0	0	0	0	0	0
ASV_001121	0	0	0	0	0	0	0	0	0	1	0	0	0	0	0	0	0	1	0	0	0	0	0	0	0	0	0	0	0	0	0	1	0	0	0	0	1	0	0	0	0	0	0	0	0	1	0	0	0
ASV_001245	0	0	0	0	0	0	0	0	0	0	0	0	0	0	0	0	0	0	0	0	1	0	0	0	0	0	0	0	1	0	0	0	0	0	0	0	0	0	0	0	0	0	0	0	0	1	0	0	0
ASV_001355	0	2	4	1	0	0	1	1	2	0	0	0	2	1	2	1	1	1	1	0	1	0	3	0	3	2	8	0	1	1	0	0	0	0	0	0	0	3	0	1	0	0	0	0	0	0	1	2	1
ASV_001583	0	1	0	0	1	0	2	1	3	0	1	0	2	0	1	0	0	0	1	0	0	0	0	0	1	0	0	0	0	1	0	2	1	0	0	0	1	2	0	0	1	0	0	0	1	0	0	0	0
ASV_002279	0	1	0	0	0	0	0	0	0	0	1	1	0	1	1	1	0	0	0	0	0	1	0	0	0	2	1	1	2	1	0	0	0	1	0	0	0	0	0	0	1	0	0	0	0	0	0	0	0
ASV_002538	0	3	0	1	1	0	0	5	4	0	0	0	3	0	0	0	0	0	1	1	0	0	1	0	2	1	2	0	0	0	0	0	2	0	2	2	0	3	1	0	2	4	0	2	8	1	1	3	1
ASV_001034	0	0	0	0	0	0	0	0	0	0	0	0	0	0	11	1	0	0	0	0	0	0	0	0	0	0	1	0	1	0	0	2	0	0	2	0	26	0	0	0	0	0	1	1	5	0	0	15	3
ASV_001389	0	0	0	0	0	0	0	0	1	1	1	0	0	0	0	0	0	0	0	0	0	0	0	1	0	0	0	0	0	0	0	0	0	0	0	0	0	0	0	0	0	0	0	0	0	2	0	0	0
ASV_002152	1	1	0	2	1	0	1	0	0	0	1	1	1	0	1	1	2	0	0	0	0	0	0	0	0	1	0	2	0	0	0	1	0	0	0	0	0	0	0	2	2	0	3	0	0	0	0	1	1
ASV_001311	0	0	0	0	0	0	4	0	0	0	0	0	0	0	0	0	0	0	0	0	0	0	0	0	0	0	0	0	16	0	0	0	0	0	0	0	0	0	0	0	0	0	0	0	0	0	0	0	0
ASV_001345	0	0	0	0	0	0	0	1	0	2	0	0	0	0	5	2	9	2	0	0	0	0	0	0	5	1	4	1	0	1	0	0	0	0	0	0	0	0	0	0	3	0	0	1	0	2	0	0	0
ASV_002408	0	0	0	0	1	0	0	0	0	0	0	4	0	2	0	9	0	1	0	13	1	7	0	5	0	3	0	0	0	0	2	0	0	1	0	1	0	0	1	1	0	0	0	0	0	0	2	0	6
ASV_002576	0	1	0	0	3	0	2	1	0	0	2	1	2	0	2	0	1	0	5	0	3	0	0	0	0	0	6	0	0	4	0	3	3	9	8	5	3	4	1	6	2	3	3	2	10	3	1	2	0
ASV_001283	0	0	0	0	0	0	0	0	1	1	0	0	1	0	1	0	0	0	0	0	0	0	0	0	0	0	0	0	0	0	0	0	0	0	0	0	0	0	0	0	1	0	0	0	0	0	0	0	0
ASV_001977	0	0	0	0	0	0	0	0	0	0	0	0	0	0	1	0	1	0	0	0	0	0	1	1	1	0	1	0	0	0	0	1	0	3	0	0	5	0	0	6	9	2	2	3	1	0	1	1	3
ASV_001285	0	0	2	1	0	0	0	0	0	0	0	0	0	0	2	2	0	1	0	0	0	0	0	0	0	0	0	5	0	0	0	0	0	0	0	0	0	0	0	0	0	0	0	0	0	0	0	0	0
ASV_001582	2	0	0	0	0	0	1	0	1	0	0	14	0	2	0	3	1	1	0	2	0	2	0	1	0	5	0	4	1	0	0	0	0	0	0	0	0	0	0	0	0	0	0	0	1	0	0	0	1
ASV_001833	1	2	0	5	0	2	2	3	4	1	0	0	7	1	1	0	1	0	0	0	0	0	0	0	0	0	1	0	0	0	0	1	1	0	0	0	1	4	0	1	0	2	0	3	5	1	0	5	0
ASV_002057	0	0	2	0	0	0	0	0	1	1	0	3	4	0	0	0	0	1	0	0	1	0	0	0	0	1	2	1	1	0	0	0	0	0	0	0	0	0	0	0	0	0	0	0	0	0	0	0	0
ASV_001374	0	0	0	0	0	0	0	0	0	1	1	1	1	0	0	0	0	0	0	0	0	0	0	0	1	0	0	0	0	0	0	0	0	1	0	0	0	1	0	1	0	0	0	0	0	0	0	0	0
ASV_001469	0	0	3	0	3	2	0	0	0	0	0	0	0	0	0	0	0	0	3	0	1	0	0	0	1	0	0	0	0	0	0	0	0	2	0	11	1	0	0	0	0	0	0	0	0	0	0	0	0
ASV_002139	0	0	0	0	0	0	0	0	0	0	0	0	0	0	0	0	0	0	0	0	0	0	0	0	0	0	0	0	0	0	0	0	0	0	0	0	0	0	0	0	0	0	0	0	0	0	0	0	0
ASV_002522	1	0	2	0	3	0	3	1	0	1	0	4	1	0	0	0	3	0	1	0	0	0	0	0	5	1	4	0	1	0	0	0	1	4	0	1	0	2	1	2	3	4	3	1	5	1	1	0	1
ASV_002163	0	0	0	0	2	0	4	0	0	3	0	2	3	1	0	3	2	1	0	6	0	2	1	4	0	7	6	3	0	0	0	1	0	0	1	0	0	0	0	0	0	1	4	0	1	0	0	1	1
ASV_002183	0	0	1	1	0	0	1	0	1	2	2	0	0	0	0	0	3	3	0	0	0	0	0	0	2	0	1	0	1	0	1	1	0	2	0	0	1	0	0	3	0	2	4	0	2	0	1	0	1
ASV_002558	3	0	0	2	0	0	2	1	1	1	0	3	0	2	0	1	1	0	1	1	0	1	0	0	0	1	0	0	0	0	0	0	0	3	0	2	1	0	0	0	1	1	0	0	0	0	1	1	2
ASV_001061	0	0	1	0	12	0	8	0	0	1	4	0	1	0	1	0	0	0	2	0	2	0	1	0	1	0	0	0	0	1	0	0	0	2	2	0	5	1	0	5	0	2	3	0	2	0	0	0	0
ASV_001349	0	0	0	0	0	0	0	0	0	0	0	0	0	0	0	0	0	0	0	0	0	0	0	0	0	0	0	0	0	0	0	0	0	0	0	0	0	0	0	0	0	0	0	0	0	0	0	0	0
ASV_001546	0	0	0	0	0	0	1	0	0	0	0	0	0	0	0	1	0	0	1	1	0	1	0	0	0	0	1	0	2	0	0	0	0	0	0	0	0	0	0	2	0	0	1	0	1	0	0	0	2
ASV_002026	0	0	2	0	0	0	0	1	1	0	0	4	2	0	1	2	6	1	0	0	1	0	4	5	3	2	1	0	0	2	0	1	0	2	2	1	1	1	0	3	5	0	3	2	1	0	0	1	3
ASV_002594	0	0	0	0	0	0	0	0	0	2	1	0	0	0	0	0	0	1	0	0	0	0	0	0	0	0	4	1	0	0	0	0	0	0	0	0	1	0	0	0	1	0	0	0	0	1	0	0	0
ASV_002206	0	0	0	1	2	0	0	0	0	1	1	0	0	0	0	0	4	0	0	0	0	0	1	0	0	0	0	0	0	0	0	3	0	5	1	2	0	0	1	3	3	3	0	2	1	5	3	2	1
ASV_001278	2	0	0	0	1	0	0	3	0	0	0	0	5	0	4	1	0	0	3	0	1	3	1	0	0	1	1	1	0	0	0	1	3	0	0	0	1	0	0	0	1	0	0	2	4	0	0	2	1
ASV_001296	0	0	0	0	0	0	0	0	0	0	0	0	0	0	0	0	0	0	0	0	0	0	0	0	0	0	0	0	2	0	0	0	0	0	0	0	0	0	0	0	0	0	0	0	0	4	0	0	0
ASV_001350	0	0	0	0	0	0	0	0	0	0	0	0	0	0	0	0	0	0	0	0	0	0	0	0	0	0	0	0	0	0	0	0	0	0	0	0	0	0	0	0	0	0	0	0	0	0	0	0	0
ASV_001675	0	1	1	0	0	0	0	0	0	0	0	6	0	0	0	2	0	0	1	1	0	0	0	0	1	1	0	2	0	0	5	0	0	2	0	2	1	0	1	3	1	2	0	0	0	0	0	0	4
ASV_002259	3	1	0	0	0	0	1	0	1	0	0	0	1	0	1	1	0	1	4	2	0	4	2	3	0	2	4	0	1	3	0	0	2	1	2	2	0	0	1	1	1	2	0	0	2	0	0	1	2
ASV_002034	0	0	2	0	0	0	1	2	1	3	1	0	1	1	0	1	2	0	1	1	0	1	0	0	0	0	0	0	0	0	0	1	4	0	0	0	0	0	0	0	0	2	0	1	1	0	1	0	0
ASV_002275	0	0	0	0	0	1	1	0	0	0	2	0	2	0	1	0	0	1	0	0	0	0	0	0	0	0	2	0	0	0	0	3	0	0	0	0	0	0	0	0	2	0	0	0	5	0	0	0	0
ASV_002532	0	0	0	0	1	0	5	0	0	0	0	0	0	0	3	0	0	0	3	0	0	1	0	0	0	0	0	0	0	0	0	2	0	0	0	0	1	2	0	0	0	0	0	0	0	0	13	0	1
ASV_001101	0	0	0	0	0	0	0	0	0	0	0	0	0	0	0	0	3	0	0	0	0	0	0	0	2	0	0	0	0	0	0	0	0	0	0	0	0	0	0	0	0	0	0	0	1	4	0	0	1
ASV_001385	0	0	2	0	0	0	2	0	0	1	0	0	0	0	1	0	1	0	1	0	0	0	0	0	0	0	0	1	2	0	0	0	1	0	0	0	0	1	0	0	0	6	0	0	3	1	0	0	0
ASV_002174	0	0	0	1	1	0	3	0	0	1	1	3	0	1	0	1	0	2	0	0	0	2	0	2	0	2	1	1	2	0	4	0	0	4	0	0	1	2	0	2	0	0	0	0	0	1	0	2	2
ASV_001302	0	0	0	0	0	0	0	0	0	0	0	0	0	0	0	0	0	0	0	0	0	0	1	0	0	0	0	0	0	0	0	0	0	0	0	0	0	0	0	0	0	0	0	0	0	0	0	0	0
ASV_001426	2	0	0	0	2	0	4	0	2	0	0	0	1	0	0	0	0	0	0	0	1	0	1	0	0	0	0	0	2	0	0	0	2	0	3	0	1	0	0	0	0	0	0	1	2	0	0	0	0
ASV_002474	0	0	0	0	2	0	1	1	1	0	0	0	0	0	2	0	0	0	1	0	0	0	2	0	1	0	2	2	0	0	0	0	0	0	0	0	1	0	1	1	0	0	0	1	1	0	0	0	0
ASV_001672	0	0	0	2	0	1	1	0	1	2	0	1	0	0	3	0	2	1	0	0	0	0	0	0	2	0	2	0	1	1	0	0	0	0	0	0	4	0	1	1	0	2	2	0	0	0	0	1	0
ASV_001137	0	1	0	0	11	0	9	0	0	0	0	0	0	0	0	0	0	0	9	1	6	0	0	0	0	0	0	0	4	0	0	0	7	1	0	0	1	2	2	1	0	0	1	0	0	1	0	0	0
ASV_001291	0	0	0	0	0	0	0	0	0	0	0	0	0	0	0	0	0	0	0	0	0	0	0	0	0	0	0	0	0	0	0	1	0	0	0	0	2	0	0	0	0	0	0	0	0	0	0	0	0
ASV_001304	1	0	0	0	0	0	0	0	1	1	0	0	0	1	0	0	0	0	0	0	0	0	2	0	0	0	1	0	0	0	0	0	0	0	0	0	0	0	0	0	2	0	1	1	0	0	0	0	0
ASV_001696	1	0	0	1	0	0	1	0	0	0	0	0	0	0	0	0	1	0	0	0	0	0	1	1	0	0	0	0	1	0	0	0	0	0	0	0	1	0	0	1	2	0	0	1	1	0	0	3	1
ASV_002141	0	0	0	0	0	0	0	0	0	0	0	0	0	0	0	0	0	0	0	0	0	0	0	0	0	0	0	0	0	0	0	0	0	0	0	0	0	0	0	0	0	0	0	0	0	0	0	0	0
ASV_001343	0	0	0	1	0	0	0	0	0	0	0	0	1	0	0	0	0	0	0	0	1	0	0	0	0	0	1	2	0	0	0	0	0	0	0	0	1	0	0	0	0	0	0	0	0	0	0	0	0
ASV_001976	0	0	0	0	0	0	0	0	2	0	0	0	2	0	2	1	0	0	0	0	0	0	5	0	0	0	0	0	0	0	0	0	0	1	0	0	0	2	0	2	5	0	1	0	0	0	0	0	0
ASV_002015	3	0	3	2	5	0	11	2	1	1	0	0	4	0	3	0	1	0	1	0	4	0	2	0	1	0	6	0	4	0	0	0	2	0	0	1	1	0	0	0	0	3	0	0	0	0	0	0	0
ASV_001227	0	0	0	0	0	0	0	0	0	0	0	0	0	0	0	0	1	0	0	0	0	0	0	0	0	0	0	0	0	0	0	0	0	0	0	0	0	0	0	0	0	0	0	0	0	2	0	0	0
ASV_001308	0	0	0	10	2	0	0	3	1	1	0	0	0	0	0	0	0	0	0	0	1	0	1	0	0	0	1	0	1	0	0	0	0	0	0	2	0	0	0	0	1	0	3	2	5	0	0	4	0
ASV_002363	0	0	1	0	0	1	6	3	0	1	1	1	0	0	0	0	1	1	2	0	1	0	0	0	3	0	1	0	3	0	0	0	2	0	0	0	2	0	1	3	3	4	0	1	4	1	0	0	0
ASV_002456	0	0	0	0	0	0	0	0	0	1	0	3	0	0	0	1	0	1	0	0	0	0	0	2	2	8	3	1	1	0	2	0	4	2	2	0	3	0	0	1	1	3	1	1	1	0	0	3	5
ASV_002476	0	0	0	0	0	0	0	0	0	0	1	0	0	0	0	0	2	0	0	0	0	0	0	0	1	0	1	2	1	0	0	0	0	0	0	0	0	0	0	0	0	0	0	0	0	1	0	0	0
ASV_002496	0	0	2	0	0	0	1	0	1	0	1	0	0	0	0	0	4	1	0	0	0	1	0	1	0	0	0	0	0	0	0	0	0	0	0	0	0	0	0	1	0	0	0	0	0	1	1	1	0
ASV_002548	0	1	0	1	0	0	1	0	0	2	1	0	0	0	1	0	8	0	3	0	1	1	1	0	1	0	0	0	1	0	0	0	2	0	0	0	1	1	1	0	0	0	0	0	0	0	0	1	0
ASV_001293	0	0	5	0	4	0	6	0	0	6	0	0	6	0	0	0	7	2	0	0	1	0	1	0	4	0	0	0	2	0	0	0	1	4	0	1	0	0	0	0	4	3	3	0	0	21	4	0	0
ASV_001396	0	1	2	0	1	1	1	0	1	2	1	0	4	0	1	0	0	0	1	0	2	0	2	0	2	3	1	0	1	2	0	0	2	0	1	1	1	2	0	4	4	2	4	0	0	0	1	0	0
ASV_001275	0	0	0	0	0	0	0	0	0	0	0	0	0	0	0	0	0	0	0	0	0	0	0	0	0	0	0	0	0	0	0	0	0	0	0	0	0	0	0	0	0	0	0	0	0	0	0	0	0
ASV_001289	0	0	0	0	0	0	0	0	0	0	0	0	0	0	0	0	0	0	0	0	55	4	0	0	0	0	0	0	24	0	0	0	0	0	0	0	3	2	0	0	0	0	0	0	0	0	0	0	0
ASV_002285	0	0	0	0	0	0	0	0	1	0	0	0	4	0	0	0	0	0	1	0	0	1	0	0	1	0	1	0	3	2	0	2	2	2	1	0	1	2	2	2	1	1	2	5	0	0	0	0	0
ASV_002313	0	1	0	1	0	1	0	1	1	0	1	1	2	0	0	0	1	0	0	1	1	0	1	0	3	1	0	0	2	3	0	0	0	5	1	0	1	1	0	5	3	1	5	10	0	1	0	0	0
ASV_001292	0	0	0	0	2	0	0	0	0	1	0	0	0	0	0	0	0	0	0	0	1	0	0	0	4	0	0	0	0	0	0	0	0	0	1	0	1	0	2	0	0	2	0	0	1	0	0	0	0
ASV_001332	0	1	0	0	0	1	1	0	0	0	2	0	0	0	0	0	0	0	0	0	0	0	0	0	0	0	0	0	0	0	0	0	1	0	0	0	1	0	0	0	0	1	0	0	0	0	0	0	0
ASV_002648	0	0	1	0	0	0	0	0	2	1	1	1	1	0	0	0	4	1	0	0	0	0	0	0	0	0	0	0	0	0	0	1	0	1	0	1	1	0	0	1	1	5	0	1	2	2	0	1	0
ASV_001207	0	1	0	0	0	1	0	0	0	0	15	0	0	0	0	0	0	0	0	0	0	0	0	0	0	0	0	0	3	2	0	6	0	4	1	0	7	0	0	3	0	4	1	0	4	7	0	2	0
ASV_001276	0	2	2	0	0	6	1	0	1	0	1	0	1	0	1	0	0	0	1	0	1	0	1	0	1	0	0	0	2	1	0	1	1	0	1	0	0	1	0	0	0	4	3	0	1	1	0	1	0
ASV_001317	0	0	0	0	0	0	0	0	0	0	0	2	0	1	0	0	0	0	3	2	1	5	1	1	3	6	0	0	1	1	0	1	0	1	0	0	0	0	1	0	0	2	0	0	0	0	0	0	0
ASV_002567	0	0	1	2	0	0	0	0	0	0	3	0	0	0	2	0	3	0	0	0	0	0	0	0	0	0	0	0	2	0	0	2	2	5	4	1	1	0	0	1	1	1	2	1	2	2	0	0	0
ASV_001251	0	0	0	1	0	0	3	0	0	0	0	0	0	0	0	0	2	0	0	0	0	0	0	0	0	0	0	0	3	0	0	0	0	0	2	0	1	0	3	0	0	3	0	0	0	1	0	0	1
ASV_001319	0	0	0	0	0	0	0	0	0	0	0	0	0	0	0	0	0	0	0	0	0	0	0	0	0	0	0	0	2	0	0	0	0	0	0	0	0	0	0	0	0	0	0	0	0	0	0	0	0
ASV_002187	0	0	0	1	0	0	0	0	0	3	0	0	0	0	0	1	1	0	0	0	0	0	0	0	0	0	0	0	0	0	0	0	0	1	0	0	1	2	0	0	0	0	0	1	0	7	1	1	0
ASV_002681	0	0	0	0	0	0	0	0	0	0	0	4	0	1	0	1	0	0	0	2	0	0	0	0	0	1	1	1	0	0	0	0	0	0	0	0	0	0	0	0	0	0	0	0	0	0	0	0	1
ASV_001267	0	4	0	0	0	1	0	0	0	0	0	0	0	0	0	0	0	0	0	0	0	0	0	0	0	0	0	0	0	1	0	0	0	0	0	0	0	0	0	8	0	4	9	0	0	8	0	0	0
ASV_002540	0	1	0	0	0	0	0	1	1	0	2	0	3	0	0	0	0	0	0	0	0	0	0	0	0	1	3	0	0	0	1	0	0	0	0	1	0	0	0	0	0	2	1	0	0	0	2	0	1
ASV_002631	1	2	0	0	0	0	0	3	1	1	1	0	0	0	1	0	4	0	0	0	0	0	1	0	3	0	1	1	0	1	0	1	0	0	0	1	1	1	0	2	1	3	0	1	3	2	0	3	0
ASV_001178	0	0	1	0	0	0	1	0	0	1	1	0	0	0	0	0	0	0	0	0	1	0	0	0	1	0	0	0	3	0	0	0	0	0	0	0	0	0	0	3	0	1	0	0	0	4	2	1	2
ASV_001335	0	0	0	0	0	0	1	0	0	0	0	0	0	0	0	0	0	0	0	0	0	0	0	0	0	0	0	0	0	0	0	0	0	0	0	0	1	0	0	0	0	0	0	0	0	0	0	0	0
ASV_001348	0	1	0	0	1	1	0	0	0	0	0	1	0	0	0	0	0	0	0	0	0	0	2	1	0	2	0	3	0	11	0	0	0	3	3	6	0	4	0	2	0	1	1	1	0	0	4	0	1
ASV_001325	0	1	0	0	1	0	2	0	0	0	2	0	0	0	0	0	0	0	0	1	0	0	0	0	0	0	0	0	0	4	0	0	0	3	0	0	0	0	0	6	0	0	1	0	0	2	0	0	0
ASV_002253	1	1	1	3	3	0	0	1	1	1	0	0	1	0	0	0	4	0	0	0	1	0	1	0	0	0	1	0	0	0	0	2	1	2	0	1	0	2	1	3	5	12	4	3	2	2	0	5	1
ASV_002469	0	0	0	1	0	0	0	1	0	0	0	0	0	0	1	0	0	0	0	0	0	0	1	0	0	0	0	0	1	0	0	0	2	0	0	0	0	1	1	3	1	1	1	0	0	1	0	1	1
ASV_001948	0	0	0	0	0	0	1	0	0	1	1	1	1	0	0	0	2	0	1	0	0	0	1	0	0	0	0	0	1	0	0	0	0	1	0	0	0	0	0	0	0	1	0	0	1	1	0	0	0
ASV_001623	0	0	0	0	0	0	0	0	0	0	0	0	0	0	0	0	0	0	0	0	0	0	0	0	0	0	0	0	0	0	0	0	0	0	0	0	0	0	0	0	1	0	0	0	0	0	0	0	0
ASV_001800	5	0	1	1	4	0	1	2	0	1	0	0	5	1	0	0	1	0	1	0	2	0	0	1	0	0	5	0	1	0	0	3	2	0	2	0	0	4	0	0	1	0	0	2	7	0	0	0	1
ASV_002037	2	0	0	1	0	2	0	2	1	0	0	2	1	0	0	1	1	0	0	2	0	3	0	2	0	1	0	0	2	0	0	1	0	2	0	0	2	0	0	4	6	0	8	2	2	0	3	1	4
ASV_001310	0	0	0	0	6	0	1	0	0	0	0	0	0	0	0	0	0	0	5	0	3	0	0	0	0	0	0	0	0	0	0	0	7	0	0	0	6	10	0	0	0	1	0	0	0	0	0	0	0
ASV_001706	2	0	0	0	0	0	1	0	1	0	1	1	1	1	0	1	0	2	0	1	0	0	0	0	2	2	0	0	1	0	0	1	1	0	0	2	0	0	0	0	2	0	0	0	3	0	1	0	0
ASV_001734	0	0	1	2	1	1	2	1	0	2	0	0	2	0	0	0	0	0	0	0	1	0	0	0	0	0	0	1	0	1	0	0	0	0	1	1	2	0	0	2	2	1	0	0	2	0	1	0	2
ASV_002019	2	0	2	0	2	1	1	1	2	0	1	0	0	0	0	0	1	1	1	0	1	0	0	0	1	0	0	0	0	0	0	0	0	0	1	0	0	0	0	1	0	0	1	0	3	0	0	1	0
ASV_002144	0	0	0	0	0	0	0	0	0	0	0	0	0	0	0	0	0	1	0	0	0	0	0	0	0	0	0	0	0	0	0	2	0	0	0	0	0	1	0	6	0	0	0	1	3	4	3	2	0
ASV_001726	0	0	2	0	0	0	3	1	1	1	0	1	3	0	0	0	2	0	0	0	0	0	2	0	1	0	4	1	1	0	0	0	0	0	0	0	1	0	0	0	0	0	0	0	0	0	0	1	0
ASV_002096	0	0	0	0	0	0	0	0	0	0	0	0	7	1	0	0	0	0	0	0	0	0	0	0	0	0	0	0	0	0	0	0	0	0	0	0	0	0	0	0	0	0	0	0	0	0	0	0	0
ASV_002112	0	0	0	1	3	0	3	4	1	2	0	0	2	0	0	0	0	0	1	0	1	1	1	0	5	0	5	0	2	1	0	2	0	0	0	0	0	1	1	0	1	2	0	4	7	0	0	6	0
ASV_002065	2	0	2	1	1	0	1	0	1	0	1	1	0	1	3	2	3	3	4	1	4	1	0	0	3	0	4	1	0	1	0	1	3	1	1	0	1	0	0	2	1	3	2	3	4	1	1	0	4
ASV_002261	0	0	0	0	0	0	0	0	0	0	0	0	0	0	1	0	1	1	0	0	0	2	0	0	0	0	0	0	1	0	3	0	0	2	0	0	2	1	0	1	1	4	1	1	4	0	1	2	3
ASV_002384	1	1	0	1	1	0	1	0	0	0	1	0	1	0	1	0	0	0	0	1	1	1	0	0	0	0	0	0	0	1	0	1	2	0	0	0	0	0	0	0	0	0	1	0	0	0	2	1	1
ASV_001391	0	0	0	0	0	0	4	2	0	0	0	0	0	0	0	0	0	0	0	0	0	0	2	1	0	0	0	0	2	0	0	0	0	0	0	1	0	0	0	0	3	1	1	1	0	0	0	0	0
ASV_001700	0	0	0	0	0	0	0	0	0	0	0	0	0	0	0	0	0	0	0	0	0	0	0	0	0	0	0	0	0	0	0	0	0	0	0	0	0	0	0	0	0	0	0	0	0	0	0	0	0
ASV_001828	0	0	0	0	0	0	0	0	2	0	0	0	1	1	0	0	0	0	0	0	1	0	0	0	0	0	0	0	0	0	0	2	1	0	1	0	1	0	0	2	1	2	0	0	0	0	0	1	3
ASV_002646	0	1	2	0	1	0	0	2	1	3	0	0	2	0	0	0	3	0	0	0	0	0	0	0	0	0	2	0	0	0	0	0	0	2	3	1	0	1	0	1	0	4	2	0	2	0	0	2	0
ASV_002676	0	0	0	0	0	0	0	0	0	0	0	0	0	0	0	0	0	0	0	0	0	0	0	1	0	0	0	0	0	0	0	0	0	0	0	0	0	0	0	0	0	0	0	0	0	0	0	0	0
ASV_001312	2	0	0	25	4	0	0	10	0	0	0	0	0	0	0	0	0	0	0	0	0	0	0	0	0	0	0	0	0	0	0	0	0	0	0	0	0	0	0	0	0	0	0	0	0	0	0	0	0
ASV_001387	0	0	0	0	0	0	2	1	1	0	1	1	2	0	0	0	1	0	0	0	1	0	0	0	1	0	1	0	0	0	0	1	4	1	1	1	0	0	0	1	1	1	1	0	3	1	0	0	0
ASV_001835	2	1	0	3	1	2	1	1	0	1	0	0	0	0	3	0	5	0	0	0	0	0	0	0	2	0	2	0	0	0	0	0	1	0	0	1	0	0	0	0	1	0	0	0	1	3	0	0	0
ASV_001366	0	0	0	3	2	0	1	2	4	0	0	0	0	0	1	0	0	0	0	0	0	0	0	0	0	0	0	0	0	0	0	1	0	0	1	0	0	0	0	0	0	0	0	0	1	0	0	0	0
ASV_001372	0	0	1	0	0	0	0	0	0	0	0	0	0	0	0	0	2	0	0	0	0	0	0	0	2	0	0	0	0	0	0	0	0	0	0	0	0	0	1	0	0	7	1	0	3	0	0	0	0
ASV_001454	0	0	0	0	0	0	0	0	2	0	0	0	0	0	0	0	1	0	0	0	0	0	1	0	0	0	1	0	0	0	0	6	2	0	1	0	0	0	0	0	3	0	0	1	7	0	0	2	1
ASV_001964	0	0	0	0	0	0	0	0	0	1	0	0	1	0	0	0	0	0	0	0	0	0	0	0	0	0	0	0	0	0	0	0	0	0	0	0	0	0	0	1	0	0	0	0	0	1	1	0	0
ASV_001247	2	0	0	0	6	0	16	2	2	3	0	0	2	0	0	0	0	0	0	0	1	0	5	0	12	0	2	0	3	0	0	0	3	0	4	0	0	0	0	0	6	1	1	2	0	0	0	1	0
ASV_001313	0	0	0	0	0	0	0	0	0	0	0	0	0	0	0	0	0	0	3	0	1	0	17	3	1	0	0	0	2	0	0	0	0	0	0	1	0	0	0	0	1	0	6	5	0	0	0	0	0
ASV_001378	0	0	0	0	1	0	0	0	0	0	0	0	0	0	0	0	0	0	1	0	1	0	0	0	1	0	0	0	1	0	0	0	2	0	0	0	0	0	0	0	0	0	0	0	1	0	0	0	0
ASV_002402	0	0	0	1	1	0	1	0	0	0	0	2	0	0	0	0	1	2	1	2	0	0	1	0	0	0	0	0	0	1	0	0	0	0	0	1	1	0	0	0	1	0	1	1	2	1	0	0	0
ASV_002467	1	0	0	0	0	0	2	1	0	2	0	2	3	0	0	0	3	1	0	0	1	0	0	2	0	1	0	0	1	1	0	3	0	0	0	0	0	0	1	1	1	0	0	1	0	0	1	1	2
ASV_001284	0	0	0	0	0	0	0	0	0	0	0	0	0	0	0	0	0	0	0	0	0	0	0	0	0	0	0	0	0	0	0	0	0	0	0	0	0	0	0	0	0	0	0	0	0	0	0	0	0
ASV_002020	0	0	0	0	0	0	0	0	1	0	0	0	2	0	1	0	0	0	2	0	0	0	7	0	0	0	10	0	1	0	0	0	1	0	0	0	0	1	0	0	0	0	0	1	1	0	0	1	0
ASV_001282	0	0	0	1	1	0	0	3	2	0	0	0	0	0	0	0	0	0	1	2	0	0	0	0	0	1	0	0	0	0	0	0	0	0	0	0	0	0	0	0	0	0	0	0	0	0	0	0	1
ASV_001340	0	1	1	2	0	1	0	0	0	0	0	0	1	0	0	2	1	0	0	3	1	1	1	2	1	0	0	3	0	8	2	0	2	1	1	3	0	0	0	3	0	0	1	1	0	0	2	0	1
ASV_002629	0	1	1	0	0	0	0	1	0	1	2	1	0	0	0	0	4	1	0	0	1	0	0	1	2	0	0	0	0	0	0	1	2	0	0	0	4	0	3	5	2	2	3	1	0	1	0	2	0
ASV_001678	0	0	0	0	1	0	0	2	1	2	0	2	0	0	0	2	0	2	1	0	1	3	1	1	1	1	1	1	0	0	0	2	0	0	0	0	0	0	0	1	2	0	0	3	0	0	1	1	3
ASV_002126	0	1	1	0	0	0	1	0	0	0	1	1	0	0	1	0	3	0	1	1	0	1	0	1	0	0	1	0	0	0	0	0	0	0	0	0	0	0	0	0	0	0	0	0	0	0	0	0	0
ASV_001814	0	0	0	0	0	0	1	0	2	0	3	0	0	0	0	0	1	0	0	0	0	1	0	2	0	0	0	0	0	0	2	1	0	1	0	1	0	1	0	1	2	1	5	0	1	1	1	0	2
ASV_002232	2	1	1	0	0	0	1	0	0	2	0	1	2	0	0	0	3	0	0	3	0	1	1	0	4	0	0	0	1	2	1	1	0	0	3	0	0	1	3	2	0	2	1	1	0	0	0	0	1
ASV_001336	0	1	0	3	0	0	0	0	0	0	0	3	0	0	0	0	0	1	0	2	1	1	2	2	0	0	0	4	0	8	1	0	0	3	0	5	0	0	0	0	0	0	0	2	0	0	0	1	1
ASV_001357	0	1	0	2	0	2	1	0	0	0	3	6	0	0	0	0	0	0	0	2	0	0	0	3	1	1	1	1	0	15	3	0	1	7	1	4	0	0	0	1	1	0	0	0	1	0	2	0	0
ASV_001394	0	0	0	0	0	0	0	0	0	0	0	0	0	0	0	0	0	0	0	0	0	0	0	0	0	0	0	0	0	0	0	0	0	0	0	0	0	0	0	0	0	0	0	0	0	0	0	0	0
ASV_001405	0	0	0	0	0	0	0	0	0	0	0	1	1	0	0	0	0	0	0	0	0	0	0	0	0	0	1	0	0	0	0	0	0	0	0	2	0	0	0	0	0	0	0	0	0	0	0	0	0
ASV_001462	0	0	1	0	1	0	0	1	2	0	2	2	1	0	0	0	2	1	0	0	0	0	0	0	5	1	5	0	0	0	0	2	0	1	1	0	1	0	0	1	0	1	0	0	2	1	1	0	2
ASV_002324	0	0	1	0	2	0	6	0	1	0	0	0	1	0	0	0	1	1	2	1	2	1	0	0	2	1	1	0	1	1	0	0	2	0	2	0	3	0	1	5	0	7	0	0	11	0	0	5	10
ASV_001329	0	0	0	0	1	0	0	0	0	0	1	0	0	0	0	0	4	2	0	0	0	0	0	0	1	0	0	0	0	0	0	0	1	2	0	0	1	1	0	0	5	1	1	0	1	3	0	1	0
ASV_001337	0	0	0	0	0	1	1	0	0	0	1	0	0	0	0	0	0	0	1	0	5	0	0	0	0	0	1	0	1	0	0	0	10	0	0	0	4	3	0	4	0	3	4	0	0	1	0	0	0
ASV_001819	0	1	3	0	0	0	0	0	0	0	1	0	0	0	0	0	0	0	1	0	1	0	0	0	3	0	0	0	0	2	0	0	0	0	0	1	1	0	0	0	1	0	0	1	0	0	0	0	0
ASV_001354	0	0	0	0	0	0	0	0	0	2	0	0	0	0	0	0	0	0	0	0	0	0	0	0	3	0	0	0	0	0	0	0	0	0	0	0	0	0	0	0	0	1	0	0	0	0	0	0	0
ASV_001359	0	0	0	0	0	0	0	0	0	0	0	0	0	1	0	0	0	0	0	1	0	0	6	7	0	1	0	0	0	12	2	0	1	1	3	0	0	0	0	0	3	1	2	1	1	0	1	0	0
ASV_001429	0	0	0	0	0	0	0	0	0	1	0	0	0	0	0	0	1	0	0	0	0	0	0	0	0	0	0	0	0	0	0	0	0	0	0	0	0	0	0	0	0	0	0	0	0	1	1	0	0
ASV_001443	0	0	8	1	0	0	0	0	0	0	0	0	0	0	0	0	0	0	0	0	0	0	0	0	0	0	0	0	0	0	0	0	0	0	0	16	0	0	0	0	0	0	0	1	0	0	0	0	0
ASV_001491	0	1	0	0	3	0	2	0	0	0	0	0	0	0	0	0	0	0	9	1	3	0	0	0	0	0	0	0	1	0	0	0	2	1	0	0	0	0	0	0	0	0	0	0	1	0	0	0	0
ASV_002551	3	0	7	0	0	2	2	0	0	2	1	0	4	0	2	0	6	0	0	0	0	0	6	0	7	0	0	0	0	0	0	0	0	0	0	0	0	0	1	0	0	0	0	1	2	0	0	0	0
ASV_001361	1	1	0	0	1	0	0	0	0	0	2	7	0	0	2	5	0	1	5	0	0	0	0	0	0	0	8	5	0	1	1	0	0	0	2	0	0	0	0	0	0	0	1	0	0	0	0	3	1
ASV_001393	0	1	0	0	0	0	3	0	0	0	0	0	0	0	0	0	0	0	0	0	1	1	0	0	0	0	0	0	1	0	0	1	0	0	0	0	0	0	0	0	0	0	0	0	0	0	0	0	0
ASV_001657	0	0	0	3	3	0	1	2	1	0	0	0	0	0	2	1	0	0	1	0	1	0	1	0	0	0	2	0	3	0	0	0	5	0	1	1	2	2	0	0	0	4	0	0	4	0	0	2	1
ASV_002359	1	1	1	2	0	0	0	0	0	1	1	0	0	0	0	0	0	0	0	0	1	0	1	0	1	0	2	0	0	0	0	1	1	0	0	0	2	0	0	1	0	0	0	0	0	0	0	0	0
ASV_001324	0	0	2	0	3	0	4	0	0	0	0	0	0	0	0	0	2	0	3	0	1	0	0	0	4	0	0	0	2	0	0	0	4	0	0	0	4	2	0	0	0	1	0	0	0	1	0	0	0
ASV_001608	0	0	0	0	0	0	0	0	0	0	0	0	0	0	0	0	0	0	0	0	0	0	0	0	0	0	0	0	0	0	0	0	0	0	0	0	0	0	0	0	0	0	0	0	0	0	0	0	0
ASV_001689	0	0	0	5	1	0	0	0	1	1	0	5	1	0	0	2	0	3	0	3	0	0	0	0	1	4	0	0	0	0	0	0	0	1	0	0	2	0	0	0	0	0	0	0	0	0	0	0	3
ASV_002299	0	0	0	0	0	0	0	0	0	0	0	1	0	0	0	0	0	4	0	0	0	0	0	1	0	2	0	0	0	0	0	0	0	0	0	0	0	1	0	0	0	0	0	0	0	0	0	0	0
ASV_002536	1	0	1	0	0	0	1	0	0	0	0	4	0	0	0	4	0	2	0	4	0	0	0	2	0	1	0	4	0	0	1	0	0	2	0	0	0	0	0	0	0	0	1	0	0	0	4	1	6
ASV_002664	0	0	0	0	0	0	0	0	0	0	0	0	0	0	0	0	0	0	0	0	0	0	0	0	0	0	0	0	0	0	0	0	0	0	0	0	0	0	0	0	0	0	0	0	0	0	0	0	0
ASV_001403	0	0	0	0	0	0	0	0	0	0	0	0	0	0	0	0	0	0	0	0	0	0	0	0	0	0	0	0	0	0	0	0	0	0	0	0	0	0	0	0	0	0	0	0	0	0	0	0	0
ASV_001407	0	0	0	0	0	0	0	0	0	0	0	0	0	0	0	0	0	0	0	0	0	0	0	0	0	0	0	0	0	0	0	0	0	0	0	0	0	0	0	0	0	0	0	0	0	0	0	0	0
ASV_001921	0	0	1	2	0	0	0	1	1	1	0	1	0	0	0	0	0	0	0	0	0	0	1	0	0	0	1	0	0	0	0	0	0	0	1	0	1	0	0	0	0	0	0	0	0	2	0	2	0
ASV_002650	0	0	0	0	0	0	0	1	2	0	0	0	8	0	0	0	2	0	0	0	0	0	0	0	2	0	0	0	0	0	0	0	0	0	0	0	0	1	0	0	0	0	1	0	2	1	0	0	0
ASV_001367	0	0	0	1	0	0	0	0	1	3	1	1	0	0	0	0	3	1	0	0	0	0	0	0	0	0	0	0	0	0	0	0	0	0	1	0	5	0	1	0	0	0	0	0	1	1	0	0	1
ASV_001376	1	0	1	0	0	0	1	0	0	0	0	0	0	1	0	0	0	0	0	0	0	0	0	0	0	0	0	0	1	0	0	0	0	0	0	1	0	0	0	0	0	0	0	0	1	0	2	0	0
ASV_002095	0	0	0	0	1	0	0	0	0	0	0	0	0	0	0	0	0	0	0	0	0	0	0	0	0	0	0	0	0	0	0	1	3	0	0	0	0	2	0	0	0	0	0	0	2	0	0	1	0
ASV_002160	5	0	0	0	1	0	0	1	0	0	0	0	1	0	8	0	0	0	3	0	2	0	0	0	0	0	9	0	1	0	0	3	0	0	1	0	1	3	0	0	0	0	0	0	3	0	0	2	0
ASV_001290	1	0	0	0	2	0	2	0	1	0	0	0	0	0	0	0	0	0	1	0	1	0	0	0	0	0	0	0	1	1	0	0	0	0	0	0	1	3	0	1	0	1	1	0	0	0	0	0	0
ASV_001694	0	0	1	1	0	0	0	1	0	2	1	1	0	0	0	0	0	0	0	0	0	1	0	0	0	0	0	0	0	0	0	3	0	0	1	0	0	0	1	0	0	1	0	0	1	0	1	0	1
ASV_001875	0	0	0	5	0	0	3	1	0	0	0	0	1	0	1	2	0	0	4	1	1	0	0	0	1	0	0	0	2	0	0	0	1	0	1	0	0	1	0	0	1	2	0	0	1	0	0	1	0
ASV_001180	1	1	1	1	0	0	7	0	0	1	1	0	0	0	0	0	1	1	0	0	0	0	0	0	0	0	0	0	40	0	0	0	1	1	0	0	7	1	0	2	0	0	0	2	0	3	0	0	0
ASV_002125	0	0	0	0	0	0	0	0	1	0	2	0	2	0	1	0	2	0	1	0	0	0	1	1	1	0	2	0	0	0	0	0	0	0	0	0	1	0	0	1	0	0	0	0	0	2	0	0	0
ASV_002376	1	0	0	0	3	0	1	3	2	0	0	0	0	1	4	1	0	0	2	0	6	0	4	0	0	0	0	1	0	0	0	2	3	0	2	0	1	1	0	0	1	1	0	1	2	1	0	1	0
ASV_002568	0	0	0	1	0	0	0	0	0	0	0	0	0	0	1	1	0	0	0	0	0	0	0	0	0	0	0	0	0	0	1	0	0	0	0	1	0	0	0	0	0	0	0	0	0	1	0	0	0
ASV_001341	0	0	0	0	0	0	2	0	0	0	0	0	0	0	0	0	0	0	0	0	0	0	0	0	0	0	0	0	0	1	0	0	1	1	0	0	1	0	1	3	0	2	1	0	0	3	0	0	0
ASV_002382	0	1	1	0	0	1	5	1	0	0	0	2	0	1	0	1	0	1	0	2	2	2	0	0	0	0	1	0	2	0	0	2	0	0	0	0	0	0	0	2	1	0	0	0	0	1	0	1	3
ASV_002383	0	0	0	2	1	0	0	1	1	0	0	1	1	0	1	0	2	0	0	0	0	1	0	0	2	0	3	0	2	0	1	3	3	0	1	0	2	3	0	2	1	2	1	1	1	2	2	1	1
ASV_001260	0	0	0	9	1	0	3	5	3	0	0	0	0	0	0	0	0	0	0	0	1	0	0	0	0	0	0	0	1	0	0	0	1	0	0	0	2	0	0	0	1	0	0	0	1	1	0	1	0
ASV_001358	0	1	1	0	0	0	0	0	0	0	1	1	0	0	0	0	0	0	0	1	2	0	0	1	0	0	0	0	1	26	2	0	3	4	0	0	0	0	0	0	0	0	0	0	1	0	0	0	0
ASV_001368	0	0	0	0	0	0	0	0	0	0	0	0	0	0	0	0	0	0	0	0	0	0	0	0	0	0	0	0	0	0	0	0	0	0	0	0	0	0	0	0	0	0	0	0	0	0	0	0	0
ASV_001414	0	0	0	0	0	0	0	0	1	0	0	0	0	0	0	0	0	0	0	0	0	0	0	0	0	0	0	0	0	0	0	0	0	0	1	0	0	0	0	2	0	0	0	0	0	0	0	0	0
ASV_002182	3	0	4	2	0	0	2	1	0	4	0	0	1	0	1	0	1	0	1	0	2	0	0	0	0	0	0	0	1	0	0	0	1	0	0	1	4	0	3	0	2	2	0	0	1	0	0	0	0
ASV_002490	0	0	0	0	0	0	0	0	0	0	0	0	0	0	0	0	0	0	0	0	0	0	0	0	0	0	0	0	0	0	0	0	0	0	0	0	0	0	0	0	0	0	0	0	0	0	0	0	0
ASV_001297	5	0	0	0	0	0	0	1	3	0	0	0	5	0	0	0	0	0	0	0	0	0	4	0	0	0	0	0	0	0	0	0	0	0	0	5	0	0	0	0	3	0	0	4	0	0	0	0	1
ASV_002170	0	0	2	0	0	0	0	2	0	3	0	0	0	0	0	0	49	1	0	0	0	0	0	0	17	2	0	0	0	0	0	0	0	0	0	0	0	0	1	0	0	0	0	0	0	0	0	2	1
ASV_001360	0	0	0	2	1	0	0	1	0	0	0	0	0	0	2	0	0	0	0	0	0	0	0	1	0	0	1	2	0	0	0	0	0	0	0	0	0	0	0	0	0	0	0	0	0	0	0	0	0
ASV_001956	1	0	0	0	0	0	1	0	1	0	0	0	1	1	3	0	0	0	2	0	1	0	0	0	0	0	2	1	4	0	0	3	1	0	1	0	0	1	0	0	2	0	0	0	1	2	0	3	3
ASV_002583	0	0	0	0	0	0	0	0	0	0	0	1	0	0	0	2	0	0	0	4	0	10	0	0	0	1	0	0	0	0	1	0	0	0	0	0	0	0	0	0	1	0	0	0	0	0	4	1	15
ASV_001339	1	0	1	0	1	6	1	0	1	0	0	0	0	0	0	1	0	0	1	3	1	0	0	0	0	0	1	0	7	5	0	1	0	0	0	0	0	0	0	1	0	0	0	0	1	6	0	1	3
ASV_001371	0	0	0	0	0	0	0	0	0	0	0	0	0	0	0	0	0	0	0	0	0	0	0	0	0	0	0	0	0	0	0	0	0	0	0	0	0	0	0	2	0	0	0	0	0	0	0	0	0
ASV_001961	0	0	1	1	0	2	2	0	1	0	1	0	2	0	0	0	0	0	0	0	2	0	1	0	1	0	0	0	0	0	0	0	0	0	1	0	0	1	0	0	0	0	0	0	4	0	0	0	0
ASV_002073	0	1	1	0	1	1	0	0	0	0	1	0	0	0	1	0	0	0	1	0	0	0	0	0	0	0	0	0	0	1	0	0	0	3	0	0	2	0	0	1	1	0	2	1	0	0	0	0	0
ASV_001413	0	0	0	0	0	0	0	0	0	0	0	0	0	0	0	0	0	0	0	0	0	0	0	0	0	0	0	0	0	0	0	0	0	0	0	0	0	0	0	0	1	0	0	0	0	0	0	0	0
ASV_001919	0	0	1	1	0	0	1	0	2	1	1	1	0	0	0	2	2	1	1	0	0	1	0	0	0	2	0	0	0	0	0	1	0	1	0	0	1	0	0	0	0	0	0	2	1	1	0	0	0
ASV_001960	0	0	1	1	0	1	1	0	1	1	0	1	0	0	3	0	3	0	0	0	0	0	1	0	1	0	0	0	1	0	0	0	0	1	0	0	0	0	0	1	0	1	0	0	0	0	0	0	0
ASV_002239	6	11	0	1	0	0	1	2	3	0	1	0	0	0	2	0	0	0	1	0	1	0	0	0	1	0	2	0	0	0	0	2	2	5	3	4	3	1	0	0	1	2	0	2	9	0	0	4	0
ASV_002580	0	0	0	0	0	0	0	0	0	0	0	0	0	2	0	6	0	2	0	11	0	13	0	8	0	0	0	0	0	0	3	0	0	4	0	1	0	0	0	0	0	0	0	2	0	0	5	0	7
ASV_001428	0	0	0	0	0	0	0	0	0	0	0	0	0	0	0	0	0	0	0	0	0	0	0	0	0	0	0	0	0	0	0	0	0	0	0	0	0	0	0	0	0	0	0	0	0	0	0	0	0
ASV_001618	1	0	0	0	0	0	1	1	2	1	1	1	0	0	0	0	1	0	0	1	0	0	0	0	1	2	0	2	0	0	0	0	0	0	0	2	0	1	0	3	6	0	1	0	1	1	0	0	1
ASV_002035	0	0	0	0	1	0	0	0	1	0	0	0	0	0	0	0	1	0	0	0	0	0	0	0	0	0	0	0	0	0	0	0	0	1	0	0	0	0	1	0	0	1	1	0	0	2	0	1	0
ASV_001327	0	1	0	0	0	1	3	0	0	6	4	0	0	0	0	0	0	0	1	0	1	0	0	0	1	0	0	0	1	0	0	0	1	10	0	0	3	0	0	5	0	1	1	0	0	2	0	0	0
ASV_001395	0	0	1	0	0	0	0	0	0	0	0	0	1	0	0	0	1	0	0	0	0	0	1	0	0	0	0	0	0	0	0	0	0	0	0	1	0	0	0	0	0	0	0	0	0	1	0	0	0
ASV_001520	1	0	1	0	0	0	1	0	1	1	0	0	3	0	2	0	0	0	0	0	0	0	0	0	0	0	0	0	1	0	0	0	2	2	0	0	0	0	0	5	0	0	1	0	0	1	0	0	0
ASV_001538	1	0	1	0	0	0	0	1	6	0	0	0	0	0	0	0	2	0	0	0	0	0	0	0	0	0	0	0	0	0	0	0	0	0	0	4	0	0	3	0	4	6	0	0	0	0	0	0	0
ASV_001774	0	1	1	0	0	0	0	2	0	2	1	0	0	0	0	0	3	0	0	0	1	0	1	0	0	0	0	0	0	0	0	0	1	0	0	0	1	0	0	1	1	0	1	0	0	0	0	0	0
ASV_002632	0	0	0	1	0	0	1	0	0	0	0	0	0	0	0	0	0	0	0	0	0	0	1	0	0	0	0	0	0	0	0	0	0	0	0	0	1	0	0	1	1	0	0	0	0	3	1	0	0
ASV_001377	0	1	0	0	3	2	29	0	0	0	0	0	0	0	0	0	0	0	2	1	1	1	0	0	0	0	0	0	0	0	0	0	0	0	0	0	0	0	0	1	0	1	0	0	0	0	0	0	0
ASV_001481	0	0	1	1	0	1	0	0	0	1	1	1	0	0	0	0	2	0	1	0	0	0	1	0	3	0	0	0	2	0	0	0	2	0	0	0	0	1	3	2	0	0	1	1	1	0	0	1	0
ASV_001563	0	0	1	0	0	0	0	0	0	0	0	0	0	0	0	0	0	0	0	0	0	0	0	0	0	0	0	0	0	1	0	0	0	1	1	14	0	0	0	0	0	0	0	1	0	0	0	0	0
ASV_001843	0	0	0	0	2	0	0	1	1	0	0	0	0	0	0	0	1	1	0	0	3	0	1	0	0	0	3	0	1	0	0	1	5	0	0	0	2	1	0	0	1	0	0	0	0	0	0	0	0
ASV_001933	1	0	0	0	0	0	0	0	0	0	0	1	1	0	0	4	0	1	0	5	0	5	0	2	0	5	0	0	1	0	2	0	0	1	0	0	0	0	0	0	0	0	0	0	0	0	0	0	3
ASV_002158	0	0	1	2	0	0	0	1	0	1	3	0	0	0	2	0	1	1	0	0	0	0	0	0	1	0	1	0	0	0	0	1	0	1	0	1	3	0	0	2	0	0	0	0	6	0	1	1	0
ASV_002171	0	1	4	0	1	0	1	0	0	2	0	0	0	1	0	1	0	1	1	0	0	0	2	2	1	0	1	0	0	0	1	1	0	3	2	0	1	0	0	0	0	0	0	0	3	0	0	0	2
ASV_002219	0	0	0	0	0	0	0	0	0	0	0	0	0	0	0	0	0	0	0	0	0	0	0	0	0	0	0	0	0	0	0	0	0	0	0	0	0	0	0	0	0	0	0	0	0	0	0	0	0
ASV_002312	0	0	0	0	0	0	1	1	1	0	0	6	0	3	0	0	0	1	0	2	0	0	0	3	0	2	1	4	0	0	0	0	0	0	0	0	0	0	0	1	0	0	0	2	0	0	0	0	0
ASV_002501	3	22	3	9	12	0	6	5	0	1	1	0	1	0	0	0	0	0	0	0	0	0	1	0	1	0	0	0	1	1	0	0	0	0	0	0	0	0	0	2	1	0	4	0	0	0	0	0	0
ASV_001362	1	3	0	0	4	3	0	0	0	0	0	5	0	1	0	0	0	0	1	8	0	1	0	5	0	3	0	0	0	7	4	0	2	0	1	2	0	0	0	0	0	0	0	0	0	0	1	0	0
ASV_001401	1	0	0	0	0	0	0	1	0	0	15	20	1	0	0	0	0	1	0	0	0	0	0	0	2	0	0	0	0	24	6	0	0	8	0	0	0	0	0	0	0	0	1	0	0	1	3	0	0
ASV_001890	0	0	0	0	1	0	0	2	0	0	0	0	0	0	0	1	2	0	0	0	0	0	2	0	0	0	3	1	0	0	1	1	3	0	0	1	0	0	0	0	0	0	0	0	0	2	0	1	1
ASV_001383	0	0	0	0	0	0	0	1	0	0	0	0	1	1	0	0	0	0	0	0	0	0	0	0	0	0	0	0	0	0	0	0	0	0	0	2	0	0	0	0	3	0	1	4	0	0	0	0	0
ASV_001656	1	3	1	1	0	0	0	0	1	0	0	0	2	0	2	0	0	0	0	0	0	0	0	0	0	0	0	0	0	0	0	3	0	2	0	1	1	0	0	0	0	1	2	1	3	1	0	1	0
ASV_001905	0	1	1	1	1	0	0	0	0	1	0	2	0	1	0	0	1	3	0	1	0	0	0	0	0	0	0	0	0	0	0	0	0	0	0	0	0	1	1	0	0	0	0	0	0	2	1	0	1
ASV_002196	2	0	0	0	2	1	2	0	1	0	2	0	3	0	1	0	1	0	1	1	2	0	0	0	2	0	2	0	0	0	0	0	0	0	0	1	1	0	0	0	0	1	0	1	3	0	0	0	0
ASV_001353	0	0	2	0	0	0	0	0	0	0	0	0	1	0	0	0	0	0	0	0	0	0	0	0	0	0	0	0	0	0	0	0	0	0	0	4	1	0	0	0	0	0	0	1	0	0	0	0	0
ASV_001542	1	0	5	0	0	2	0	2	0	3	0	0	0	0	0	0	0	0	0	0	0	0	1	0	1	0	0	0	1	0	0	1	1	0	1	0	0	0	0	0	0	0	1	0	1	0	0	2	3
ASV_001648	0	0	0	0	0	0	2	1	0	0	0	0	1	0	0	0	2	0	0	0	0	0	0	0	0	0	0	0	0	0	0	0	0	0	0	0	0	0	0	0	0	0	0	0	0	0	0	0	0
ASV_001680	0	0	0	0	0	0	0	0	0	0	0	0	0	0	0	0	0	0	0	0	0	0	0	0	0	0	0	0	0	0	0	0	0	0	0	0	0	0	0	0	0	1	1	0	0	1	0	4	0
ASV_002004	2	0	0	1	2	0	1	1	1	0	0	0	7	1	11	0	0	0	2	0	0	0	2	0	0	0	12	3	3	0	0	6	2	0	3	2	4	0	0	0	1	0	3	0	0	0	0	1	0
ASV_001280	0	0	4	0	0	0	0	0	0	4	0	0	0	0	0	0	5	0	1	0	0	0	0	0	1	1	0	0	4	0	0	0	1	2	1	2	11	0	3	4	0	5	6	0	0	0	0	0	0
ASV_001792	1	0	0	0	1	0	1	0	2	0	1	0	3	0	1	0	1	1	2	0	0	0	0	0	2	0	0	1	1	0	0	1	1	4	1	0	0	0	1	1	1	3	4	0	5	5	2	0	0
ASV_002347	0	0	0	0	0	0	0	0	0	1	0	1	0	0	0	0	0	0	0	1	0	0	0	0	1	0	0	0	0	0	0	0	0	0	0	3	0	0	0	2	1	1	2	1	0	3	0	2	1
ASV_002672	2	0	0	0	0	0	0	3	0	0	1	0	2	0	1	0	2	0	0	0	0	0	0	0	0	0	0	0	1	0	0	0	0	0	2	1	0	0	1	0	0	0	0	1	0	0	0	0	0
ASV_002690	0	0	0	1	0	0	0	0	0	0	1	1	0	1	0	0	0	1	0	0	0	0	0	0	0	0	1	0	0	0	0	0	0	0	0	0	0	0	0	0	1	0	0	0	0	1	0	0	0
ASV_002315	0	0	0	0	0	0	1	0	0	0	4	0	0	0	0	0	0	1	0	0	0	0	2	0	2	0	0	0	1	0	0	1	1	3	0	1	1	1	0	0	1	0	2	0	0	1	0	1	0
ASV_001660	4	12	0	4	3	0	1	3	1	0	0	0	4	0	2	0	0	0	2	0	0	0	1	0	0	0	3	0	0	0	0	0	1	0	2	1	3	0	1	0	1	0	0	7	4	2	0	0	0
ASV_002512	1	1	1	3	0	0	2	0	0	0	0	0	0	0	3	1	1	0	0	0	0	0	0	0	0	0	3	2	0	0	0	0	0	5	1	4	0	1	0	5	0	0	0	0	4	2	3	0	1
ASV_002707	0	0	0	0	0	0	0	1	1	2	0	0	3	0	0	0	2	0	0	0	0	0	0	0	0	0	1	0	0	0	0	0	0	0	0	0	0	0	0	0	0	0	0	0	0	0	0	0	0
ASV_001380	0	0	0	0	0	0	0	0	0	0	0	0	0	0	0	0	0	0	0	0	0	0	0	0	0	0	0	0	0	0	0	0	0	0	0	0	0	0	0	0	0	0	0	1	0	2	0	0	0
ASV_001529	0	0	1	0	0	0	1	1	1	1	0	0	0	0	0	0	1	0	0	0	1	0	2	0	2	0	1	0	1	1	0	1	0	0	0	0	0	0	1	2	1	1	5	0	2	2	0	0	0
ASV_001703	0	0	3	1	0	2	1	0	0	2	0	0	1	0	0	0	4	0	2	1	1	0	0	0	0	0	1	1	0	0	0	0	0	0	0	0	0	0	1	2	1	0	3	2	0	2	0	0	0
ASV_001853	0	0	0	0	0	0	0	0	0	0	0	7	0	1	0	3	0	1	0	2	0	5	0	2	0	4	0	5	0	0	0	0	0	0	0	0	0	0	0	1	0	0	0	1	0	0	5	0	3
ASV_002352	0	0	0	0	0	0	0	0	0	0	0	0	2	0	0	0	0	1	0	0	0	1	0	0	1	0	0	0	0	0	0	0	0	0	0	0	0	0	0	0	0	0	0	0	0	1	0	0	0
ASV_002507	2	1	1	2	0	0	0	1	4	0	0	0	6	0	1	0	0	0	0	0	0	0	0	0	0	0	1	0	1	0	0	2	0	0	3	0	1	1	1	0	0	3	1	0	11	0	0	3	0
ASV_001425	0	0	0	0	0	0	0	0	0	0	0	0	0	0	0	0	0	0	0	0	0	0	0	0	0	0	0	0	0	0	0	0	0	0	0	0	0	0	0	0	0	0	0	0	0	0	0	0	0
ASV_001803	0	3	0	5	0	0	0	0	0	0	0	0	0	0	4	0	0	0	0	0	2	0	1	0	0	0	3	0	3	0	0	3	3	0	1	0	1	0	0	0	0	2	0	0	2	0	0	0	0
ASV_001922	0	0	0	0	0	0	0	0	0	0	0	1	0	0	1	1	0	1	0	1	1	3	0	0	0	0	2	0	3	0	1	0	1	1	1	0	0	0	0	0	0	0	0	0	0	0	0	0	1
ASV_002022	0	0	1	0	2	0	3	0	0	0	3	7	0	1	0	1	4	2	0	0	0	0	0	1	0	0	0	1	0	0	0	1	0	0	0	1	0	0	0	0	0	1	2	0	0	0	1	0	0
ASV_002304	0	0	0	0	0	0	0	0	0	0	1	1	0	0	2	0	0	0	1	0	0	1	0	0	5	0	0	0	1	0	0	0	0	0	0	0	1	0	0	1	0	0	0	0	1	2	0	0	3
ASV_001352	0	0	0	0	2	0	3	0	0	2	0	0	3	1	0	0	0	0	0	3	7	9	0	3	1	0	0	0	2	0	0	0	1	0	1	1	0	0	0	0	0	1	0	0	1	0	0	1	1
ASV_001369	1	1	6	2	1	1	0	1	1	0	0	0	0	0	1	0	0	0	0	0	0	0	0	0	0	0	0	0	0	1	0	0	1	0	0	5	0	0	0	0	0	0	0	0	0	0	0	0	0
ASV_001552	0	0	0	0	0	0	0	0	0	0	0	0	0	0	0	0	0	0	0	1	0	0	0	0	0	0	0	0	0	0	0	0	0	0	0	0	0	0	0	0	0	23	0	0	24	0	0	0	0
ASV_001554	0	0	0	0	0	0	0	0	0	0	0	0	0	0	1	0	2	0	0	0	0	0	1	0	1	0	0	0	3	0	0	0	0	0	0	0	3	0	0	0	0	0	0	0	0	2	0	0	0
ASV_001301	0	0	0	3	0	0	0	0	0	0	0	0	1	0	1	0	2	1	0	0	0	0	0	0	2	0	1	0	0	0	0	0	2	0	0	0	0	0	1	0	1	0	0	0	0	0	0	2	0
ASV_001365	0	0	1	0	0	0	1	0	0	0	0	0	0	0	1	1	0	0	1	0	2	1	2	2	4	1	3	0	2	6	0	2	2	0	0	0	3	4	0	0	0	2	5	1	8	2	0	3	1
ASV_001398	0	0	0	0	0	0	0	0	0	0	0	0	0	0	0	0	0	0	0	0	0	0	0	0	0	0	0	0	0	0	0	0	0	0	0	0	0	0	0	0	0	0	0	0	0	0	0	0	0
ASV_001724	0	0	0	0	0	0	4	0	1	1	0	1	1	1	0	0	0	0	0	0	1	0	0	0	1	0	4	0	0	1	0	0	0	0	0	0	0	1	0	0	0	0	0	0	0	0	0	0	0
ASV_002605	0	1	0	2	0	0	2	0	0	1	0	0	1	0	2	0	1	0	0	0	0	0	0	0	0	0	0	0	0	1	0	5	0	7	0	0	0	2	0	2	0	0	0	0	4	0	1	5	0
ASV_001379	0	1	9	0	0	0	0	0	0	0	0	0	0	0	0	0	0	0	0	0	0	0	0	0	0	0	0	0	0	0	0	0	2	0	0	2	0	0	0	0	0	0	0	0	0	0	0	0	0
ASV_001460	0	0	0	0	0	0	0	1	0	0	0	0	2	0	0	0	1	0	0	0	0	0	7	0	0	0	0	0	0	0	0	1	0	1	0	0	0	0	0	3	1	0	0	1	1	0	0	0	0
ASV_001748	0	1	0	0	0	0	0	0	1	0	0	0	0	0	0	3	0	0	0	1	0	1	0	1	1	1	3	0	0	1	3	1	0	2	1	2	1	1	0	0	2	2	1	0	2	1	2	1	2
ASV_002381	0	0	0	0	0	0	0	2	2	0	0	0	1	0	1	0	0	0	0	0	0	0	0	0	1	1	1	0	1	0	0	0	1	0	1	0	0	0	0	0	0	4	0	2	1	0	0	1	0
ASV_001459	0	0	0	0	0	0	0	0	0	0	0	0	0	0	0	0	0	0	0	0	0	0	0	0	0	0	0	0	0	0	0	0	0	0	0	0	0	0	0	0	0	0	0	0	0	0	0	0	0
ASV_001536	0	0	0	0	0	0	0	0	0	2	1	0	0	0	0	0	0	0	0	0	0	0	0	0	1	0	0	0	0	0	0	0	0	0	0	0	0	0	0	0	0	0	0	0	0	0	0	0	0
ASV_001826	0	0	0	0	0	0	1	0	0	0	0	0	1	0	1	0	1	0	0	0	3	0	0	0	0	0	0	0	0	0	0	2	2	0	1	0	1	3	0	0	0	0	1	1	0	0	0	0	1
ASV_002051	0	0	0	0	0	0	0	0	0	0	0	0	0	0	0	0	0	0	0	0	0	0	0	0	0	0	0	0	0	0	0	0	0	0	0	0	0	0	0	0	0	0	0	0	0	0	0	0	0
ASV_001504	0	0	0	0	0	1	0	0	0	0	1	1	1	0	0	0	0	0	0	0	0	0	0	0	0	0	2	0	0	0	0	0	0	0	0	0	0	0	0	0	0	0	0	0	0	0	0	1	0
ASV_002068	1	0	0	0	0	0	0	0	0	0	0	0	0	0	0	0	2	0	0	0	0	0	2	0	0	0	1	0	0	0	0	0	0	0	0	0	0	0	1	0	0	0	1	0	1	0	0	0	0
ASV_001579	0	0	1	0	0	0	0	0	0	0	0	0	0	0	0	0	0	0	0	0	0	0	0	1	0	0	0	0	0	0	0	0	0	1	0	1	0	0	0	0	1	0	0	0	0	0	1	0	0
ASV_001455	0	0	2	0	0	0	2	2	1	1	1	0	1	0	5	0	1	0	1	0	1	0	0	0	1	0	1	1	1	0	0	2	2	0	0	0	1	0	0	0	0	2	0	0	1	0	0	0	1
ASV_001468	0	0	0	0	0	0	1	0	0	1	1	0	1	0	0	0	1	0	0	1	0	0	1	0	4	0	1	0	2	0	0	2	0	0	1	2	0	0	0	0	1	1	2	0	0	0	0	0	0
ASV_001721	2	0	0	7	4	0	0	3	0	0	0	0	1	0	3	0	0	0	0	0	0	0	0	0	2	0	3	0	0	0	0	1	1	0	3	2	1	0	1	0	0	3	0	0	1	0	0	0	0
ASV_001911	0	0	3	0	1	0	1	0	0	1	0	0	4	0	2	0	0	1	1	0	0	0	3	0	4	0	0	0	0	1	0	0	0	0	0	0	0	0	0	0	0	1	0	0	0	0	0	0	0
ASV_002101	2	0	0	0	0	0	1	3	1	1	0	0	1	0	0	0	4	0	0	0	0	0	3	0	4	0	5	0	1	0	0	0	0	0	0	0	0	0	1	0	1	0	0	0	0	1	0	0	0
ASV_002424	0	0	0	0	1	0	0	0	0	0	0	1	0	0	3	0	2	0	1	0	0	0	0	0	0	0	7	2	1	2	0	2	3	0	2	2	2	0	0	1	0	0	0	0	0	0	1	1	0
ASV_001397	0	0	0	1	0	0	0	0	0	0	0	0	0	0	0	0	1	0	0	0	2	0	0	1	0	2	1	0	0	1	0	0	1	0	0	0	2	2	1	0	0	2	0	0	1	4	2	1	1
ASV_001480	0	0	0	0	0	0	0	0	3	0	0	0	0	2	1	0	0	0	0	1	1	0	0	0	0	0	1	0	3	0	0	1	0	0	2	1	0	2	0	0	0	0	0	0	5	0	0	2	4
ASV_002177	0	0	0	0	0	0	0	0	1	0	0	0	0	1	0	0	0	1	0	0	0	0	1	0	0	0	1	0	2	0	0	1	1	2	0	0	1	2	0	0	0	0	0	0	0	0	0	0	0
ASV_002557	0	0	0	0	0	0	1	0	0	1	0	11	2	0	0	1	0	1	0	1	0	1	0	1	0	4	1	4	0	0	0	1	0	0	0	0	0	0	0	0	0	0	0	0	0	0	2	0	1
ASV_001409	0	0	0	0	1	0	0	0	0	0	0	0	0	0	0	0	0	0	0	0	0	0	1	0	0	0	0	0	0	0	0	0	0	0	0	16	1	0	0	0	0	0	0	0	0	0	0	0	0
ASV_001423	0	0	0	0	0	0	0	0	0	0	0	0	1	0	0	0	0	0	0	0	0	0	0	0	0	0	0	0	0	0	0	0	0	0	0	0	0	0	0	0	0	0	0	0	0	0	0	0	0
ASV_001448	0	0	0	0	0	0	0	0	0	0	0	0	0	0	0	0	0	0	0	0	0	0	0	0	0	0	0	0	0	0	0	0	0	0	0	2	0	0	0	0	0	0	0	0	0	0	0	0	0
ASV_001824	0	0	0	0	0	0	0	0	0	0	0	0	0	0	0	0	0	0	0	0	0	0	0	0	0	0	1	0	0	0	0	0	0	0	0	0	6	0	0	0	1	0	0	0	8	0	0	0	3
ASV_001825	0	0	0	0	0	0	2	0	2	0	0	1	1	0	0	0	1	1	0	0	0	0	0	0	0	0	1	0	0	0	0	0	0	0	0	0	0	0	1	0	1	0	0	0	1	0	0	0	0
ASV_002078	2	0	0	0	0	0	1	0	0	0	0	0	1	0	1	2	0	0	2	1	1	0	0	1	0	0	6	0	2	0	0	1	1	0	1	0	3	0	0	0	0	0	0	1	4	2	0	1	2
ASV_002442	1	0	2	0	0	0	0	0	0	0	0	0	0	0	0	0	0	1	0	0	0	0	0	0	0	2	2	0	0	0	0	0	1	0	0	0	0	3	0	0	0	1	0	0	0	0	0	0	0
ASV_002445	0	0	0	0	0	0	0	0	0	0	0	0	0	0	0	0	0	0	0	0	0	0	0	0	0	0	0	0	0	0	0	0	0	0	0	0	0	0	0	0	0	0	0	0	0	0	0	0	0
ASV_002701	0	0	0	0	0	0	0	0	0	1	0	0	0	0	0	0	0	0	0	0	0	0	0	0	0	0	3	0	0	0	0	0	0	0	0	0	0	0	1	0	0	0	0	0	0	0	0	0	0
ASV_001013	0	0	1	0	0	0	0	0	0	0	0	0	1	0	0	0	0	0	0	0	0	0	0	0	1	0	0	0	3	0	0	0	0	0	1	0	0	1	0	2	0	1	0	0	0	1	0	0	0
ASV_001420	0	0	4	0	0	0	0	0	0	2	0	0	0	0	0	0	3	0	0	0	0	0	0	0	7	0	0	0	0	0	0	0	0	0	2	0	1	0	4	0	0	10	0	0	15	0	0	2	2
ASV_001427	1	0	0	0	0	0	3	0	0	0	0	0	0	0	0	0	0	0	0	0	2	0	3	1	0	0	0	0	2	0	0	0	1	0	0	0	0	1	0	0	16	0	0	0	1	1	0	0	0
ASV_001430	0	0	0	0	0	0	0	0	0	0	0	0	0	0	0	0	0	0	0	0	0	0	0	0	0	0	0	0	0	0	0	0	0	0	0	0	0	0	0	0	0	0	0	0	0	0	0	0	0
ASV_001920	0	1	0	0	0	0	0	0	1	1	0	0	0	0	0	0	3	1	2	0	0	0	0	0	1	0	0	0	1	0	0	0	0	0	0	0	0	0	0	0	0	1	0	0	0	0	0	0	0
ASV_002362	0	0	0	0	0	0	0	0	0	0	0	0	0	0	0	0	0	0	0	0	0	0	0	0	0	0	0	0	0	0	0	0	0	0	0	0	0	0	0	0	0	0	0	0	0	0	0	0	0
ASV_001356	2	10	0	0	0	2	0	0	1	0	0	3	1	0	0	0	0	0	0	0	0	0	0	0	0	0	0	0	0	0	0	0	0	0	0	1	0	0	0	0	0	0	1	0	0	0	0	0	0
ASV_001411	0	0	0	0	0	0	0	0	0	0	0	0	0	0	0	1	0	0	0	0	0	0	0	0	0	0	2	3	0	0	0	2	0	0	0	0	0	0	0	0	0	5	0	0	2	0	0	0	1
ASV_001440	0	0	0	0	0	0	0	0	0	0	0	0	0	0	0	0	0	0	0	0	0	0	0	0	0	0	0	0	0	0	0	0	0	0	0	0	0	0	0	0	0	0	0	0	0	0	0	0	0
ASV_001463	0	0	0	0	0	0	0	0	0	0	0	0	0	0	0	0	0	0	0	0	0	0	0	0	0	0	0	0	0	0	0	0	0	0	0	0	0	0	0	0	0	0	0	0	0	0	0	0	0
ASV_001626	0	0	0	0	0	0	0	0	0	0	0	0	1	0	0	0	0	0	0	0	1	1	2	0	0	0	1	0	1	0	0	0	0	0	0	0	0	1	0	0	0	0	0	0	0	0	0	0	0
ASV_001801	0	1	0	1	0	0	0	0	1	1	0	0	1	0	1	0	0	0	0	0	0	0	0	0	1	0	0	0	0	0	0	0	0	0	1	0	0	0	0	0	0	0	0	0	1	0	0	0	0
ASV_002075	0	0	1	2	0	0	0	0	0	0	0	0	1	0	0	0	0	0	1	0	0	0	0	0	0	0	0	0	0	0	0	0	0	0	0	11	1	0	0	0	0	0	0	0	0	0	0	0	0
ASV_002667	0	0	0	0	0	0	0	0	0	0	0	0	0	0	0	0	0	0	0	0	0	0	0	0	0	0	0	0	0	0	0	0	0	0	0	0	0	0	0	0	0	0	0	0	0	0	0	0	0
ASV_001704	0	1	1	0	0	0	0	0	0	1	0	0	0	0	0	0	1	1	0	0	0	0	0	1	0	0	0	0	0	0	0	0	0	0	0	0	0	0	0	0	0	0	0	0	1	0	1	0	0
ASV_002569	0	0	0	0	0	0	0	0	0	0	0	2	0	0	0	5	0	1	0	6	0	9	0	1	0	1	0	0	0	0	1	0	1	1	0	0	0	0	0	0	0	0	0	0	0	0	0	0	2
ASV_001294	2	0	0	0	2	0	0	0	1	0	0	0	0	1	0	0	0	0	0	0	1	0	0	0	0	1	0	0	0	0	0	0	0	0	0	0	0	0	0	0	0	0	0	0	0	0	0	0	0
ASV_001539	0	0	0	0	0	0	1	0	0	1	0	0	0	0	0	0	0	0	0	0	1	0	0	0	0	0	0	0	0	0	0	2	0	0	0	0	1	0	0	0	0	0	1	0	0	0	0	0	0
ASV_001682	0	0	0	1	0	0	0	0	0	0	1	1	0	0	0	0	0	0	0	0	0	0	0	0	0	0	0	0	0	0	0	0	0	0	0	1	0	0	0	0	0	0	0	0	0	0	2	0	4
ASV_001965	5	0	0	0	0	0	0	0	2	0	0	0	4	0	0	0	0	0	0	0	0	0	1	0	0	0	2	0	0	0	0	2	0	0	2	1	6	0	0	0	1	2	1	5	5	3	0	1	0
ASV_002038	0	0	0	1	0	0	2	0	0	1	1	0	1	0	0	0	0	0	0	0	0	0	0	0	2	0	0	0	0	0	0	0	1	2	0	0	0	0	1	0	0	0	2	0	3	2	0	1	0
ASV_002293	0	0	0	0	0	0	0	0	1	2	0	0	0	0	0	0	1	1	0	0	0	0	2	0	2	0	0	0	0	0	0	0	0	1	0	1	0	0	0	0	1	0	1	0	0	0	0	0	0
ASV_001346	3	0	1	0	0	0	0	0	0	0	0	0	2	0	0	0	5	0	0	0	1	0	3	0	5	0	0	0	4	0	0	0	7	0	0	0	0	1	0	0	0	4	0	1	0	0	0	0	0
ASV_001418	0	0	0	0	0	0	0	0	0	0	0	0	0	0	0	0	0	0	0	0	0	0	0	0	0	0	0	0	0	0	0	0	0	0	0	1	0	0	0	0	0	0	0	0	0	0	0	0	0
ASV_001444	0	5	0	0	0	0	0	0	0	0	1	0	0	0	0	0	0	0	0	0	0	0	0	0	0	0	4	2	0	4	0	5	0	3	4	0	0	0	0	4	1	2	7	0	5	0	0	3	3
ASV_001487	0	0	0	3	0	0	0	0	0	0	0	0	1	1	0	0	0	1	0	0	0	1	1	0	0	0	0	1	0	0	0	0	1	1	0	0	0	1	0	0	0	0	0	0	1	0	0	0	0
ASV_002553	0	0	0	0	0	0	0	0	0	0	0	1	0	0	0	1	0	0	0	0	0	0	0	0	0	0	0	0	0	0	1	0	1	0	0	1	1	0	0	0	0	0	0	0	3	1	0	0	1
ASV_002606	0	0	2	1	0	0	0	0	0	0	0	0	0	0	0	0	0	0	0	0	0	0	0	0	0	0	2	0	0	1	0	0	0	4	3	1	2	2	1	2	0	0	1	0	2	3	0	0	0
ASV_001453	0	2	4	0	0	0	0	0	0	3	2	0	0	0	0	0	3	0	0	0	0	0	0	0	4	1	0	0	0	0	0	0	0	0	1	0	0	0	0	0	1	3	0	0	0	0	0	0	0
ASV_001537	0	0	0	0	2	0	0	0	0	1	0	0	0	0	0	0	0	0	11	0	0	0	0	0	0	0	0	0	1	0	0	0	5	0	0	0	1	1	0	0	0	0	0	0	0	0	0	0	0
ASV_001831	0	0	0	0	0	0	0	0	0	0	0	0	0	0	0	0	0	0	0	0	0	0	0	0	0	0	0	0	0	0	0	0	0	0	0	0	0	0	0	0	0	0	0	0	0	0	0	0	0
ASV_001432	0	0	0	0	0	0	0	0	0	1	0	0	0	0	0	0	1	2	0	0	1	0	1	2	1	1	4	0	2	0	0	1	2	0	1	2	0	1	0	0	0	0	0	2	2	0	0	4	6
ASV_001465	0	0	0	2	0	0	0	0	1	0	0	0	0	0	0	0	0	0	0	0	1	0	1	0	1	0	0	0	0	1	1	2	0	0	0	0	0	0	0	0	0	0	0	0	0	0	0	0	1
ASV_001501	0	0	0	0	0	0	0	0	3	3	0	0	5	0	0	0	3	0	4	0	0	0	0	0	3	0	1	0	1	0	0	0	0	0	0	0	1	0	0	0	0	0	0	0	0	0	0	0	0
ASV_002124	0	0	0	0	0	0	0	0	0	0	0	0	0	0	0	0	0	0	0	0	0	0	0	0	0	0	0	0	0	0	0	0	0	0	0	0	0	0	0	0	2	0	0	0	0	1	0	0	0
ASV_001288	0	0	0	2	1	0	0	1	0	0	0	0	0	0	0	0	0	0	0	0	0	0	0	0	0	0	0	0	0	0	0	0	0	0	0	0	0	0	0	0	0	0	0	0	0	0	0	1	0
ASV_002023	0	2	0	1	0	1	2	2	1	1	1	0	0	0	0	0	1	0	1	0	0	0	0	0	1	0	0	0	0	0	0	0	0	0	0	0	0	0	0	2	0	0	0	0	1	0	0	1	0
ASV_002214	0	0	1	0	0	0	0	0	1	0	1	0	1	0	1	0	1	0	0	0	0	1	0	0	0	0	0	0	2	0	0	0	0	0	0	0	1	2	0	2	0	0	0	0	1	0	0	0	0
ASV_002379	0	0	4	0	0	0	2	0	1	0	0	0	0	0	0	0	0	0	2	0	0	0	2	0	3	0	3	0	1	1	0	0	0	0	0	0	0	2	0	0	0	0	1	3	0	0	0	1	0
ASV_002598	0	0	0	0	1	1	0	0	0	0	0	0	0	0	0	0	0	0	1	0	2	0	0	0	0	0	0	0	1	0	0	0	2	0	0	0	1	1	0	0	0	0	0	0	1	0	0	0	0
ASV_001408	0	0	0	0	0	0	0	0	0	0	0	0	0	0	2	0	0	0	0	0	0	0	0	0	0	0	0	0	0	0	0	0	0	0	0	0	0	0	0	0	0	0	0	0	0	0	0	0	0
ASV_001416	0	0	0	0	2	0	0	0	0	0	1	0	0	0	0	0	5	0	0	0	0	0	0	0	0	0	0	0	0	2	1	0	0	0	0	0	2	0	0	1	0	3	2	1	0	4	1	0	0
ASV_001640	1	0	0	4	0	0	1	2	0	0	0	0	0	0	3	0	0	0	2	0	2	0	1	0	0	0	4	0	0	0	0	1	1	0	2	0	0	0	0	0	0	0	0	0	1	1	0	1	0
ASV_001745	0	0	0	0	0	0	1	1	0	1	0	0	0	0	2	0	5	0	0	0	0	0	1	0	0	1	6	0	0	0	0	0	1	0	0	0	0	0	0	3	0	0	0	0	0	0	0	0	2
ASV_001959	0	4	1	0	0	0	1	0	1	0	2	0	0	0	0	0	0	0	0	0	0	0	0	0	0	0	1	0	0	1	0	0	0	2	0	0	0	0	0	0	0	0	0	0	0	0	0	0	0
ASV_001550	0	0	0	0	0	0	0	1	0	0	0	0	0	0	0	0	0	0	1	0	0	0	0	0	1	0	0	0	0	0	0	1	1	0	2	0	0	0	0	0	0	0	0	0	0	0	0	1	0
ASV_001562	0	0	0	1	0	1	0	0	0	0	0	3	0	0	0	0	0	0	0	5	1	1	0	2	1	0	0	0	0	10	0	0	0	2	0	6	0	0	0	0	0	0	0	0	0	1	0	0	3
ASV_001901	1	2	0	0	0	0	0	0	0	2	0	0	2	0	1	0	3	0	0	0	0	0	0	0	4	0	1	0	3	0	0	1	0	1	1	3	1	0	1	5	2	2	0	0	2	1	0	0	0
ASV_001936	0	1	0	0	1	0	1	1	0	1	1	1	0	0	0	0	0	0	0	0	0	0	1	0	1	0	0	0	0	0	0	0	0	0	0	0	1	2	0	0	0	3	1	0	1	0	1	0	0
ASV_002618	0	3	0	1	0	0	0	1	0	0	0	0	1	0	0	0	2	0	0	0	0	0	0	0	1	0	0	0	0	0	0	2	0	0	1	0	1	0	0	1	2	3	1	0	0	1	0	0	0
ASV_002675	0	0	0	0	0	0	0	0	0	0	0	0	0	0	0	0	0	1	0	0	1	1	0	0	0	4	1	0	0	0	0	0	0	0	0	0	0	0	0	0	0	0	0	0	0	0	0	0	0
ASV_001334	0	1	0	0	0	0	1	0	0	0	0	0	1	0	0	0	0	0	0	0	0	0	0	0	3	0	0	0	2	1	0	0	1	0	0	0	0	0	0	0	0	0	3	2	0	2	0	0	0
ASV_001384	0	1	1	2	0	0	0	0	0	0	0	0	0	0	0	0	0	0	0	0	0	0	0	0	0	0	0	0	0	0	0	0	0	0	0	3	0	0	0	0	0	0	0	0	0	0	0	0	0
ASV_001474	0	0	0	0	0	0	0	0	0	0	0	0	0	0	0	0	0	0	0	0	0	0	0	0	0	0	0	0	0	0	0	0	0	0	0	0	0	0	0	0	0	0	0	0	0	0	0	0	0
ASV_001561	0	1	2	0	0	0	1	0	0	1	1	0	1	0	0	0	0	0	0	0	0	0	2	1	0	0	1	0	0	0	0	0	0	0	0	0	0	0	0	0	1	0	0	0	1	0	0	0	0
ASV_001844	1	0	1	0	0	0	0	1	1	0	0	0	0	0	0	0	0	0	0	0	0	0	1	0	0	0	4	0	0	0	0	4	1	0	2	0	0	1	0	0	0	0	0	1	3	0	0	1	0
ASV_002185	0	0	0	0	0	0	1	1	3	0	0	1	1	3	0	0	2	2	0	0	0	0	0	0	1	0	0	1	0	0	0	0	0	1	0	0	1	0	2	0	0	2	1	0	1	1	0	0	0
ASV_002619	1	0	1	0	0	0	0	0	0	1	0	0	0	0	0	0	0	0	0	0	0	0	1	0	0	0	1	0	2	0	0	2	1	4	1	0	3	0	3	2	1	7	2	0	2	3	0	1	0
ASV_001142	1	0	2	0	1	0	0	1	0	0	0	0	0	0	0	0	2	0	0	0	0	0	0	0	0	0	0	0	1	0	0	0	0	0	1	0	1	0	0	0	0	0	0	0	0	0	0	1	0
ASV_001402	0	0	1	0	0	0	0	0	0	2	0	0	0	0	0	0	2	0	0	0	0	0	0	0	0	0	0	0	0	1	0	0	0	0	0	0	1	0	0	0	0	0	0	0	0	0	0	1	0
ASV_002419	0	0	0	0	0	0	0	0	0	0	1	1	0	0	0	3	0	0	0	0	2	3	1	2	0	0	3	1	0	0	0	5	0	1	1	0	0	0	2	2	2	1	0	0	1	0	0	0	1
ASV_001344	0	0	10	6	1	1	0	0	0	0	0	0	0	0	0	1	0	0	0	0	0	0	0	0	0	0	0	0	1	0	0	0	0	0	0	0	0	0	0	0	0	0	0	0	0	0	0	0	0
ASV_001406	0	0	0	1	0	0	1	0	0	0	0	0	0	0	3	0	0	0	0	0	0	0	1	0	0	0	4	0	0	0	0	4	0	0	1	0	0	0	0	0	1	0	0	0	7	0	0	3	2
ASV_001447	0	2	0	0	0	0	1	1	0	0	0	0	0	0	0	0	0	0	0	0	0	0	0	0	0	0	0	0	0	1	0	0	0	0	0	4	0	0	0	0	0	0	0	0	0	0	0	0	0
ASV_001495	0	0	0	0	0	0	0	0	0	0	0	0	0	0	0	0	0	0	0	0	0	0	0	0	0	0	0	0	0	0	0	0	0	0	0	0	0	0	0	0	0	0	0	0	0	0	0	0	0
ASV_002431	0	0	0	0	0	0	0	0	0	0	0	0	0	0	0	0	0	0	0	0	0	0	0	0	0	0	1	0	0	0	0	0	3	0	0	0	2	0	0	0	0	1	0	0	0	2	1	2	0
ASV_001436	0	0	0	0	0	0	0	0	0	0	0	0	0	0	0	0	0	0	0	0	0	0	0	0	0	0	0	0	0	0	0	0	0	0	0	0	0	0	0	0	0	0	0	0	0	0	0	0	0
ASV_001446	0	0	0	0	0	0	0	0	0	0	0	0	0	0	0	0	0	0	0	0	0	0	0	0	0	0	0	0	0	0	0	0	0	0	0	0	0	0	0	0	0	0	0	0	0	0	0	0	0
ASV_002070	1	4	2	1	1	0	1	0	0	0	2	0	3	0	0	0	0	0	4	0	0	0	1	0	0	0	0	0	0	1	0	0	2	2	4	0	0	2	0	1	0	0	0	1	7	1	0	0	3
ASV_002600	0	0	1	1	0	0	1	0	0	0	0	0	0	0	0	0	0	0	0	0	0	0	0	0	1	0	0	0	0	1	0	0	0	0	0	1	0	0	0	0	0	1	0	1	0	3	0	1	0
ASV_001386	0	0	10	0	0	0	1	0	0	4	0	0	0	0	0	0	11	1	0	0	0	0	0	0	6	0	0	0	0	0	0	0	0	1	0	0	2	0	2	0	1	6	2	0	0	2	0	0	0
ASV_001417	0	0	0	0	0	0	0	0	0	0	0	0	0	0	0	0	0	0	0	0	0	0	0	0	0	0	0	0	0	0	0	0	0	0	0	0	0	0	0	0	0	0	0	0	0	0	0	0	0
ASV_001510	0	0	0	0	0	0	0	0	0	0	0	0	0	0	0	0	0	0	0	0	0	0	0	0	0	0	0	0	0	0	0	0	0	0	0	0	0	0	0	0	0	0	0	0	0	0	0	0	0
ASV_001986	0	0	0	1	0	0	2	0	0	0	0	0	1	0	0	0	1	0	1	0	0	0	0	0	0	0	0	1	0	0	0	0	0	0	0	1	0	0	0	0	0	1	0	1	0	0	0	0	0
ASV_002251	1	0	0	6	0	0	0	0	0	0	0	0	1	0	0	0	0	0	1	0	0	0	0	1	0	0	1	0	1	0	0	2	0	0	0	0	1	0	0	0	1	0	0	0	1	0	1	0	0
ASV_002421	1	0	0	0	0	0	0	0	0	0	0	1	0	0	0	0	0	1	0	0	0	0	0	0	2	0	0	0	0	0	0	0	0	0	0	0	0	0	0	0	0	1	0	0	0	0	0	0	0
ASV_002453	0	0	0	0	0	0	0	0	0	0	0	0	0	0	0	0	0	0	0	0	0	0	0	0	0	0	0	0	0	0	0	0	0	0	0	0	0	0	0	0	0	1	1	0	0	0	0	1	0
ASV_002454	0	0	0	0	0	0	0	0	0	0	0	0	1	0	0	0	2	1	0	0	0	0	0	0	0	0	0	0	0	0	0	0	0	0	0	0	0	0	0	0	0	0	0	0	0	0	0	0	0
ASV_001464	0	0	0	0	0	0	0	0	0	0	1	0	0	0	0	0	0	0	1	0	0	0	0	0	0	0	0	0	0	2	0	0	2	0	0	5	0	0	0	0	0	0	0	0	0	0	0	0	0
ASV_002082	0	0	2	0	0	1	0	0	0	2	0	0	0	0	0	0	5	0	0	0	0	0	0	0	0	0	0	0	0	0	1	1	0	0	0	0	0	0	0	1	1	0	0	0	0	0	0	0	0
ASV_001437	0	0	0	0	0	0	0	0	0	0	0	0	1	0	1	0	0	0	0	0	1	0	1	0	1	0	0	0	0	0	0	0	2	0	0	0	1	0	0	0	1	0	0	0	0	0	0	0	0
ASV_001450	0	1	0	1	0	5	1	0	0	0	0	0	1	0	1	0	1	0	0	0	0	0	0	0	0	0	0	0	0	0	0	0	0	0	0	2	0	0	0	0	0	0	0	0	0	0	0	0	0
ASV_001611	0	6	3	0	3	1	1	0	0	3	0	0	3	0	0	0	1	0	5	0	0	0	0	0	2	0	0	0	0	0	0	0	0	0	0	0	0	0	0	0	1	0	0	0	0	0	0	0	0
ASV_001612	0	2	1	0	1	0	0	0	0	0	1	1	1	1	1	0	0	0	3	0	0	0	0	0	2	1	2	0	0	0	0	1	1	0	1	0	0	0	0	0	1	0	1	0	1	1	0	0	0
ASV_001710	0	0	0	2	2	0	0	0	0	0	0	0	0	0	0	0	0	0	0	0	0	0	0	0	0	0	0	1	0	0	0	0	2	0	1	0	0	0	0	0	0	1	0	0	1	0	0	0	0
ASV_001761	1	0	0	0	0	0	0	0	0	0	1	1	0	1	0	0	0	0	0	0	0	1	0	1	0	1	0	0	0	0	0	0	0	0	0	0	0	0	0	0	0	0	0	1	0	0	0	0	1
ASV_002236	0	2	1	7	0	1	0	2	3	1	1	0	1	0	0	0	1	0	0	0	0	0	0	0	0	0	0	0	0	0	0	1	0	1	0	0	1	2	1	0	1	2	0	0	3	3	1	1	1
ASV_001373	5	0	0	22	5	0	0	10	1	0	0	0	0	0	2	0	0	0	1	0	0	0	2	0	0	0	3	1	0	0	0	2	0	0	0	0	0	0	0	0	1	1	3	0	0	1	0	0	0
[truncated: 680 more rows]
[truncated: 156 more columns]

## Sheet: Supplementary Table S6
Supplementary Table S6. Raw ASV table of eukaryotic 18S rRNA data.
	Samples
ASV	102_May_0518	103_Cai_0518	104_Luc_0518	105_Bon_0518	106_Tor_0518	117_Tor_0518	118_Bon_0518	120_May_0518	121_Luc_0518	158_Cai_0518	159_May_0518	184_Bon_0518	187_Tor_0518	213_Tor_0618	214_May_0618	216_Luc_0618	217_Bon_0618	218_Tor_0618	219_Cai_0618	242_Bon_0618	243_Tor_0618	244_Cai_0618	245_Luc_0618	246_May_0618	267_Bon_0618	268_Tor_0618	269_Luc_0618	271_Cai_0618	272_May_0618	299_Tor_0718	300_Cai_0718	303_May_0718	304_Bon_0718	331_Cai_0718	332_Bon_0718	338_May_0718	339_Luc_0718	341_May_0718	342_Tor_0718	343_Luc_0718	355_Luc_0718	356_Cai_0718	357_Bon_0718	358_Tor_0718	360_May_0718	392_Cai_0818	393_May_0818	403_Tor_0818	404_May_0818
ASV_000004	17554	20215	25054	990	39893	9339	4501	3009	12922	33907	13065	12	3879	24434	35866	13560	13	10871	9719	8	8	1432	4710	6	6912	4728	40811	33662	13970	9051	18024	47958	9	22022	0	11083	8146	25873	17727	20428	31919	12576	10	3956	1087	506	22961	4213	8093
ASV_000002	62861	28557	47135	357	4745	10642	1421	598	21620	21560	3750	0	451	400	6920	949	2	156	282	3	408	322	6549	90	13035	6569	19119	8532	2470	13827	1535	6203	3	2590	0	12846	41054	8524	3082	3297	8400	494	5	308	370	817	6389	1629	255
ASV_000008	89	4798	1550	72	183	10	115	11	6	24	24466	294	37193	446	128	9	1039	157	36	47	27116	13271	95	302	185	308	316	64846	84	27703	57575	1311	18451	139	41878	5042	12	60	12	26	650	15517	884	246	7358	2137	8716	455	4955
ASV_000003	1595	1126	4675	5444	10094	1935	1212	247	1614	4389	1505	8358	1435	8309	4067	1377	14455	4695	703	3051	4936	6769	15167	3347	11907	9473	16125	4063	3181	3659	1533	7903	5264	1971	1419	1996	2617	652	632	277	1721	905	2194	690	523	2452	467	3171	790
ASV_000006	5	28	8	39205	692	855	2023	1	3	5	14715	15235	849	13049	3	2	11037	9613	1	5	93	65	4	11	164	214	2120	197	1	140	181	24	922	3936	80	520	151	134	76	12341	30	437	5047	3576	8769	10266	21	59	743
ASV_000010	1088	3155	1262	651	3218	1666	559	417	625	4035	2467	23023	15702	4441	4469	1913	3993	2768	19787	562	26029	12724	9593	6787	744	1542	158	312	324	116	95	346	54	1857	141	996	334	341	88	6	658	8160	592	1265	3401	57	110	10519	13089
ASV_000007	12	6	17531	315	2	1	0	0	1	0	2	0	2	0	1	0	0	0	0	1	0	0	0	0	0	2	0	0	0	0	0	4	0	0	0	0	14	2	0	0	2	1	0	0	0	0	2	3	0
ASV_000001	3241	2867	211	11549	253	356	24516	369	1939	514	262	2817	29	17	277	27	336	7	10	1782	89	39	1737	48	1480	608	245	77	282	76	123	396	7432	68	661	166	204	300	334	54	262	74	2759	370	191	82	170	3071	318
ASV_000009	0	0	0	0	0	0	9801	0	0	0	0	0	0	0	0	0	0	0	0	0	0	0	0	1	0	0	0	0	0	0	0	0	0	0	0	0	0	0	0	0	0	0	0	0	0	0	0	0	0
ASV_000013	1	0	0	19	0	0	0	0	0	0	0	21905	4	1106	510	248	3710	555	9	19	0	0	15	11	0	0	0	0	0	0	0	2	0	2	0	3	0	0	0	0	0	0	0	1	0	0	0	0	0
ASV_000011	0	2	0	1	1	0	0	1	0	0	29	0	11	361	493	40	365	61	170	650	816	147	1267	392	1635	2227	590	1578	2854	1740	1823	17883	5960	53	87	529	5	40	119	4	197	39	32	39	100	56	2629	205	336
ASV_000018	6	17	10	7	5	6	2	2	498	0	2	3116	1	0	0	0	10	0	0	0	0	2	0	0	0	0	0	0	0	0	0	0	0	0	0	0	0	0	0	0	0	0	0	0	0	1	0	0	0
ASV_000014	139	2	0	0	0	0	0	0	0	29	0	0	0	0	0	0	0	0	0	0	0	0	0	2	0	0	0	0	0	0	0	0	0	0	0	0	0	0	0	0	0	0	0	0	0	0	0	0	0
ASV_000012	78	77	427	160	546	2071	194	102	833	19622	807	2113	889	3306	1259	277	1521	571	277	466	1769	240	1697	878	136	236	99	46	121	284	113	501	243	31	71	62	65	60	51	112	238	136	122	47	55	145	386	323	265
ASV_000020	0	0	0	0	0	0	0	0	0	0	0	0	0	0	0	0	0	0	0	0	0	0	0	0	0	0	0	0	0	0	0	0	0	0	0	0	0	0	0	0	0	0	0	0	0	0	0	0	0
ASV_000017	0	0	1	32492	0	0	0	2	1	8	0	3	0	1	0	0	0	0	2	8	0	0	0	1	676	0	4	0	107	0	5	3	0	94	10	887	1	778	605	76	174	40	10	41	50	1735	1139	71	3
ASV_000016	0	0	0	0	0	0	9858	0	0	0	0	0	0	0	0	0	0	0	0	0	0	1	0	0	0	0	0	0	0	0	0	0	0	0	0	0	0	0	0	0	0	0	0	1	0	0	0	0	0
ASV_000021	32	1	0	0	17	0	400	236	135	0	1	0	0	0	0	0	0	0	0	0	0	0	0	0	0	0	0	0	0	0	0	0	0	0	0	0	0	0	0	0	0	0	0	0	0	0	0	0	0
ASV_000028	0	0	0	0	0	7	0	0	6	0	0	0	0	0	0	0	0	0	0	0	0	0	0	0	0	0	0	0	0	0	0	0	0	0	0	0	0	0	0	0	0	0	0	0	0	0	0	0	0
ASV_000015	1	0	0	0	0	0	0	0	0	0	0	1	0	25	0	5	0	1	0	67	3	0	0	1	416	230	108	235	75	0	0	0	0	1	3	0	0	1	42	45	3	18	11158	11701	2	5	50	2	373
ASV_000005	14886	42	4	43	144	5	2047	958	3	2	0	0	0	0	0	0	0	0	0	0	0	1	0	0	0	0	0	0	0	0	0	0	0	0	0	0	0	0	34	0	0	0	1	0	0	0	0	0	0
ASV_000019	1	0	4782	24	357	0	0	1	110	0	1543	8	0	3	0	1014	3	179	0	0	1	0	1565	0	1	4	4	5	1	4	1	6	4	4149	1	230	2052	0	0	5	0	6	2	172	2	6	2	0	1
ASV_000029	0	0	0	0	0	0	0	0	0	0	0	0	0	0	0	0	0	0	0	0	0	0	0	0	0	0	0	0	0	0	0	0	0	0	0	0	0	0	0	0	0	0	0	0	0	0	0	0	0
ASV_000026	0	0	1	0	0	0	0	0	0	0	0	0	0	0	0	0	0	0	0	183	50	7	1634	343	15	0	0	0	0	5	0	0	0	0	0	3	3	8001	6048	2926	0	0	0	0	145	8	0	31	3
ASV_000027	0	0	0	0	0	0	0	0	0	0	0	0	0	0	0	0	0	0	0	0	0	0	0	0	0	0	0	0	0	0	0	0	0	0	0	0	0	0	0	0	0	0	0	0	0	0	0	0	0
ASV_000025	0	0	0	0	0	0	0	0	0	0	2	0	0	0	0	0	0	0	0	0	0	0	0	0	0	0	0	0	0	0	0	0	0	0	0	0	0	0	0	0	0	0	0	0	0	0	0	0	0
ASV_000024	21	16545	0	0	1	0	0	8	4	0	0	2	0	0	0	0	0	0	0	0	0	0	0	1	2	0	0	0	0	0	0	0	0	0	0	0	0	0	1	0	0	0	0	0	0	0	0	0	0
ASV_000023	0	0	0	0	0	0	0	0	0	0	0	0	0	0	0	0	0	0	0	0	0	0	0	0	0	0	0	0	0	0	0	0	0	0	0	0	0	0	0	0	0	0	0	0	0	0	0	0	0
ASV_000036	0	0	1	0	0	0	0	0	0	0	0	0	2	0	0	0	0	0	0	90	40	2	166	203	3	27	0	0	9	0	0	2	0	0	0	122	5	6665	4835	2417	0	0	0	0	116	0	0	22	8
ASV_000033	0	0	0	0	0	0	0	0	0	22	0	0	0	0	0	0	0	0	0	0	0	0	1	0	0	0	0	0	0	0	0	0	0	0	0	0	0	0	1	0	0	0	0	0	0	0	0	0	0
ASV_000032	0	0	0	0	0	0	0	0	0	0	0	0	0	0	0	0	0	0	0	0	0	0	0	0	0	0	0	0	0	0	0	0	1	0	0	0	0	0	0	0	0	1131	0	0	0	0	0	0	0
ASV_000040	0	0	0	0	0	0	0	0	0	0	53	0	250	0	0	0	23	0	0	0	125	0	0	0	0	0	0	0	0	0	0	0	18	0	0	0	0	0	0	0	0	0	0	0	0	0	521	0	0
ASV_000039	0	0	0	0	0	0	0	0	0	0	0	0	0	0	0	0	0	0	0	0	0	0	0	0	0	0	0	0	0	0	0	0	0	0	0	0	0	0	0	0	0	0	0	0	0	0	0	0	0
ASV_000091	416	34	85	44	19	64	490	198	285	74	67	135	9	11	166	9	56	4	1	333	99	0	178	2	91	15	129	1	228	6	5	30	56	8	1	76	49	7	11	9	68	10	8	45	19	7	25	16	9
ASV_000041	0	0	0	0	0	0	0	0	1	0	3	1	12	1	153	0	4	3	11	0	10	10	10	0	0	0	0	0	0	1	0	0	0	0	0	7	0	0	0	0	0	0	0	1	0	0	0	1	4
ASV_000038	8	4	3	4	14	4	5	0	0	11	13	73	7	7	3	4	7	0	3	3	5	5	2	30	5	0	0	0	5	0	0	8	4	73	0	8	0	0	2	0	8	205	0	1	1	1	1	2	0
ASV_000058	3	0	149	20	23	19	8	1	482	1	16	3	13	59	35	93	71	7	0	52	107	0	71	12	282	327	80	0	49	27	4	32	28	0	21	12	35	7	10	68	69	0	134	19	3	474	25	142	10
ASV_000069	174	17	32	33	20	81	242	89	236	32	58	100	11	6	78	1	18	3	0	190	86	0	70	7	112	19	64	7	128	4	4	14	23	2	4	45	24	4	6	9	41	4	12	18	9	11	17	25	0
ASV_000031	12	17	30	36	27	76	46	6	28	161	37	42	5	9	20	7	133	5	3	804	53	15	165	35	113	32	9	63	138	22	127	38	96	36	68	62	7	61	25	40	91	27	30	34	14	243	22	97	37
ASV_000037	14	7	10	21	69	133	6	8	41	4708	102	382	138	88	99	35	97	43	17	48	235	29	263	194	34	23	16	5	14	32	11	19	13	14	29	13	1	26	34	17	11	12	10	5	9	70	24	15	37
ASV_000049	0	0	0	0	0	0	0	0	0	0	0	0	0	0	0	0	0	0	0	0	0	0	0	0	0	0	0	0	0	0	0	0	0	0	0	0	0	0	0	0	0	0	0	0	0	0	0	0	0
ASV_000057	0	0	0	0	0	0	0	0	0	0	1	0	0	0	0	0	0	0	0	0	0	0	0	0	0	0	0	0	0	0	0	0	0	0	0	0	0	0	0	0	7489	0	0	0	0	0	0	0	0
ASV_000397	0	1	0	0	0	0	0	0	0	0	2	0	3	0	0	0	0	0	0	0	1	0	0	0	0	0	0	9	0	1	2	0	1	0	6187	2	0	0	1	0	0	1	0	0	1089	0	2	0	0
ASV_000050	0	0	0	0	6	0	0	0	0	1	0	0	0	0	0	0	0	2607	0	0	0	0	0	0	0	0	366	0	0	0	0	0	0	9	0	1779	0	0	0	0	0	0	0	1873	0	0	0	0	0
ASV_000045	6	13	11	52	10	8	71	6	22	69	14	101	4	3	26	5	117	0	2	70	54	4	33	24	89	40	12	26	171	5	31	295	54	15	150	124	18	205	116	8	37	46	86	93	72	4	136	86	26
ASV_000070	238	0	34	17	4	15	109	49	118	0	36	98	3	4	0	21	99	0	0	9	4	0	9	3	14	16	2	0	19	8	0	4	11	0	198	2	0	6	7	5	21	0	562	61	3	298	44	7	12
ASV_000064	215	0	0	0	0	0	34	29	0	0	10	0	0	0	26	0	1	0	0	0	0	0	0	10	0	0	0	0	6	0	1	15	1	0	0	25	0	38	36	0	0	0	0	35	31	0	70	0	42
ASV_000055	0	0	0	0	1	0	0	6045	0	0	0	0	0	0	0	0	0	0	0	0	0	0	0	0	1	0	0	0	0	0	0	0	0	0	0	0	0	0	0	0	0	0	0	0	0	0	0	0	0
ASV_000053	0	0	0	0	0	0	0	0	0	0	0	0	0	0	0	0	0	0	0	0	0	0	0	0	0	0	0	0	0	0	0	0	0	0	0	0	0	0	0	0	0	0	0	0	0	0	0	0	0
ASV_000043	110	178	66	28	251	187	437	733	403	1	991	4	1	4	0	1571	1	4	0	56	22	4	8	0	132	3	0	0	0	0	0	0	0	0	0	0	0	0	1	0	0	0	4	0	0	0	0	0	0
ASV_000048	15	7	7	13	24	60	16	5	13	2723	92	236	127	128	23	14	96	18	18	28	225	14	227	265	25	19	22	9	12	35	20	34	16	10	4	5	5	28	26	7	11	11	4	5	2	23	10	4	10
ASV_000059	0	0	0	0	0	0	0	0	0	0	0	28	0	0	0	11	0	12	0	0	0	0	0	0	0	0	0	0	0	0	0	0	0	0	0	0	0	0	0	0	0	0	0	0	0	0	0	0	0
ASV_000046	0	0	0	0	16	0	0	0	0	0	0	0	0	0	0	0	0	0	0	0	0	0	0	0	0	0	0	0	0	0	0	0	0	0	0	0	0	0	0	0	0	0	0	3	0	5031	0	0	0
ASV_000051	0	0	0	0	0	0	0	0	5	0	1	1	0	0	0	0	0	0	0	0	0	0	0	0	655	25	0	8	6	0	0	3	3	1	3	0	0	0	0	1	15	3	5	3	0	99	573	25	3
ASV_000074	0	0	0	0	1	0	0	0	0	0	0	0	0	0	0	0	0	0	0	0	0	0	0	0	1	0	0	0	0	0	0	0	0	0	0	232	0	0	0	0	0	0	0	0	0	0	0	0	5052
ASV_000056	0	5264	0	0	0	0	0	0	0	0	0	0	0	0	0	0	0	0	0	0	0	0	0	0	0	0	0	0	0	0	0	0	0	0	0	0	0	0	0	0	0	0	0	0	0	0	0	0	0
ASV_000060	4	0	0	841	3	14	0	6	0	46	2	0	0	1	0	1	58	0	0	0	0	8	0	5	4	110	1	15	3	0	9	32	37	2	16	2	4	0	0	0	66	7	77	10	23	3	0	0	6
ASV_000044	0	0	0	0	10	16	0	0	0	0	118	0	5	8	0	0	0	5	0	0	19	0	0	0	28	4	0	0	0	0	0	0	0	0	0	0	0	0	1	0	1	0	0	1	0	61	1	71	4
ASV_000114	0	0	0	13	3	0	76	0	0	0	0	18	0	0	0	0	40	0	0	298	0	0	7	0	51	3	0	0	0	0	0	0	109	0	106	0	0	0	1	0	9	1	245	43	0	382	4	644	4
ASV_000054	0	3	39	2015	6	8	2	1	42	2201	30	124	3	1	67	13	51	0	0	29	0	0	0	0	1	0	0	0	0	0	0	0	0	0	0	0	14	1	0	0	0	1	0	0	4	2	1	0	0
ASV_000067	0	0	0	3117	0	4	0	34	0	0	0	0	0	0	0	15	0	0	0	0	274	0	0	0	0	0	0	0	0	0	0	0	0	7	1	25	2	0	0	22	0	0	0	0	0	436	75	4	0
ASV_000035	0	0	0	0	8	97	0	0	0	0	241	0	14	68	0	0	0	9	0	0	45	0	0	0	134	21	0	0	0	1	0	0	0	0	0	0	0	0	3	0	0	0	0	1	0	268	0	126	3
ASV_000075	0	0	0	0	0	0	0	0	0	0	0	0	0	0	0	0	0	0	0	0	0	0	0	0	0	0	0	0	0	0	0	0	0	0	0	0	0	0	0	0	0	0	0	0	0	0	0	0	0
ASV_000065	0	0	0	0	0	0	0	1	0	0	0	0	0	0	0	0	0	0	0	1	0	14	79	0	30	7	4	0	0	18	1	0	0	33	0	62	1	82	139	108	0	82	715	75	19	683	989	0	0
ASV_000101	20	5	2	30	0	6	47	14	45	114	33	8	0	5	9	3	8	1	2	28	6	10	8	8	32	24	0	15	125	2	21	20	6	40	27	24	0	173	88	69	17	41	23	63	11	37	27	191	130
ASV_000117	0	0	8	5	0	0	1	0	53	0	2	0	24	143	0	24	6	9	0	112	184	0	12	0	103	261	0	0	0	10	0	0	19	0	37	0	29	0	0	186	3	0	5	2	0	46	40	1	43
ASV_000071	0	0	6	1	23	0	0	0	0	0	214	1	0	0	0	0	0	0	0	0	0	0	0	3627	0	0	0	1	0	0	0	0	0	1	0	0	0	0	0	0	1	0	0	0	1	0	0	0	0
ASV_000052	26	4	37	37	10	17	86	15	137	66	32	21	2	20	64	32	72	4	2	88	55	4	19	2	89	60	3	12	72	2	8	26	10	43	27	31	6	48	31	35	22	20	19	28	8	96	13	40	4
ASV_002165	0	0	1	0	8	0	0	0	0	5	1	0	0	0	0	0	0	0	0	1	1	0	1	29	0	0	0	0	3	0	0	1	0	0	0	0	0	1	1	0	0	0	0	0	0	0	0	0	0
ASV_000066	0	0	0	0	0	0	0	0	0	0	0	0	0	0	0	0	0	0	0	0	0	0	0	0	0	0	0	0	0	0	0	0	0	0	0	0	0	0	0	0	0	0	0	0	0	0	0	0	0
ASV_000068	0	0	0	1	3	0	0	0	1	32	14	44	4	1	1	3	0	0	26	3	511	12	336	38	0	12	0	0	1	0	0	1	0	0	0	0	0	0	0	0	0	0	0	0	0	0	1	5	88
ASV_000073	474	1	144	150	2912	0	1	0	0	2	1	0	0	16	10	1	0	8	0	0	0	0	0	0	0	0	0	0	0	0	0	0	0	0	0	0	0	0	0	0	0	0	0	0	0	0	0	0	0
ASV_000081	0	0	6	1	4	2	0	0	0	106	61	111	9	0	2	1	3	0	19	4	462	1	194	53	0	3	0	0	0	0	2	1	2	0	0	0	0	0	0	0	0	0	0	0	0	1	0	0	35
ASV_000087	0	0	0	0	0	0	0	0	0	0	2	0	0	0	0	0	0	0	0	0	0	0	0	0	0	0	3292	0	1	39	0	0	0	0	0	0	0	0	0	0	0	0	0	0	0	0	0	0	0
ASV_000078	0	0	1	0	0	0	0	0	0	40	44	278	5	0	0	1	0	0	42	1	370	2	435	180	0	4	0	0	0	0	0	0	0	1	0	0	0	0	0	0	0	0	0	0	0	0	1	5	21
ASV_000094	0	0	0	0	0	0	0	0	0	0	0	0	0	0	0	0	0	0	0	0	0	0	0	0	0	0	0	0	0	0	0	0	0	0	0	0	0	0	0	0	0	0	0	0	0	0	0	0	0
ASV_000076	207	1	55	32	30	3	7	1	0	17	19	66	1	6	0	0	20	2	3	16	5	324	12	23	46	3	19	4	512	13	5	9	53	0	1	4	0	0	0	0	9	1	28	4	7	3	6	0	5
ASV_000088	0	0	0	2812	0	0	0	0	0	3	0	0	0	0	0	0	1	0	0	1	0	0	0	0	0	0	0	0	0	0	0	1	0	0	0	0	0	0	0	0	0	0	0	0	0	0	0	0	0
ASV_000084	47	0	0	0	0	0	0	0	0	0	0	0	0	0	18	0	0	0	0	0	0	0	0	0	0	0	0	0	0	1	0	0	0	0	0	0	0	0	0	0	0	0	4	0	0	0	0	0	0
ASV_000083	30	6	42	47	62	10	7	1	15	10	8	84	11	84	69	9	147	38	1	18	23	21	155	29	92	72	184	22	65	38	4	122	37	5	10	28	32	7	11	3	15	3	11	13	4	14	15	24	14
ASV_000098	53	24	7	11	15	66	88	24	38	75	7	46	4	5	13	0	11	1	3	96	64	1	42	0	58	11	18	8	40	6	1	4	18	5	3	10	8	1	0	1	17	8	5	5	1	0	6	26	1
ASV_000102	0	0	0	0	0	0	0	0	0	0	2	0	0	0	0	0	0	0	0	0	0	0	0	0	0	0	0	0	0	0	0	0	0	0	0	0	0	0	0	0	0	0	0	0	0	0	0	0	0
ASV_000089	0	0	0	0	0	0	0	0	0	9	5	6	5	2	0	0	0	0	5	0	44	0	25	94	0	3	0	1	0	2	0	0	1	0	0	0	0	0	0	0	0	0	0	0	0	0	0	0	42
ASV_000097	0	0	3	0	0	0	0	0	0	0	0	0	0	0	0	0	1	0	0	0	0	0	0	2362	0	0	0	0	2	0	0	0	0	0	0	0	0	0	0	0	0	0	0	0	0	0	0	0	0
ASV_000093	0	0	0	0	0	0	0	0	0	0	0	0	0	0	0	0	0	0	0	0	0	0	0	736	0	0	0	0	0	0	0	0	0	0	0	0	0	0	0	0	0	0	0	0	0	0	0	0	0
ASV_000253	0	0	0	0	0	0	0	0	0	0	0	0	0	0	0	0	0	0	0	0	0	0	0	0	0	0	0	0	0	0	0	0	0	0	0	0	0	0	0	0	0	0	0	0	0	0	0	0	0
ASV_000090	11	22	39	9	9	28	69	10	129	40	16	44	1	7	3	2	9	0	2	83	51	1	62	0	19	8	58	2	6	1	5	0	19	5	3	2	14	0	3	6	27	7	8	1	1	0	2	3	0
ASV_000092	0	0	0	0	0	0	0	0	0	0	0	0	0	0	0	0	0	0	0	0	0	0	0	0	0	0	0	0	0	0	0	0	0	0	0	0	0	0	0	0	0	0	0	0	0	0	0	0	0
ASV_000100	0	0	0	0	0	0	0	0	0	1	0	0	0	0	0	0	0	0	0	0	0	0	0	0	0	0	0	0	0	0	0	0	0	0	0	0	0	0	0	0	0	0	0	0	0	0	0	0	0
ASV_000103	0	0	0	0	2094	2	0	0	0	0	0	0	0	0	0	0	0	0	0	0	0	0	0	0	0	0	0	0	0	0	0	0	0	0	0	0	0	0	0	0	0	0	0	0	0	0	0	0	0
ASV_000121	0	0	0	0	4	0	34	0	0	0	0	0	0	0	0	0	0	0	0	0	0	0	0	144	0	0	0	0	0	0	0	322	0	1	0	1	0	0	0	0	0	0	0	0	0	0	0	0	25
ASV_000154	188	4	14	5	10	33	154	65	48	23	35	26	2	4	39	1	4	3	0	37	42	0	22	1	24	4	17	3	69	2	5	6	1	4	1	17	3	4	0	4	4	10	2	10	3	2	11	8	3
ASV_000105	0	0	0	0	0	0	0	0	0	0	0	0	0	0	0	0	0	0	0	0	0	0	0	0	0	0	0	0	0	0	0	0	0	0	0	0	0	0	0	0	0	0	0	0	0	0	0	0	0
ASV_000258	11	3	28	28	61	4	6	0	8	30	9	43	6	45	43	13	112	26	3	14	24	46	107	25	58	45	127	30	27	31	19	71	30	8	7	21	13	15	2	7	3	5	15	6	5	4	13	24	9
ASV_000085	23	17	16	2	0	24	43	21	58	30	8	9	5	0	16	0	5	1	0	26	10	0	8	0	31	2	21	6	37	0	1	3	6	1	0	14	10	1	0	0	5	1	1	8	3	0	6	8	5
ASV_002461	385	40	43	3	12	13	1	2	6	24	1	0	6	12	11	9	0	15	73	0	0	1	7	1	5	3	22	7	4	3	1	12	0	1	0	6	38	13	28	1	2	3	0	4	1	0	4	1	14
ASV_000118	0	8	0	0	1	0	0	0	0	0	0	0	6	0	0	0	0	0	26	1	0	0	1	0	0	0	0	0	1	0	0	1	0	0	0	0	0	0	0	0	0	9	0	0	0	0	4	2	0
ASV_000063	0	0	0	0	0	0	0	2	0	0	0	29	0	4	0	1	0	0	0	236	8	50	255	130	33	4	0	0	1	628	14	264	5	0	5	0	8	0	0	0	40	0	1	0	1	18	8	0	0
ASV_001944	0	0	0	0	0	0	0	0	0	0	0	0	1858	0	0	0	0	0	0	0	0	0	0	0	0	0	0	0	0	0	0	0	0	0	0	0	0	1	0	0	0	0	0	0	0	0	0	0	0
ASV_000120	25	34	22	8	20	48	90	20	60	106	7	42	2	4	10	3	20	1	2	78	64	1	45	1	36	6	37	7	24	2	5	8	11	5	0	7	9	3	0	2	25	11	3	5	2	0	5	19	0
ASV_000096	2	4	7	7	21	55	12	1	22	1227	38	66	29	15	20	2	14	7	19	7	55	5	54	25	3	1	9	3	1	3	3	1	2	1	1	0	1	0	3	6	0	0	0	0	0	1	2	3	7
ASV_000448	0	0	0	0	0	0	0	0	0	0	0	0	0	0	0	0	0	0	0	0	0	0	0	0	0	0	0	0	0	0	0	0	0	0	0	0	0	0	0	0	0	0	0	0	0	0	0	0	0
ASV_000162	3	0	54	5	23	2	1	0	46	1	7	0	2	11	7	46	0	2	0	0	4	0	1	0	3	7	1	0	5	0	0	4	0	0	0	3	0	0	4	0	0	0	0	6	5	0	30	0	1
ASV_000106	0	0	0	1	21	0	0	0	0	0	5	0	0	0	3	0	0	0	0	0	0	0	0	158	29	0	0	1	1	0	0	0	0	0	0	35	0	0	0	0	0	0	0	0	0	0	0	0	4
ASV_000109	0	0	0	0	0	0	0	0	0	0	1	0	0	0	0	0	0	0	0	0	0	0	0	1733	3	0	0	0	0	0	0	0	0	0	0	0	0	0	0	0	0	0	0	0	0	0	0	0	0
ASV_000113	0	0	143	14	115	13	0	0	234	0	29	0	3	20	0	10	0	11	0	0	66	0	27	0	84	64	86	0	0	25	0	0	0	0	0	0	45	0	1	30	135	0	0	0	0	0	0	24	0
ASV_000135	0	0	0	0	0	0	0	0	0	0	0	0	0	0	0	0	0	0	0	0	0	0	0	0	0	0	0	0	0	0	0	0	0	0	0	0	0	0	0	0	0	0	0	0	0	0	0	0	0
ASV_000136	0	0	0	0	0	0	0	0	0	0	0	0	0	0	0	0	0	0	0	0	0	0	0	0	0	0	0	0	0	0	0	0	0	0	0	0	0	0	0	0	0	0	0	0	0	0	0	0	0
ASV_000129	0	0	0	0	0	0	0	0	0	0	0	0	0	0	0	0	3	0	0	0	0	1370	1	0	0	0	0	0	0	0	0	0	0	0	0	0	0	0	0	0	0	0	0	0	0	0	0	0	0
ASV_000111	7	4	15	23	58	13	2	1	4	25	16	40	9	41	38	4	103	34	1	8	29	40	81	13	71	35	43	39	16	16	14	48	29	11	6	10	7	5	4	0	2	1	9	1	2	9	12	17	1
ASV_000082	16	4	4	0	2	1	26	10	10	12	6	10	1	1	11	0	2	0	0	4	11	0	2	0	6	6	6	7	7	0	0	0	3	0	0	9	1	0	0	0	2	1	0	1	5	8	0	1	0
ASV_000518	137	91	91	1	1	9	0	0	2	29	2	0	3	2	4	1	0	1	9	0	0	2	3	0	1	0	1	4	0	8	0	0	0	1	0	2	2	7	4	1	0	0	0	2	2	0	7	2	5
ASV_000116	74	4	20	6	3	10	77	18	81	18	16	41	1	0	10	1	8	3	0	84	9	0	25	0	11	0	25	0	19	0	1	5	7	3	3	13	8	0	0	2	18	2	4	9	0	0	1	3	0
ASV_000122	0	0	0	0	1	1	0	0	2	36	9	3	1	0	0	0	0	4	8	0	99	0	24	13	0	17	2	0	1	0	0	0	1	0	0	0	0	0	0	0	0	0	0	0	0	0	3	0	41
ASV_000143	460	1	0	0	1088	1	0	0	0	0	0	0	0	0	0	0	0	0	0	0	0	0	0	0	0	0	0	0	0	0	0	0	0	0	0	0	0	0	0	0	0	0	0	0	1	0	0	0	0
ASV_000119	0	0	0	0	68	1370	56	1	0	0	2	0	0	0	0	0	0	0	0	0	0	1	1	0	0	0	0	0	0	0	0	0	0	0	0	1	0	0	0	0	0	0	0	0	0	0	0	0	0
ASV_000123	0	0	0	0	0	0	0	0	0	0	1545	0	0	0	0	0	0	0	0	0	0	0	0	0	1	0	0	0	0	0	0	0	0	0	0	0	0	0	0	0	1	0	0	0	0	0	0	0	0
ASV_000220	0	0	0	6	2	0	22	0	0	0	0	4	0	0	0	0	13	0	0	93	2	0	3	0	10	0	0	0	0	0	0	0	50	0	34	0	0	0	0	0	0	0	71	25	0	156	0	202	3
ASV_000131	0	1	1	3	1	0	0	0	0	30	28	56	1	0	0	0	0	1	1	0	105	0	45	22	0	0	0	0	0	0	0	0	0	0	0	0	1	0	0	0	0	0	0	0	0	0	0	0	1
ASV_000157	1	0	0	19	4	33	8	2	0	45	2	5	0	4	0	0	5	0	0	4	32	10	3	0	70	67	0	17	14	0	8	13	1	6	6	1	0	0	0	0	0	14	11	4	1	201	0	2	0
ASV_000095	0	0	0	0	1	7	0	0	0	0	121	0	12	79	0	0	0	22	0	0	7	0	0	0	9	2	0	0	0	0	0	0	0	0	0	0	0	0	1	0	1	0	0	0	0	15	0	53	1
ASV_000125	9	2	13	9	27	32	7	3	12	541	21	40	9	28	19	6	12	2	7	19	30	14	45	28	5	11	3	3	3	13	5	3	0	5	3	5	0	4	10	5	15	0	1	1	2	63	4	3	3
ASV_000144	0	0	0	0	0	0	0	0	0	0	1415	0	0	0	0	0	0	0	0	0	0	0	0	0	0	0	0	0	0	0	0	0	0	0	0	0	0	0	0	0	0	0	0	0	0	0	0	0	0
ASV_000495	0	0	0	0	0	0	0	0	0	0	0	0	0	0	0	0	0	0	0	0	0	0	0	0	0	0	0	0	0	0	0	0	0	0	0	0	0	0	0	0	0	0	0	0	0	0	0	0	0
ASV_000243	0	0	2	0	0	0	0	0	17	0	0	0	9	52	0	11	1	8	0	40	56	0	6	0	53	76	0	0	0	2	0	0	9	0	10	0	8	0	0	71	1	0	3	2	0	34	16	0	12
ASV_000167	2	0	0	0	0	0	0	0	0	0	0	0	1360	0	0	0	0	0	0	0	0	0	0	0	0	2	0	0	0	0	0	0	0	0	0	0	0	0	0	0	0	0	0	0	0	0	0	0	0
ASV_000152	0	0	0	0	0	0	0	0	0	0	0	0	0	0	0	0	0	0	1	0	1	0	0	0	0	0	0	0	0	0	0	0	0	0	0	0	0	0	0	0	0	0	0	0	0	0	0	0	0
ASV_000165	12	1	24	14	38	0	0	1	33	73	21	119	5	101	3	0	1	41	9	25	3	41	18	29	2	20	4	2	1	12	0	27	7	2	5	1	7	0	7	0	10	16	1	4	17	4	37	10	17
ASV_000384	0	0	0	3	0	0	0	0	0	0	2	2	0	1	0	0	1	0	0	0	0	0	0	0	0	0	0	0	0	0	0	0	0	0	9	0	0	0	8	1	0	0	0	0	1310	1	0	0	0
ASV_000198	0	7	25	29	28	4	1	0	4	29	9	71	4	24	1	4	111	6	1	11	18	46	77	0	73	24	49	36	2	13	9	0	32	13	5	2	12	0	0	1	8	4	14	2	0	13	1	5	0
ASV_000141	1	0	0	0	1	0	0	0	0	7	1	0	0	0	0	0	0	1	0	0	3	2	1	0	0	0	0	0	0	0	0	0	0	0	0	0	96	0	0	0	0	0	0	0	0	0	0	0	0
ASV_000132	0	0	10	29	62	9	4	0	0	0	0	52	6	67	0	4	109	33	0	10	37	3	82	0	69	68	65	0	0	8	0	3	35	0	13	0	10	0	0	0	3	0	10	1	0	0	0	24	0
ASV_000178	0	0	0	0	0	0	1	0	0	0	21	0	0	0	0	0	2	0	0	72	0	0	2	0	1	0	0	0	0	0	0	0	9	0	18	0	0	0	0	0	0	0	13	1	0	6	0	0	0
ASV_000181	0	2	0	0	0	0	0	0	0	0	270	0	0	0	0	0	0	0	31	0	3	0	0	0	0	1	0	0	0	0	0	0	0	0	0	0	0	0	0	0	0	0	0	0	0	0	0	0	1
ASV_000126	2	0	1	0	5	6	2	1	3	232	10	22	20	12	13	9	19	3	6	6	115	15	131	65	6	21	3	3	2	10	3	33	15	1	4	0	4	13	6	8	10	4	2	0	4	9	14	13	14
ASV_000155	0	0	0	0	0	0	0	0	0	10	3	1294	0	0	0	0	0	0	1	0	0	0	3	5	0	0	0	0	0	0	0	0	0	0	0	0	0	0	2	0	0	0	0	0	0	0	0	0	0
ASV_000139	0	1	0	1	1	4	0	0	0	35	16	45	2	0	0	0	1	0	2	0	90	0	46	6	3	1	0	0	0	2	0	0	0	0	0	0	0	0	0	0	0	1	0	0	0	0	0	3	5
ASV_000022	0	84	56	0	1	1	0	1	0	0	1	0	1	0	0	0	0	0	0	1	2	0	4	4	0	0	1	0	6	0	2	2	0	0	0	1	0	0	0	0	0	0	0	2	6	52	2	2	0
ASV_000142	0	0	0	0	0	0	0	0	3	14	7	13	5	4	0	0	0	0	11	0	105	0	30	28	0	3	0	0	0	0	0	0	0	0	0	0	0	0	0	0	0	0	0	0	0	0	0	0	6
ASV_000225	1	0	1	36	0	1	23	11	10	0	10	6	0	2	3	4	4	0	0	25	3	0	11	4	17	12	3	0	45	2	1	6	5	0	27	6	0	27	10	141	29	0	5	4	0	35	0	91	1
ASV_000146	0	0	0	85	0	0	34	103	0	0	82	0	3	0	23	0	0	0	0	0	0	9	0	0	71	9	2	0	5	0	3	9	0	0	0	0	0	0	0	0	0	0	0	0	3	0	0	12	0
ASV_000196	0	0	0	0	0	0	0	0	0	0	0	0	0	0	0	0	0	0	0	0	0	0	0	0	0	0	0	0	0	0	0	0	0	0	0	0	0	0	0	0	0	0	0	0	0	0	0	0	0
ASV_000138	3	7	0	92	1	0	0	0	2	4	1	0	4	0	1	0	0	0	0	0	1	2	9	387	1	0	0	0	4	0	0	0	0	0	0	3	0	1	4	0	1	1	5	2	0	0	0	0	3
ASV_000156	0	0	0	0	0	0	0	0	0	0	1235	0	0	0	0	0	0	0	0	0	0	0	0	0	0	0	0	0	0	0	0	0	0	0	0	0	0	0	0	0	0	0	0	0	0	0	0	0	0
ASV_000153	0	0	0	0	0	0	0	0	0	0	15	0	0	6	0	0	0	2	0	0	43	0	0	0	39	85	0	0	0	0	0	0	0	0	0	0	0	0	3	0	0	0	0	2	0	5	0	68	0
ASV_000210	0	0	4	0	0	0	0	0	0	0	0	0	0	0	0	0	0	7	0	0	0	0	0	1	0	0	47	0	0	0	0	0	0	58	0	6	6	0	0	0	0	0	9	0	0	0	28	0	2
ASV_000140	2	0	5	0	3	1	0	1	0	43	9	12	7	6	9	4	4	8	7	0	25	15	11	24	9	0	1	0	1	3	1	1	3	0	0	4	0	0	0	0	0	6	0	0	4	2	2	2	19
ASV_000159	3	0	2	1	4	2	4	1	1	52	3	15	7	2	7	5	3	0	1	0	18	8	42	9	2	2	0	1	4	0	0	2	0	0	0	2	0	0	0	0	0	1	0	0	0	0	3	2	19
ASV_000062	0	0	0	7	470	0	0	88	11	0	59	0	1	0	5	0	0	143	0	0	0	0	3	0	29	0	74	1	0	0	0	41	0	0	0	0	0	0	0	0	0	19	0	0	5	0	0	0	1
ASV_000202	0	0	0	0	0	0	0	0	0	0	0	0	0	0	0	0	0	0	0	0	0	0	0	0	0	0	0	0	0	0	0	0	0	0	0	0	0	0	0	0	0	0	0	0	0	0	0	0	0
ASV_000169	0	9	13	14	46	14	4	1	3	18	7	20	8	38	0	4	36	31	4	9	25	53	58	0	46	37	57	35	0	24	6	0	8	10	4	0	13	0	1	0	2	9	2	0	0	12	0	15	0
ASV_000080	34	0	0	0	0	0	10	2	0	0	0	0	2	0	3	0	0	0	0	0	0	0	0	2	0	3	0	0	38	1	8	172	0	0	0	20	0	24	19	0	0	1	0	48	73	205	28	0	21
ASV_000183	0	0	0	0	0	0	0	0	0	0	0	0	0	0	0	0	0	0	0	0	1	0	0	0	0	0	0	0	0	0	0	0	0	0	0	0	0	0	0	0	0	0	0	0	0	0	0	0	0
ASV_000267	49	1	13	3	1	5	62	26	32	1	27	16	1	0	10	0	3	0	0	44	1	0	23	0	2	2	21	0	21	2	0	5	7	0	0	6	3	0	0	0	12	0	1	6	2	1	6	0	3
ASV_000230	0	0	0	0	0	0	0	0	0	0	0	0	0	0	0	0	0	0	0	0	0	0	0	0	0	0	0	0	0	0	0	1094	0	0	0	0	0	0	0	0	0	0	0	0	0	0	0	0	0
ASV_001571	0	0	0	6	4	1	35	1	0	0	2	0	0	3	16	0	3	0	0	30	4	0	1	0	11	9	0	0	8	0	0	1	4	0	4	2	0	8	6	0	3	4	7	4	1	7	3	6	0
ASV_000110	34	0	4	2	22	0	6	0	1	20	19	267	8	15	1	11	6	9	14	0	201	12	13	0	0	0	2	1	9	0	0	0	0	0	0	0	0	0	0	0	1	13	4	8	0	0	0	0	2
ASV_000145	2	6	0	14	3	1	45	0	0	0	4	4	0	4	56	3	7	3	0	23	42	0	3	0	20	39	1	1	10	3	1	0	13	0	24	14	4	6	3	55	34	1	7	2	1	0	2	91	1
ASV_000163	26	0	10	13	20	3	4	2	3	8	1	24	5	24	43	3	51	15	2	3	8	33	36	21	32	22	52	17	29	18	6	71	20	6	3	19	9	18	7	2	4	3	6	5	4	15	18	6	10
ASV_000158	19	0	0	0	3	2	10	5	0	0	11	12	2	15	17	1	13	0	0	41	0	0	2	5	24	0	1	0	14	0	5	11	12	0	10	14	0	8	4	0	16	0	8	9	1	0	2	0	1
ASV_000177	0	0	0	0	0	0	0	0	0	0	0	0	0	0	0	0	0	0	0	0	0	0	0	389	0	0	0	0	0	0	0	0	0	0	0	0	0	0	0	0	0	0	0	0	0	0	0	0	0
ASV_000160	0	0	0	0	0	1	0	0	0	34	7	3	1	2	0	0	2	1	4	0	46	0	5	44	0	1	0	0	0	0	0	0	0	0	0	0	0	0	0	0	0	0	0	0	0	0	0	0	29
ASV_000172	0	0	0	0	0	0	0	0	0	0	0	0	0	0	0	0	0	19	0	0	0	0	82	0	0	0	0	0	24	0	0	0	0	0	0	0	0	0	0	0	0	0	0	0	0	0	0	0	0
ASV_001957	0	0	0	0	0	0	0	0	0	0	0	0	0	0	0	0	0	0	0	0	0	0	0	0	0	0	0	0	0	0	0	0	0	0	0	0	0	0	1000	0	0	0	0	0	24	0	0	0	0
ASV_000192	0	0	1	20	14	0	0	0	0	25	18	3	4	4	0	0	35	14	0	0	1	13	8	67	4	0	0	0	0	0	2	164	0	0	0	5	1	0	0	0	1	0	6	3	1	40	0	0	0
ASV_000173	1	1	13	1	10	2	0	2	2	33	12	6	13	1	1	1	13	0	94	0	92	14	18	10	9	4	0	3	10	0	0	20	40	0	3	2	2	0	0	0	6	8	1	2	1	0	0	2	15
ASV_000261	0	0	0	0	0	0	0	0	0	0	0	0	0	0	0	0	0	0	0	0	0	921	0	0	0	0	0	0	0	0	0	0	0	0	0	0	0	0	0	0	0	0	0	0	0	0	0	0	0
ASV_000166	0	0	0	11	0	0	0	0	0	0	1	0	0	0	0	0	0	0	0	0	0	0	0	0	0	0	0	0	218	0	0	0	0	0	0	0	0	0	0	0	0	0	0	0	0	0	0	0	0
ASV_000179	0	3	0	0	2	0	0	0	0	0	3	0	1	0	0	0	0	0	1	4	0	0	0	54	58	0	0	0	0	0	2	197	1	0	0	0	0	0	0	0	0	9	0	0	0	1	0	1	18
ASV_000242	0	0	0	0	0	0	0	0	0	0	0	0	0	0	0	0	0	0	0	0	0	0	0	0	0	0	0	0	0	0	0	0	0	0	0	0	0	0	0	0	0	0	0	0	0	0	0	0	0
ASV_000190	0	0	0	0	0	0	0	0	0	0	0	0	0	0	0	0	0	0	0	0	0	0	0	0	0	0	0	0	0	0	0	0	0	0	0	0	15	0	0	0	36	0	0	0	0	0	0	0	0
ASV_000176	0	0	0	0	0	0	0	0	0	0	113	0	0	0	0	0	0	0	0	0	0	0	0	0	97	0	1	0	0	0	0	0	41	0	0	0	0	0	0	0	1	0	0	0	0	0	0	0	0
ASV_000168	0	0	0	0	0	0	0	0	0	0	0	0	0	0	0	0	0	7	0	0	0	0	0	0	0	0	0	0	0	0	0	0	0	0	0	0	0	0	0	0	0	0	0	0	0	0	0	0	0
ASV_000245	0	0	0	0	0	0	0	0	0	0	0	0	0	0	0	0	0	0	0	0	0	0	0	0	0	0	0	0	0	0	0	0	0	0	0	0	0	0	0	0	0	0	0	0	0	0	0	0	0
ASV_001712	0	0	0	0	0	0	0	0	0	0	0	0	0	0	0	0	0	0	0	0	0	0	0	0	0	0	0	0	0	0	0	0	0	0	0	0	0	1	899	0	0	0	0	0	16	0	0	0	0
ASV_000188	86	0	12	4	3	6	69	27	32	1	4	22	0	0	25	0	2	0	0	56	4	0	16	3	4	3	39	0	18	2	2	5	4	1	1	5	4	0	1	1	16	0	1	5	4	0	3	2	0
ASV_000134	11	12	16	2	2	15	36	8	49	32	5	41	1	0	4	2	12	0	0	95	14	1	33	0	11	3	39	0	4	2	2	1	13	2	0	1	18	0	5	0	36	2	5	3	0	0	3	1	0
ASV_000193	0	0	0	0	0	0	0	0	0	0	0	0	0	0	0	0	0	0	0	0	0	0	0	0	0	0	0	0	0	0	0	0	0	0	0	0	0	0	0	0	0	0	0	0	0	0	0	0	0
ASV_000226	11	15	19	0	19	7	1	0	5	21	5	0	3	19	13	4	0	6	7	0	0	0	1	0	3	5	22	23	12	4	14	6	0	8	0	9	3	11	13	8	12	3	0	2	0	0	3	1	2
ASV_000147	28	0	0	1	0	0	31	26	3	0	5	6	3	0	22	0	0	0	0	5	0	0	2	0	37	1	0	0	59	0	0	2	1	0	0	15	1	3	0	0	0	0	1	4	5	0	9	1	3
ASV_000151	32	7	1	2	0	0	45	25	7	6	8	11	6	1	26	1	1	0	0	2	0	0	2	0	32	0	1	0	47	0	0	5	0	0	0	22	2	3	1	0	0	0	0	6	6	0	12	5	2
ASV_000199	0	0	0	0	0	0	0	0	0	0	0	0	0	0	1	0	0	0	0	0	0	3	0	0	0	0	0	6	0	0	0	0	0	0	0	0	0	0	0	0	0	0	0	0	0	0	0	0	13
ASV_000112	0	0	0	0	0	0	0	0	0	0	0	0	0	0	0	0	0	0	0	0	0	0	0	0	0	0	0	0	0	0	0	0	0	0	0	0	0	0	0	0	0	0	0	0	0	0	0	0	0
ASV_000219	0	0	0	0	0	0	0	0	0	0	0	0	0	0	0	0	0	0	0	0	0	0	0	0	0	0	0	0	0	0	0	0	0	0	0	0	0	0	0	0	0	0	0	0	0	0	0	0	0
ASV_000238	0	0	0	0	0	0	0	0	0	0	0	0	14	0	0	0	0	0	0	0	0	0	0	0	0	0	0	0	0	0	0	0	0	0	0	0	0	0	0	0	0	0	0	0	0	0	0	0	0
ASV_000211	17	0	20	9	4	0	8	1	4	0	11	13	0	1	68	2	65	3	0	9	0	0	53	42	10	0	39	0	30	8	1	85	12	0	2	21	2	13	6	0	3	0	5	4	3	0	18	1	6
ASV_000203	0	0	0	0	0	104	0	0	58	0	0	0	0	0	0	0	0	0	0	0	0	0	0	0	0	0	0	0	0	0	0	0	0	0	0	0	0	0	0	0	0	0	0	0	0	0	0	0	0
ASV_000127	0	0	4	2	8	39	1	0	30	0	8	5	2	9	0	24	24	1	2	54	3	14	16	0	14	4	3	35	0	3	19	2	13	11	16	0	0	2	1	3	1	0	3	4	2	39	2	4	6
ASV_000221	0	0	0	0	0	0	0	0	0	0	0	0	0	0	0	0	0	0	0	0	0	0	0	56	0	0	0	0	0	0	0	0	0	0	0	0	0	0	0	0	0	0	0	0	0	0	0	0	0
ASV_000197	0	47	0	2	3	0	0	0	0	1	4	0	0	0	0	0	0	0	0	0	0	3	0	36	107	0	0	0	0	0	0	315	0	0	0	0	0	0	0	0	0	0	0	0	0	1	1	0	0
ASV_000184	4	0	1	2	0	3	12	4	5	172	10	8	0	0	8	5	2	0	0	7	0	1	3	1	7	0	0	5	23	1	8	1	1	9	9	1	1	14	6	5	4	1	5	1	0	4	3	4	3
ASV_000408	0	0	0	0	25	0	0	0	0	0	0	781	0	0	0	0	1	0	0	0	0	0	0	0	0	0	0	0	0	0	0	0	0	0	0	0	0	0	0	0	0	0	0	0	0	0	0	0	0
ASV_000266	0	0	0	0	0	1	0	0	0	28	5	4	2	0	1	0	0	0	13	0	70	0	41	14	0	6	0	0	0	1	0	0	0	0	0	0	0	0	0	0	0	0	0	0	0	0	3	1	65
ASV_000171	0	0	0	1	1	19	4	0	0	0	0	14	0	1	0	0	3	2	0	6	6	0	0	0	8	3	0	0	0	0	0	0	2	0	1	0	0	0	0	0	0	0	0	1	0	18	0	2	0
ASV_000150	0	0	0	0	68	0	0	0	0	0	0	0	0	0	0	0	0	0	0	0	0	0	0	0	19	0	0	0	26	82	0	0	0	0	0	20	0	0	0	0	0	55	0	0	0	0	0	0	0
ASV_000229	0	0	0	0	0	0	0	0	0	0	17	0	0	0	16	0	0	0	0	0	0	0	0	460	0	0	0	0	0	0	0	287	0	0	0	0	0	0	0	0	0	0	0	0	0	0	0	0	0
ASV_000182	0	0	0	1	0	0	0	0	0	4	4	5	2	1	0	0	0	0	1	0	16	0	12	58	0	0	0	0	0	0	0	4	0	0	0	0	0	0	0	0	0	0	2	0	0	0	1	3	42
ASV_000248	0	0	0	0	0	0	0	0	0	0	0	0	0	0	0	0	0	0	0	0	0	0	0	0	0	0	0	0	0	0	0	0	0	0	0	0	0	0	0	0	0	0	0	0	0	0	0	0	0
ASV_000271	2	0	22	2	4	4	0	0	26	0	3	0	0	1	0	16	0	0	0	0	3	0	0	0	1	3	4	0	4	0	0	4	0	0	0	0	0	1	1	0	0	0	0	2	0	0	16	0	0
ASV_000236	0	0	0	51	384	0	0	0	0	0	0	53	0	166	1	0	0	0	0	0	0	0	0	0	0	0	0	0	3	0	0	0	0	0	0	0	0	0	0	0	0	0	0	0	0	0	0	0	0
ASV_000205	0	0	0	0	3	0	0	0	0	0	0	0	0	0	0	0	0	0	0	0	0	0	0	0	0	0	0	0	0	0	0	0	0	0	0	0	0	0	0	0	0	0	0	0	0	0	0	0	0
ASV_000170	0	0	0	23	5	0	19	0	0	0	1	7	1	0	0	0	12	0	0	1	3	0	3	0	17	0	0	0	0	0	0	0	2	0	1	0	0	0	1	0	0	0	2	0	0	16	0	6	2
ASV_000208	2	0	77	19	290	0	0	0	30	0	0	0	47	0	4	249	0	0	0	0	0	0	0	0	0	0	0	0	17	2	0	0	0	0	0	0	0	0	0	0	0	0	0	0	0	0	0	0	0
ASV_000189	0	0	13	2	1	1	0	0	8	0	20	0	2	42	7	14	2	15	0	43	99	0	66	3	42	53	9	0	28	13	3	22	7	0	23	23	21	6	7	36	34	0	5	4	8	2	1	4	0
ASV_000207	0	1	0	5	0	0	0	0	0	0	0	0	0	0	0	0	0	0	0	0	0	0	0	47	0	0	0	0	0	0	0	0	0	0	0	0	0	0	0	0	0	0	0	0	0	1	0	0	0
ASV_000235	0	0	0	0	0	0	0	0	0	0	0	0	0	0	0	0	0	0	0	0	0	0	0	0	0	0	0	0	0	0	0	0	0	0	0	0	0	0	0	0	0	0	0	0	0	0	0	0	0
ASV_000286	1	0	24	1	0	0	0	1	36	1	4	1	0	0	5	9	18	0	2	7	0	25	12	0	0	0	25	17	18	2	13	13	0	5	0	5	3	1	0	0	41	14	2	2	3	0	48	0	9
ASV_000273	0	0	0	0	0	0	0	0	0	0	2	0	0	0	0	0	0	0	0	0	0	0	0	0	0	0	0	0	0	2	12	0	0	4	4	21	14	0	0	0	21	7	7	6	2	11	15	171	5
ASV_000346	0	0	0	4	0	0	8	0	0	0	0	4	0	0	0	0	3	0	0	37	0	0	1	0	8	0	0	0	0	0	0	0	16	0	14	0	0	0	0	0	1	0	36	4	0	54	0	92	0
ASV_000214	1	0	0	2	1	0	4	0	0	89	19	16	2	0	1	0	4	0	6	2	79	1	36	0	4	0	0	0	3	1	0	2	0	0	0	0	0	0	0	0	0	1	0	2	0	0	0	5	1
ASV_000256	0	0	0	1	4	0	6	3	1	42	4	0	0	3	11	0	0	1	5	5	49	1	3	4	15	21	0	7	34	3	18	18	3	20	3	3	4	5	5	17	17	7	13	2	1	1	6	10	0
ASV_000228	0	2	8	14	21	1	1	0	4	7	7	20	3	15	0	6	44	8	1	5	10	24	35	0	34	12	57	14	0	12	10	0	15	2	2	0	7	0	0	0	8	3	6	0	0	0	0	2	0
ASV_000175	0	0	0	25	2	0	0	2	0	0	2	0	0	0	0	0	0	0	0	0	0	0	0	423	0	0	0	0	0	0	0	0	0	0	0	0	0	0	0	0	0	0	0	0	0	0	0	0	0
ASV_000278	0	0	0	0	0	0	0	0	0	0	0	0	0	0	0	0	0	0	0	0	0	0	0	0	0	0	0	0	0	0	0	698	0	0	0	0	0	0	0	0	0	0	0	0	0	0	0	0	0
ASV_000034	0	0	0	0	0	0	0	0	0	0	0	0	0	0	0	0	0	0	0	0	0	0	0	0	0	0	0	0	0	0	0	0	0	0	0	0	0	0	0	0	0	0	0	0	0	0	0	0	0
ASV_000213	0	0	2	1	9	12	0	0	3	236	11	16	14	18	0	0	11	0	1	0	30	5	32	10	1	7	0	0	0	0	0	4	2	1	2	0	0	1	0	4	1	0	0	0	3	2	1	1	5
ASV_000247	0	0	0	0	4	3	0	0	0	8	1	1	1	0	0	0	0	0	0	0	3	2	1	1	0	0	0	0	0	3	0	1	0	0	0	0	0	0	0	0	0	0	0	0	0	0	0	3	3
ASV_000180	31	0	0	0	0	4	27	13	0	0	4	1	0	0	9	0	0	0	0	1	2	0	0	0	3	0	1	0	6	0	0	2	0	0	0	5	0	0	2	0	0	0	0	1	0	2	2	1	1
ASV_000216	0	0	0	0	0	0	0	0	0	0	663	0	0	0	0	0	0	0	0	0	0	0	0	0	0	0	0	0	0	0	0	0	0	0	0	0	0	0	0	0	0	0	0	0	0	0	0	0	0
ASV_000223	0	0	1	0	1	1	0	0	1	11	10	7	0	0	0	0	0	0	3	0	80	1	41	5	0	0	0	0	0	0	0	0	3	0	0	1	0	0	0	0	0	0	0	0	0	0	0	0	10
ASV_000201	0	0	0	0	0	0	0	0	0	0	0	0	0	0	0	0	0	0	0	0	5	0	0	0	9	17	0	0	0	0	0	0	0	0	0	0	0	0	1	0	0	0	0	0	0	60	0	19	0
ASV_000227	1	1	0	4	26	0	2	8	0	1	39	0	1	0	0	0	0	0	0	0	0	1	0	25	8	0	1	0	0	0	0	17	1	0	0	1	0	0	0	0	0	0	0	1	0	0	1	0	0
ASV_000204	1	0	0	0	5	31	0	0	0	0	33	569	0	2	0	0	0	0	0	0	0	0	0	0	0	3	0	0	8	0	0	0	0	0	0	0	0	0	0	0	0	0	0	0	0	0	0	0	0
ASV_001599	0	0	0	0	0	0	0	0	0	0	0	0	0	0	0	0	0	0	0	0	0	0	0	0	0	0	0	0	0	0	0	0	0	0	0	0	0	0	644	1	0	0	0	0	11	0	0	0	0
ASV_000252	0	0	0	0	0	0	0	0	0	0	0	0	0	0	0	0	0	0	0	0	0	0	0	8	0	0	0	0	0	0	0	450	0	0	0	0	0	0	0	0	0	0	0	0	0	0	0	0	0
ASV_000363	17	6	1	0	1	13	15	11	12	19	6	2	0	3	4	0	3	1	0	10	5	0	4	0	3	1	2	1	2	0	1	0	5	0	0	0	0	0	1	1	2	2	1	0	1	6	2	1	0
ASV_000231	0	0	0	0	0	0	0	0	0	0	0	0	0	0	0	0	25	0	0	0	0	14	403	179	0	1	0	3	0	0	0	0	0	0	0	0	0	0	10	0	0	0	0	0	0	0	0	1	0
ASV_000327	0	0	0	0	0	0	0	0	0	0	0	0	0	0	0	0	0	0	0	0	0	0	0	0	0	0	0	0	0	0	0	0	0	0	0	0	0	0	0	0	0	0	0	0	0	0	0	0	0
ASV_000237	0	0	0	0	0	0	0	0	0	0	0	0	0	0	0	0	0	0	0	0	0	0	0	0	0	0	0	0	0	0	0	0	0	0	0	0	0	0	0	0	0	0	0	0	0	0	0	0	0
ASV_000232	0	0	173	0	0	0	255	0	0	0	0	0	0	0	1	0	0	1	0	0	0	0	0	0	0	0	0	0	0	0	0	0	0	0	0	2	0	0	0	0	0	90	3	0	0	0	0	0	0
ASV_000316	0	0	0	0	0	0	0	0	0	0	0	0	0	0	0	0	0	0	0	0	18	0	0	237	0	0	0	0	0	0	0	0	0	0	0	0	0	0	0	0	0	0	0	0	0	0	0	0	0
ASV_000598	9	4	3	7	3	0	0	1	0	19	11	6	3	0	22	0	14	1	2	1	0	46	10	23	6	0	8	17	21	3	10	58	3	12	2	18	1	6	3	0	2	5	2	3	2	12	4	0	6
ASV_000418	0	0	1	0	0	0	0	0	10	0	0	0	3	19	0	3	0	6	0	18	27	0	3	0	11	27	0	0	0	0	0	0	2	0	7	0	4	0	0	19	0	0	1	1	0	6	4	0	8
ASV_000314	0	0	0	0	0	0	0	0	0	0	1	0	0	0	0	0	0	0	0	0	0	0	0	0	0	1	0	0	0	0	0	0	0	0	0	0	0	0	0	0	0	0	0	0	0	2	0	0	0
ASV_000212	0	0	0	0	0	0	0	0	0	15	5	8	1	0	0	0	0	0	13	0	55	0	18	25	0	3	0	0	0	0	0	0	0	0	0	0	0	0	0	0	0	1	0	0	0	1	0	0	8
ASV_000187	20	0	0	0	3	15	3	1	0	2	1	0	1	29	11	0	0	2	0	0	6	3	0	1	30	30	0	12	106	1	7	33	0	21	0	19	0	53	22	0	0	0	1	29	11	0	0	13	0
ASV_000250	0	0	0	0	0	0	0	0	0	0	0	0	0	0	0	0	0	0	0	0	0	0	0	0	0	0	0	0	0	0	0	0	0	0	0	0	0	0	0	0	0	0	0	0	0	0	0	0	0
ASV_000241	0	0	0	0	0	0	0	0	0	0	0	0	0	0	0	0	0	0	0	0	0	0	0	0	0	0	0	0	0	0	0	0	0	0	0	0	0	0	0	0	0	0	0	0	0	0	0	0	0
ASV_000218	0	0	1	0	2	2	0	0	0	146	13	4	1	0	0	0	0	1	0	0	59	0	53	0	0	0	0	0	0	0	0	0	1	0	0	0	0	0	0	0	0	0	0	0	0	0	0	0	0
ASV_000329	0	0	17	2	5	1	1	0	14	3	1	0	0	2	1	17	0	1	0	0	2	0	0	0	1	4	0	0	4	0	0	0	0	0	0	2	0	0	0	0	0	0	0	5	3	0	13	2	2
ASV_000283	0	0	0	0	0	0	0	0	0	0	21	0	0	0	0	0	0	0	0	0	0	0	0	0	22	0	0	0	0	0	0	281	0	0	0	0	0	0	0	0	0	0	0	0	0	0	0	0	0
ASV_000233	0	0	0	0	0	1	0	0	0	13	5	4	0	0	0	1	0	0	4	0	27	0	32	9	1	3	0	0	0	0	0	0	2	0	0	0	0	0	0	0	0	1	0	0	0	0	4	0	3
ASV_000239	0	0	10	27	11	0	3	0	9	0	11	29	0	0	0	4	49	0	0	8	0	0	43	0	15	0	73	0	0	10	0	0	18	0	5	0	10	0	0	1	6	0	3	0	0	0	0	0	0
ASV_000335	0	0	20	0	3	0	1	0	17	0	0	0	0	1	1	17	0	0	0	0	2	0	2	1	0	4	0	0	0	0	0	0	0	0	0	0	0	1	0	0	0	1	0	4	2	0	12	0	1
ASV_000257	0	2	0	5	26	5	3	0	0	15	0	9	2	22	0	0	53	12	5	10	17	16	20	0	26	31	0	18	0	2	4	0	13	3	0	0	0	0	0	0	1	1	3	2	0	0	0	7	0
ASV_000309	0	0	0	0	0	2	0	0	0	0	4	0	0	3	0	0	0	0	0	0	5	0	0	0	4	5	0	0	0	0	0	0	0	0	0	0	0	0	0	0	27	0	0	1	0	10	1	89	0
ASV_000104	13	0	0	0	1	2	16	9	0	3	4	2	0	0	3	0	1	0	0	1	2	0	1	0	3	0	0	0	2	0	0	2	2	1	0	4	0	0	0	0	0	0	0	3	0	1	0	2	0
ASV_000290	0	0	0	0	0	0	0	0	0	0	0	0	0	0	0	0	0	0	0	0	0	0	0	0	0	0	0	0	0	0	0	0	0	0	0	0	0	0	0	0	0	0	0	0	0	0	0	0	0
ASV_000186	3	0	0	0	0	1	5	4	7	0	2	0	1	0	1	3	0	0	0	0	14	0	1	4	5	4	0	0	9	1	2	0	0	7	0	5	2	5	3	16	11	4	0	7	1	21	1	18	3
ASV_000272	13	0	17	2	15	4	1	2	0	0	8	0	1	26	19	6	0	13	0	0	14	0	30	19	27	13	54	0	20	14	0	35	0	0	0	17	10	5	4	0	2	0	0	5	0	0	5	9	7
ASV_000077	0	0	0	0	0	0	0	0	0	0	0	0	0	0	0	0	0	0	0	0	0	0	0	0	14	0	0	0	538	0	0	0	0	0	0	0	0	0	0	0	0	0	0	0	0	0	0	0	0
ASV_000251	0	0	0	0	0	0	0	0	0	0	0	0	0	0	0	0	0	0	0	0	0	0	0	0	194	0	0	0	0	0	0	0	0	0	0	0	0	0	0	0	0	0	0	0	0	0	0	0	0
ASV_000124	0	0	0	0	0	0	0	0	0	3	2	0	0	0	0	0	0	0	0	0	0	0	0	410	37	0	0	0	0	0	0	0	0	0	0	0	0	0	0	0	3	0	2	0	0	0	0	0	0
ASV_000312	4	0	1	0	4	2	25	12	15	4	0	0	0	4	16	0	1	2	2	0	11	0	4	4	31	20	1	14	9	7	28	26	0	24	0	42	1	6	4	6	2	8	0	0	0	0	2	1	3
ASV_000274	0	0	0	0	0	0	0	0	0	0	534	0	0	0	0	0	0	0	0	0	0	0	0	0	0	0	0	0	0	0	0	0	0	0	0	0	0	0	0	0	0	0	0	0	0	0	0	0	0
ASV_000164	0	0	7	9	0	0	0	0	2	0	8	0	0	0	6	0	0	0	0	0	4	0	0	35	81	0	0	0	1	0	0	9	0	0	0	0	0	0	0	0	4	6	0	0	0	0	0	0	0
ASV_000313	0	0	3	4	8	0	0	0	0	18	4	26	1	8	4	2	2	2	3	0	16	8	50	15	0	2	1	0	0	0	0	2	0	0	0	0	0	0	1	0	0	13	0	3	3	0	3	1	0
ASV_000324	17	2	1	2	4	7	22	12	5	3	9	5	2	0	8	0	1	0	1	9	8	0	0	0	20	2	1	0	22	0	0	5	0	2	0	7	1	2	0	0	1	0	0	3	0	0	3	6	0
ASV_000275	1	0	0	2	2	0	0	1	0	12	0	320	0	4	11	0	0	0	0	0	0	6	3	2	0	0	0	0	0	0	0	0	0	0	0	0	0	0	0	0	0	0	0	0	1	0	0	0	11
ASV_000695	0	0	0	0	0	0	0	0	0	0	0	0	0	0	0	0	0	0	0	0	0	0	0	0	0	0	0	0	0	0	0	0	0	0	0	0	0	0	0	0	0	0	0	0	0	0	0	0	0
ASV_000195	14	3	15	5	3	6	19	4	43	2	4	14	6	0	6	0	3	0	0	41	5	0	17	0	19	1	10	0	0	1	0	1	5	0	0	1	11	0	1	0	12	0	3	2	0	1	0	9	0
ASV_000269	0	0	0	0	0	0	0	0	0	2	2	4	1	9	2	0	0	0	1	0	11	0	10	5	0	0	0	0	0	0	0	0	1	0	0	0	0	0	0	0	0	1	0	0	0	0	0	0	9
ASV_000300	0	0	0	0	0	0	0	0	0	0	0	0	0	0	0	0	0	0	0	0	0	0	0	0	0	0	0	0	0	0	0	0	0	0	0	0	0	0	0	0	0	0	0	0	0	0	0	0	0
ASV_000299	0	24	0	0	0	0	0	0	0	0	0	0	0	0	0	0	0	0	0	0	0	0	0	0	0	0	0	0	0	0	0	0	0	0	0	0	0	0	0	0	0	0	0	0	0	0	0	0	0
ASV_002640	1	2	1	1	10	1	0	0	0	6	3	7	170	14	0	5	1	23	16	0	15	3	0	1	0	0	1	5	0	1	1	0	0	5	2	1	0	0	0	0	0	13	0	0	43	1	2	1	7
ASV_000319	0	0	0	0	0	0	0	0	0	0	0	0	0	0	0	0	0	0	0	0	0	0	0	0	0	0	0	0	0	0	0	0	0	0	0	0	0	0	0	0	0	0	0	3	0	0	0	0	0
ASV_000415	0	0	21	16	5	0	3	0	4	1	0	14	3	0	0	1	60	0	0	9	0	0	67	0	25	0	54	0	0	13	0	0	18	0	4	0	9	0	0	1	1	0	1	0	0	0	0	0	0
ASV_000254	0	0	0	4	14	9	4	1	0	1	1	25	0	0	0	9	0	0	4	1	152	13	26	11	1	0	0	0	0	0	1	0	0	0	0	0	0	2	0	0	0	6	0	3	1	0	0	0	0
ASV_000315	0	0	0	0	0	0	0	0	0	0	0	0	0	0	0	0	0	0	0	0	0	0	0	0	496	0	0	0	0	0	0	0	0	0	0	0	0	0	0	0	0	0	0	0	0	0	0	0	0
ASV_000298	0	0	0	0	0	0	0	0	0	28	10	0	1	0	0	0	0	0	3	1	40	0	16	3	0	0	0	0	0	0	0	0	0	0	0	0	0	0	0	0	0	0	0	0	0	0	0	0	6
ASV_000276	0	0	0	0	0	0	0	0	0	0	2	0	14	0	0	0	0	0	0	0	170	0	0	0	0	1	0	0	0	0	0	0	0	0	0	0	0	0	0	0	0	0	0	0	0	0	0	0	0
ASV_000303	0	0	0	0	0	0	0	0	0	0	0	0	0	0	0	0	0	0	0	0	0	0	0	0	0	0	0	0	0	0	0	0	0	0	0	0	0	0	0	0	0	0	0	0	0	0	0	0	0
ASV_000260	0	10	0	6	3	3	1	0	1	75	0	17	6	0	0	0	11	0	0	0	11	8	75	15	0	1	0	0	2	0	0	0	0	0	0	2	4	6	1	0	0	0	0	1	0	0	0	0	0
ASV_000287	0	1	0	8	0	0	4	0	0	0	36	0	6	0	8	0	0	0	0	0	0	0	0	74	1	0	0	0	1	0	3	0	0	0	0	0	0	0	0	0	0	1	0	0	0	0	0	0	0
ASV_000390	0	0	0	0	0	0	0	0	0	0	0	0	0	0	0	0	0	0	0	0	0	0	0	0	0	0	0	0	0	0	0	0	0	0	0	0	0	0	0	0	0	0	0	0	0	6	0	0	0
ASV_000354	0	0	0	0	0	0	0	0	0	0	0	0	0	0	0	0	0	0	0	0	0	0	0	259	0	0	0	0	0	0	0	0	0	0	0	0	0	0	0	0	0	0	1	0	0	0	0	0	0
ASV_000370	0	0	0	0	84	0	0	0	0	362	3	0	0	0	0	0	0	0	0	0	10	0	2	0	0	0	0	0	0	0	0	0	0	0	0	0	0	0	0	0	0	0	0	0	0	0	0	0	0
ASV_000548	0	0	0	0	3	5	0	0	0	0	0	0	2	2	0	0	0	0	0	0	0	0	0	0	7	0	0	0	0	0	0	0	0	0	0	0	0	0	0	0	0	0	0	0	0	180	0	16	0
ASV_000296	0	0	0	0	0	0	0	0	0	0	0	0	0	0	0	0	0	0	0	0	0	0	0	463	0	0	0	0	0	0	0	0	0	0	0	0	0	0	0	0	0	0	0	0	0	0	0	0	0
ASV_000326	0	0	0	0	0	0	0	0	0	2	17	42	1	0	1	0	0	0	0	3	3	0	10	18	0	0	0	0	0	0	0	0	0	0	0	0	0	0	0	0	0	0	0	0	0	0	0	0	14
ASV_000294	0	0	0	0	0	0	0	0	0	0	456	0	0	0	0	0	0	0	0	0	0	0	0	0	0	0	0	0	0	0	0	0	0	0	0	0	0	0	0	0	0	0	0	0	0	0	0	0	0
ASV_000362	0	0	0	0	0	0	0	0	0	0	11	0	0	0	0	0	1	0	0	31	0	0	0	0	2	0	0	0	0	0	0	0	1	0	4	0	0	0	0	0	0	0	8	2	0	6	0	0	0
ASV_000511	0	0	1	0	0	0	0	0	0	0	0	0	0	0	0	0	0	0	0	0	0	0	0	0	0	0	0	0	17	0	0	17	0	0	0	10	0	50	37	0	56	8	1	6	1	12	4	11	2
ASV_000317	0	0	0	0	0	0	0	0	0	12	0	12	1	0	0	0	0	0	0	0	10	0	14	8	0	0	5	0	0	0	0	0	0	0	0	0	0	0	0	0	0	0	0	0	0	0	0	0	3
ASV_000291	0	0	0	1	0	0	0	0	0	0	0	0	0	0	0	0	0	0	0	0	0	0	0	0	0	0	0	0	0	0	0	0	0	0	0	0	0	0	0	0	0	0	0	0	0	0	0	0	0
ASV_000338	0	0	0	0	0	0	0	0	0	0	0	0	0	0	0	0	0	0	0	0	0	0	0	0	77	0	0	0	0	0	0	14	0	0	0	0	0	0	0	0	0	0	0	0	0	0	0	0	0
ASV_000323	0	0	1	73	0	0	3	0	0	0	19	0	0	0	0	0	0	0	0	0	0	0	0	65	0	0	0	0	0	0	0	160	0	0	0	1	0	0	0	0	0	0	0	0	0	0	0	0	0
ASV_000387	0	0	0	0	0	0	0	0	0	0	0	0	0	0	0	0	0	0	0	0	0	0	0	0	0	0	0	0	0	0	0	0	0	0	0	0	0	0	0	0	0	0	0	0	0	0	0	0	0
ASV_000282	0	0	1	0	0	0	0	0	10	0	1	5	0	0	0	0	41	0	0	1	0	0	4	0	1	0	3	0	0	2	0	0	1	0	3	0	1	0	0	7	6	0	2	1	0	2	0	0	0
ASV_000302	0	2	0	0	25	6	0	0	0	15	0	0	1	24	0	0	0	10	1	0	16	30	0	0	31	39	0	21	0	1	7	0	0	4	0	0	0	0	2	0	0	3	0	2	0	0	0	22	0
ASV_000281	0	4	0	0	29	3	0	0	0	10	4	0	6	23	0	0	0	14	2	0	7	26	0	0	44	34	0	15	0	3	6	0	0	3	0	0	0	0	0	0	0	5	0	0	0	0	0	6	0
ASV_000320	0	0	0	0	0	0	0	0	0	0	0	0	0	0	0	0	0	0	0	0	0	0	0	427	0	0	0	0	0	0	0	0	0	0	0	0	0	0	0	0	0	0	0	0	0	0	0	0	0
ASV_000382	5	0	8	1	0	0	7	1	25	3	7	0	0	0	19	0	0	1	0	0	0	3	0	1	2	0	0	5	9	2	3	9	0	8	0	1	0	0	1	0	2	7	0	1	0	2	17	0	2
ASV_000277	6	0	0	0	1	2	7	4	1	0	6	4	2	0	5	0	4	0	0	17	1	0	3	2	9	0	0	0	11	0	0	5	0	0	5	4	0	4	3	0	12	0	7	2	1	0	0	0	2
ASV_000334	0	0	0	0	0	0	0	0	0	0	0	0	0	0	0	0	0	0	0	0	0	0	0	0	0	89	0	0	0	0	0	0	0	0	0	0	0	0	0	0	0	0	0	0	0	0	0	0	77
ASV_000255	6	2	1	3	1	3	0	0	4	230	12	20	6	5	0	2	4	2	4	0	29	1	23	20	3	1	4	0	1	0	0	0	1	0	0	1	0	0	0	0	0	0	0	0	1	0	0	1	0
ASV_000305	0	0	0	1	0	0	0	0	0	6	10	8	1	0	0	0	0	0	2	0	24	0	7	1	0	2	0	0	0	0	0	0	0	0	0	0	0	0	0	0	0	0	0	0	0	0	0	0	3
ASV_000966	2	0	6	0	2	0	0	0	4	0	3	0	0	1	4	0	0	0	0	0	3	0	0	0	0	1	0	0	3	0	0	2	1	0	0	0	0	6	4	8	10	0	2	2	0	8	6	9	1
ASV_000270	0	0	0	0	0	0	0	0	0	65	4	2	0	1	0	0	0	0	0	0	21	0	21	19	0	1	0	0	0	0	0	0	0	0	0	0	0	0	0	0	0	0	0	0	0	0	0	0	5
ASV_000264	1	0	3	0	3	7	0	0	8	116	1	0	1	4	0	0	0	1	2	3	2	1	6	45	20	2	3	0	0	4	1	3	3	1	4	0	0	3	1	4	1	0	0	0	1	20	4	0	6
ASV_000289	0	0	0	0	0	0	0	0	0	0	0	0	0	0	0	0	0	0	0	0	0	0	0	0	0	0	0	16	0	0	0	0	0	0	0	0	0	0	0	0	0	0	0	0	0	0	0	0	0
ASV_000361	3	4	11	0	17	1	2	1	3	2	4	0	1	5	3	3	0	0	2	0	0	0	0	0	0	5	15	4	1	4	7	8	0	2	0	4	4	5	0	7	11	6	0	1	0	2	8	0	0
ASV_000249	6	0	4	7	1	0	25	1	47	3	1	0	1	1	12	7	4	0	0	25	4	0	4	0	27	2	0	2	5	1	3	0	5	6	5	1	2	11	10	34	2	3	4	3	1	16	0	4	0
ASV_000360	0	3	0	2	0	0	5	3	2	9	1	2	0	0	0	0	0	0	0	0	0	0	0	9	5	0	0	0	0	0	0	0	0	0	0	0	0	0	0	0	0	0	0	0	0	0	0	0	0
ASV_000311	2	0	0	0	9	0	1	0	0	40	12	1	1	5	2	1	5	8	8	0	3	8	10	12	7	1	3	1	1	0	0	9	22	0	0	0	0	0	3	0	1	2	1	0	0	0	4	1	13
ASV_000365	3	8	8	1	13	3	1	0	3	12	2	0	1	7	2	2	0	6	8	0	0	0	0	0	0	2	3	14	0	1	2	8	0	13	0	0	0	3	0	5	9	7	0	1	0	0	6	0	0
ASV_000552	1	0	3	0	0	1	0	0	5	0	0	0	0	2	1	2	1	0	0	1	5	0	2	0	11	2	5	0	6	1	1	6	3	0	14	3	1	0	0	0	8	2	5	2	1	0	0	1	0
ASV_000369	389	0	0	0	0	0	0	0	0	0	0	0	0	0	0	0	0	0	0	0	0	0	0	0	0	0	0	0	0	0	0	0	0	0	0	0	0	0	0	0	0	0	0	0	0	0	0	0	0
ASV_002586	0	0	0	0	0	0	0	0	0	0	0	0	0	0	0	0	0	0	0	0	0	0	0	0	0	0	0	0	0	0	0	0	0	0	0	0	0	0	382	0	0	0	0	0	9	0	0	0	0
ASV_000295	14	0	21	2	0	0	0	0	1	0	3	0	3	0	17	5	0	0	0	0	1	0	27	14	4	0	54	0	20	8	0	43	0	0	0	13	7	5	1	1	5	1	0	5	3	0	9	0	6
ASV_000285	26	0	0	1	0	0	0	1	0	0	4	0	0	0	47	0	0	0	0	0	0	0	0	24	0	0	0	0	41	0	0	78	0	0	0	17	1	7	5	0	0	0	0	5	3	3	6	0	5
ASV_000400	5	0	2	0	1	1	0	1	0	5	6	3	0	2	0	0	0	0	1	0	2	2	2	0	1	0	0	0	0	0	0	4	0	0	0	0	0	0	0	0	0	0	0	0	0	0	1	0	0
ASV_002948	2	1	0	8	0	2	3	1	3	3	0	0	0	2	11	1	0	0	2	3	1	1	0	1	8	4	1	2	9	2	6	17	2	1	5	4	3	2	10	1	2	1	3	1	5	0	3	4	3
ASV_000337	0	0	31	0	0	0	0	0	0	0	0	0	0	0	0	0	0	0	0	0	260	0	0	0	0	0	0	0	0	0	0	0	0	0	0	0	0	0	0	0	0	0	0	0	0	0	0	0	9
ASV_000349	0	0	0	0	0	0	0	0	0	0	0	0	0	0	0	0	0	0	0	0	0	0	382	0	0	0	0	0	0	0	0	0	0	0	0	0	0	0	0	0	0	0	0	0	0	0	0	0	0
ASV_000355	0	0	2	0	0	0	10	1	9	0	5	0	0	0	4	7	0	0	0	9	0	0	0	0	8	2	0	0	4	0	1	0	1	2	5	1	1	3	1	18	5	1	2	0	0	8	0	19	0
ASV_000389	0	0	0	9	0	0	19	0	0	0	14	0	0	1	0	0	1	0	0	5	3	0	4	0	6	6	0	0	0	0	0	0	2	0	0	0	0	0	0	0	0	0	10	2	0	4	0	21	0
ASV_000383	0	26	2	94	0	2	0	1	2	23	10	0	1	4	0	0	6	0	0	2	9	0	3	7	7	0	5	2	3	1	0	0	0	0	3	0	1	0	0	0	0	0	0	0	0	6	0	4	1
ASV_000330	0	0	0	0	0	0	0	0	0	0	0	0	0	0	0	0	0	0	0	0	0	0	0	0	0	0	0	0	0	0	0	0	0	0	0	0	0	0	0	0	0	0	0	0	0	0	0	0	0
ASV_000331	0	0	0	0	0	0	0	0	0	0	0	0	0	0	369	0	0	0	0	0	0	0	0	0	0	0	0	0	0	0	0	0	0	0	0	0	0	0	0	0	0	0	0	0	0	2	0	0	0
ASV_000434	63	2	1	1	1	6	27	46	4	0	4	4	0	1	13	0	0	0	0	6	14	0	8	2	0	0	2	0	39	0	0	2	0	0	0	8	0	1	1	0	3	0	0	7	1	0	7	4	1
ASV_000436	0	0	0	0	0	1	7	0	8	1	0	0	0	2	12	3	0	0	0	0	16	0	0	0	2	2	0	0	6	0	1	0	0	6	1	1	0	8	1	77	8	0	1	3	0	14	0	17	0
ASV_000284	19	0	2	5	1	5	15	0	2	0	13	0	0	0	23	0	0	1	0	3	0	0	0	0	3	5	0	0	27	0	4	16	2	1	1	4	0	59	37	1	0	13	0	10	6	6	3	3	1
ASV_000280	0	0	0	2	3	0	0	0	8	214	25	2	3	0	1	0	0	0	4	0	12	0	34	0	0	0	0	0	0	0	0	3	0	0	0	0	0	0	0	0	1	0	0	0	0	0	0	0	0
ASV_000086	1	0	0	3	1	0	0	0	0	0	16	40	1	0	0	0	0	0	0	0	3	5	0	2	4	0	0	0	0	0	0	12	0	0	2	22	1	0	0	0	2	0	0	0	0	12	0	0	0
ASV_000292	8	0	3	1	0	2	21	8	64	14	3	0	0	3	21	0	0	0	1	0	9	0	0	0	7	22	0	0	2	0	3	3	0	5	0	3	4	16	16	36	7	2	0	2	1	22	3	2	1
ASV_000343	1	0	0	0	3	1	0	1	0	46	4	6	0	2	3	1	0	0	0	0	2	1	10	1	0	0	0	0	1	1	1	5	0	0	0	0	0	0	0	0	0	1	0	0	1	0	18	0	11
ASV_000345	0	19	0	0	0	0	0	0	0	0	0	0	0	0	0	0	0	0	0	0	0	0	0	0	0	0	0	0	0	0	0	0	0	0	0	0	0	0	0	0	0	0	0	0	0	0	0	0	0
ASV_000386	0	0	0	2	3	2	11	1	0	39	5	0	1	2	1	3	1	4	4	0	8	2	4	9	0	1	2	0	1	0	0	3	1	2	0	0	0	1	1	0	1	0	1	0	1	1	2	0	4
ASV_000340	0	0	0	0	0	0	0	0	0	0	0	0	0	0	0	0	0	0	0	0	0	0	0	0	0	0	0	0	0	0	0	0	0	0	0	0	0	0	0	0	0	0	0	0	0	0	0	0	0
ASV_000379	0	0	0	0	0	0	0	0	0	0	0	0	0	0	0	0	0	0	0	0	0	0	0	0	29	0	0	0	0	0	0	0	0	0	0	0	0	0	0	0	0	0	0	0	0	0	0	0	0
ASV_000348	0	0	0	0	0	1	0	0	0	11	326	2	3	1	0	0	0	0	0	0	2	0	0	2	0	0	0	0	0	0	0	0	0	0	0	0	0	0	0	0	0	0	0	1	0	0	0	0	2
ASV_000393	22	0	0	0	0	0	0	1	0	0	12	0	0	0	44	0	0	0	0	1	1	0	0	25	0	0	0	0	33	0	0	60	0	0	0	16	0	9	7	0	0	0	0	3	5	0	17	0	10
ASV_002490	0	0	17	1	0	0	0	0	0	0	0	0	0	0	0	0	0	0	0	0	0	0	0	0	0	0	0	0	0	0	0	0	0	0	0	0	0	0	0	0	0	0	0	0	0	0	0	0	0
ASV_000307	0	2	1	9	3	0	3	0	1	10	2	11	1	9	0	2	34	4	1	5	5	3	34	0	19	9	10	7	0	3	3	0	11	4	5	0	1	0	0	0	3	0	4	2	0	3	0	3	0
ASV_000322	0	0	0	0	0	0	0	0	0	0	2	9	0	0	0	0	0	0	2	0	92	0	23	0	0	1	0	0	0	0	0	0	0	0	0	0	0	0	0	0	0	0	0	0	0	0	0	0	9
ASV_000325	7	0	0	0	0	0	5	0	2	0	4	2	0	3	4	0	6	0	0	9	0	0	2	0	6	0	0	0	11	0	1	3	3	0	4	1	0	3	1	0	3	0	2	3	0	0	1	0	0
ASV_000411	0	0	0	0	0	0	0	0	0	0	0	0	0	0	0	0	0	0	0	0	0	0	0	350	0	0	0	0	0	0	0	0	0	0	0	0	0	0	0	0	0	0	0	0	0	0	0	0	0
ASV_000378	0	0	0	0	77	0	0	0	0	0	0	0	0	0	12	0	0	0	0	0	0	0	0	11	0	0	0	0	0	0	0	115	0	0	0	0	0	0	0	0	0	0	0	0	0	10	0	0	39
ASV_000542	0	13	2	0	5	1	0	0	15	28	3	0	0	7	0	4	0	2	5	0	0	1	0	0	30	29	3	7	0	2	6	0	0	3	0	0	12	0	1	1	0	43	0	2	0	0	0	3	0
ASV_000417	0	0	0	15	1	0	0	8	0	0	0	0	0	0	0	0	0	0	0	0	0	0	0	0	35	0	0	0	10	0	0	6	0	0	0	0	0	0	0	0	0	0	0	0	0	0	0	0	46
ASV_000240	0	0	0	1	0	0	0	0	0	0	21	0	0	0	0	0	0	0	0	0	0	0	0	235	43	0	0	0	0	0	0	0	0	0	0	0	0	0	0	0	0	0	0	0	0	0	0	0	0
ASV_000356	0	0	0	0	0	0	0	0	0	0	0	0	0	0	0	0	0	0	0	0	0	0	0	0	0	0	0	0	0	0	0	0	0	0	0	0	0	0	0	0	0	0	0	0	0	0	0	0	0
ASV_000493	0	0	0	0	0	0	0	0	0	0	0	0	0	0	0	0	0	0	0	0	0	0	0	172	0	0	0	0	0	0	0	0	0	0	0	0	0	0	0	0	0	0	0	0	0	0	0	0	0
ASV_000332	0	0	5	0	0	0	0	6	0	0	17	0	5	0	0	6	0	0	0	0	0	0	0	14	0	0	0	0	0	0	0	139	0	0	0	0	0	0	0	0	0	0	0	0	0	0	0	0	0
ASV_000310	1	4	3	3	9	2	5	0	4	10	4	20	4	5	9	2	4	0	47	0	20	12	15	6	1	3	2	2	0	0	0	1	0	0	1	0	0	0	1	1	0	1	0	1	0	0	0	0	18
ASV_000341	6	0	0	0	0	1	2	2	0	0	3	4	0	1	9	0	4	2	0	15	0	0	4	3	8	0	0	0	3	0	0	0	3	0	1	3	0	5	3	1	6	0	6	2	1	0	2	0	3
ASV_000456	0	0	0	0	0	0	0	0	0	0	0	0	0	0	0	0	0	0	0	0	0	0	0	0	0	0	0	0	0	0	0	0	0	0	0	0	0	0	0	0	0	0	0	0	0	0	0	0	0
ASV_000358	0	0	0	0	0	0	0	0	0	0	0	0	0	0	329	0	0	0	0	0	0	0	0	0	0	0	0	0	0	0	0	0	0	0	0	0	0	0	0	0	0	0	0	0	0	0	0	0	0
ASV_000373	0	0	0	19	2	0	1	0	0	0	0	19	0	0	0	0	40	0	0	14	0	0	23	0	6	0	0	0	0	0	0	0	20	0	10	0	0	0	0	0	0	0	7	0	0	0	0	0	0
ASV_000224	0	0	0	0	0	0	0	0	0	0	0	0	0	0	0	0	0	0	0	0	0	0	0	0	0	0	0	0	0	0	0	0	0	0	0	0	0	0	0	0	0	0	0	0	0	0	0	0	0
ASV_000476	0	0	0	0	0	0	0	0	0	0	0	0	1	0	0	0	0	0	0	0	0	13	0	0	0	0	0	0	0	0	0	0	0	0	0	0	0	0	0	0	0	0	0	0	0	0	0	0	0
ASV_000444	0	0	0	0	0	0	0	0	0	0	0	0	0	0	0	0	0	0	0	0	0	0	0	0	0	0	0	0	0	0	0	0	0	0	0	0	0	0	0	0	0	0	0	0	0	0	0	0	0
ASV_000445	0	0	0	0	0	0	0	0	0	0	0	0	0	0	0	0	0	0	0	0	0	0	0	0	0	0	0	0	0	0	0	0	0	0	0	0	0	0	0	0	0	0	0	0	0	0	0	0	0
ASV_000492	0	1	0	0	0	0	0	0	1	18	0	0	0	0	0	0	0	0	0	2	0	4	2	0	4	0	0	7	6	0	1	2	3	1	0	2	0	20	8	3	3	0	0	1	0	2	6	8	1
ASV_000409	0	0	0	0	0	0	0	0	0	0	0	0	319	0	0	0	0	0	0	0	0	0	0	0	0	0	0	0	0	0	0	0	0	0	0	0	0	0	0	0	0	0	0	0	0	0	0	0	0
ASV_000263	75	0	1	0	0	2	57	40	0	0	12	0	0	0	28	0	0	2	0	0	2	0	0	0	2	0	0	0	19	0	0	1	0	0	0	9	0	2	2	0	0	0	0	3	3	6	2	0	3
ASV_000410	1	0	0	0	2	2	0	0	0	11	2	3	6	2	1	1	0	0	3	0	3	0	6	2	1	0	0	0	2	0	1	3	1	0	0	1	0	1	0	0	5	0	0	0	0	0	10	1	0
ASV_000372	0	0	0	224	0	0	0	0	0	0	0	0	1	0	0	6	0	0	0	0	0	0	0	74	0	0	0	0	0	0	0	0	0	0	0	7	0	0	0	0	0	0	0	0	0	1	0	0	0
ASV_000368	1	0	0	0	0	0	0	0	0	0	0	14	0	0	0	0	0	0	0	0	0	241	0	0	0	0	0	0	0	0	0	0	0	0	0	0	0	0	0	0	0	0	0	2	0	0	0	0	0
ASV_000395	3	0	0	0	0	2	0	0	0	0	0	0	0	0	0	0	0	0	0	0	0	0	0	0	0	0	0	0	0	0	0	0	0	0	0	0	0	0	0	0	0	0	0	1	0	0	0	0	0
ASV_000404	0	0	0	0	0	0	0	0	0	0	0	0	0	0	0	0	0	0	0	0	0	0	0	0	0	0	0	0	0	0	0	0	0	0	0	0	0	0	0	0	0	0	0	0	0	0	0	0	0
ASV_001130	0	0	8	6	8	0	0	1	3	2	1	3	1	3	0	1	12	3	0	1	3	0	28	0	4	10	54	0	1	13	0	1	8	0	0	0	7	0	0	2	1	0	2	0	0	0	0	3	1
ASV_000297	0	0	0	0	0	0	0	0	0	0	0	0	0	0	0	0	0	0	0	0	0	0	0	0	0	0	0	0	0	0	0	0	0	0	0	0	0	0	0	0	0	0	0	0	0	0	0	0	0
ASV_000321	0	0	0	0	0	0	0	0	0	0	0	0	0	0	61	0	0	0	0	0	0	0	0	0	0	0	0	0	0	0	0	0	0	0	0	0	0	0	0	0	0	0	0	0	0	0	0	0	0
ASV_000375	0	0	4	73	0	18	25	8	77	2	1	0	0	0	0	0	3	0	0	0	1	0	0	0	0	0	0	0	0	0	0	0	0	0	0	0	0	0	0	0	0	0	0	1	0	0	0	0	0
ASV_000347	0	0	0	0	1	0	0	0	0	0	7	0	0	0	0	0	0	0	0	0	0	0	0	144	7	0	0	0	1	0	0	0	0	0	0	0	0	0	0	0	0	0	0	0	0	0	0	0	0
ASV_000371	0	0	1	0	0	6	0	0	8	0	0	0	0	2	1	3	0	1	0	0	1	0	0	0	1	0	0	0	0	3	0	0	0	0	0	0	0	0	0	8	2	0	0	0	0	2	0	1	0
ASV_000396	0	0	0	0	0	0	0	0	0	0	0	0	0	0	0	0	0	0	0	0	0	0	0	0	0	0	0	0	0	0	0	0	0	0	0	0	0	0	0	0	0	0	0	0	0	0	0	0	0
ASV_000609	0	0	0	0	0	0	0	0	0	0	4	0	0	0	0	0	0	0	0	0	0	0	0	0	0	0	0	0	0	0	0	0	0	0	0	0	0	0	0	0	0	0	0	0	0	0	0	50	0
ASV_000306	0	0	0	13	0	0	0	0	0	0	22	0	0	0	0	0	0	0	0	0	0	0	0	0	2	0	2	0	0	0	0	44	0	0	0	0	0	0	0	0	35	5	0	0	0	8	0	0	0
ASV_000364	0	0	0	0	0	0	0	0	0	0	95	0	0	0	2	0	0	0	0	0	0	0	0	0	21	0	0	0	30	0	0	0	0	0	0	2	0	0	0	0	0	0	5	0	0	0	0	0	0
ASV_000454	0	0	0	0	0	0	0	0	0	0	0	0	0	0	0	0	0	0	0	0	0	0	0	0	0	0	0	0	0	0	0	0	0	0	0	0	0	0	0	0	0	0	0	0	0	0	0	0	0
ASV_000447	0	0	0	0	0	0	0	0	0	0	0	0	0	0	0	0	0	0	0	0	0	0	0	0	0	0	0	0	0	0	0	0	0	0	0	0	0	0	0	0	0	0	0	0	0	0	0	0	0
ASV_000350	0	0	0	1	1	0	0	0	0	0	0	0	0	3	0	0	0	0	1	14	1	0	2	0	2	0	0	0	0	0	0	0	3	0	9	0	0	0	0	0	0	0	0	1	0	3	0	0	0
ASV_000359	0	180	0	0	0	0	0	0	0	0	0	0	0	0	0	0	0	0	0	0	0	0	0	0	0	0	0	0	0	0	0	12	0	0	0	0	0	0	0	0	0	0	0	0	0	0	0	0	0
ASV_000353	0	0	5	2	1	0	0	0	7	0	9	0	0	12	1	10	0	6	0	17	33	0	23	2	15	23	5	0	13	7	2	16	0	0	7	9	9	8	1	12	13	0	1	3	0	0	3	1	0
ASV_000402	0	0	0	0	0	0	0	0	0	0	0	0	0	0	0	0	0	0	0	0	0	0	0	172	0	0	0	0	0	0	0	0	0	0	0	0	0	0	0	0	0	0	0	0	0	0	0	0	0
ASV_000490	0	0	6	1	0	0	0	0	12	5	3	0	0	0	5	2	5	0	2	3	0	7	13	0	0	0	6	17	6	4	4	1	0	6	0	2	2	0	1	2	15	4	4	0	1	0	15	0	0
ASV_000423	0	0	0	10	0	0	0	0	0	0	0	1	0	0	0	0	0	0	0	0	0	246	0	0	0	0	17	0	0	0	0	0	0	0	0	0	0	0	0	0	0	0	0	0	0	0	5	0	0
ASV_000403	0	1	0	0	2	8	0	0	0	7	14	4	2	2	4	1	2	0	3	0	6	0	17	1	0	0	0	0	0	0	0	2	1	1	0	0	0	0	0	0	0	0	0	0	0	0	5	0	0
ASV_000462	0	0	0	0	0	0	0	0	0	0	0	0	0	0	0	0	0	0	0	0	0	0	0	0	0	0	0	0	0	0	0	4	0	0	0	0	0	0	0	0	0	0	0	0	0	0	0	0	0
ASV_000498	0	4	0	1	17	2	2	0	0	0	13	1	0	0	4	1	0	0	0	0	9	9	0	35	8	0	0	0	0	0	0	74	3	0	0	0	0	0	1	0	0	0	1	0	0	0	3	0	1
ASV_000672	0	0	0	0	0	0	5	0	0	0	0	0	0	0	0	0	4	0	0	20	0	0	1	0	1	0	0	0	0	0	0	0	10	0	6	0	0	0	0	0	0	0	19	5	0	27	0	32	0
ASV_000385	0	0	0	0	0	0	0	0	0	0	0	0	57	0	0	0	1	0	0	3	0	0	200	0	0	0	0	0	0	0	0	0	0	0	0	0	0	0	0	0	0	0	0	0	0	0	0	0	0
ASV_000304	3	2	0	0	0	0	1	0	0	12	0	11	3	0	0	0	0	0	0	0	17	0	18	2	0	2	0	0	0	0	0	0	0	0	0	0	0	0	0	0	0	0	0	0	0	0	0	0	1
ASV_000477	0	0	0	0	0	0	0	0	0	0	0	0	0	0	0	0	0	0	0	0	0	0	0	0	0	0	0	0	0	0	0	0	0	0	0	0	0	0	0	0	0	0	0	0	0	0	0	0	0
ASV_000425	0	0	0	0	0	0	0	0	0	0	0	0	0	0	0	0	0	0	0	0	0	0	1	0	0	0	0	0	0	0	0	0	0	0	0	0	283	0	0	0	0	0	0	0	0	0	0	0	0
ASV_000571	8	1	2	0	3	3	10	4	3	2	5	2	2	8	28	1	1	2	0	6	6	0	2	0	16	5	6	1	1	2	6	7	2	6	0	2	1	1	0	6	5	2	0	0	0	0	0	2	1
ASV_000380	0	0	0	0	0	0	0	0	0	1	0	0	0	0	0	0	0	0	0	0	0	0	0	0	0	0	0	0	0	0	0	0	0	0	0	0	0	0	2	0	0	0	0	0	0	0	0	0	0
ASV_000392	66	0	0	0	0	0	52	19	0	0	11	0	1	0	16	0	0	0	0	1	0	0	0	0	2	0	0	0	31	0	0	9	0	0	0	9	0	1	2	0	0	0	0	7	3	0	6	0	0
ASV_000407	0	0	0	0	0	0	0	0	0	0	15	0	0	0	0	0	0	0	0	0	0	0	0	0	0	0	0	0	0	0	0	0	0	0	0	0	0	0	0	0	0	0	0	0	5	0	0	0	0
ASV_001038	4	3	0	0	0	0	2	0	0	9	4	0	0	0	7	0	0	0	1	0	0	14	0	9	0	0	0	21	15	0	3	36	0	6	0	15	0	3	2	0	0	2	0	3	3	0	7	0	3
ASV_000351	0	0	0	0	2	0	0	0	0	202	0	21	0	0	0	0	0	0	0	0	0	0	0	0	3	0	0	0	0	0	1	0	0	0	0	0	0	0	0	0	0	0	0	0	4	0	10	0	0
ASV_001731	0	8	4	50	0	0	0	0	0	0	1	15	64	3	0	1	2	5	0	0	11	11	0	0	0	0	0	1	0	1	1	2	6	0	1	0	0	0	1	1	0	3	7	10	7	1	1	0	15
ASV_000367	0	1	1	1	2	0	0	0	2	1	8	3	2	5	2	1	0	0	1	0	0	5	0	83	28	0	2	0	0	0	0	0	0	2	1	4	0	0	0	0	0	0	0	0	0	12	0	0	10
ASV_000406	0	0	0	0	0	0	0	0	0	0	0	0	0	0	0	0	0	0	0	0	0	0	5	18	0	0	0	0	0	0	0	0	0	0	0	0	0	0	0	0	0	0	0	0	0	0	0	0	0
ASV_000412	0	0	0	0	0	0	1	0	0	0	32	0	0	0	0	0	0	0	0	0	0	0	0	22	0	0	0	0	0	0	0	0	0	0	0	0	0	0	0	0	0	0	1	0	0	0	0	19	0
ASV_000206	0	0	0	0	0	0	0	0	0	0	0	0	0	0	0	0	0	0	0	0	0	0	0	0	0	0	0	0	0	0	0	0	0	0	0	0	0	0	0	0	0	0	0	0	0	0	0	0	0
ASV_000374	15	0	0	0	0	0	18	4	0	0	28	0	0	0	25	0	0	0	0	0	0	0	0	2	0	0	0	0	18	0	2	5	0	0	0	5	0	9	3	0	0	12	0	0	1	0	3	0	1
ASV_000394	0	0	0	25	169	0	0	0	0	0	0	13	0	31	0	0	0	0	0	0	0	0	0	0	0	0	0	0	0	0	0	0	0	0	0	0	0	0	0	0	0	0	0	0	0	0	0	0	0
ASV_000339	1	0	0	0	1	0	0	0	0	0	0	115	0	1	0	0	7	0	0	0	0	0	0	0	0	0	0	0	0	0	0	0	0	8	0	0	0	0	0	0	0	0	0	0	0	0	0	0	12
ASV_000497	0	0	1	1	0	1	0	0	0	0	0	0	0	2	0	0	0	0	1	4	2	5	7	0	18	9	5	0	2	1	0	6	0	0	0	3	1	7	3	2	8	2	1	2	1	7	2	5	3
ASV_000438	0	0	0	1	0	0	0	0	0	0	0	0	0	0	0	0	0	0	0	0	0	0	0	2	0	0	0	0	0	0	0	0	0	0	0	0	0	0	0	0	0	0	0	0	0	0	0	6	0
ASV_000440	0	0	3	2	2	0	0	0	0	0	4	0	0	0	0	0	0	0	0	0	0	0	0	9	2	0	0	0	0	0	0	0	0	0	0	0	0	0	0	0	0	0	0	0	0	0	0	0	0
ASV_000391	0	0	0	0	6	0	13	0	0	0	0	0	1	0	0	2	0	12	0	0	0	36	0	2	0	0	0	0	12	0	0	1	2	0	0	1	0	0	0	0	0	4	0	0	0	0	0	0	0
ASV_000451	0	0	14	2	0	0	0	0	5	0	0	0	0	0	0	3	0	0	0	0	0	0	39	0	0	0	71	0	0	17	0	0	0	0	0	0	9	0	0	0	5	0	0	0	0	0	0	0	0
ASV_000459	0	0	0	0	0	0	5	0	0	0	0	0	0	0	0	0	0	0	0	0	0	0	0	0	0	0	0	0	0	0	0	0	0	0	0	0	0	0	0	0	0	0	0	0	0	0	0	0	0
ASV_000431	0	0	4	0	0	0	0	0	0	0	0	0	0	0	0	0	0	0	0	0	0	0	0	0	0	0	0	0	10	0	0	0	0	0	0	0	0	0	0	0	0	0	0	0	0	0	0	0	0
ASV_000399	0	0	2	1	0	0	0	0	85	0	0	0	0	0	0	36	0	0	0	9	0	0	4	0	8	2	3	0	0	1	0	0	4	0	13	0	0	0	1	2	10	0	0	1	0	0	0	0	0
ASV_000528	0	0	7	4	5	0	0	0	0	0	1	0	0	0	55	0	0	0	0	0	0	0	0	0	7	0	0	0	102	0	0	0	0	0	0	0	0	0	0	0	0	0	0	0	0	1	0	0	8
ASV_000457	0	0	256	0	0	0	0	0	0	0	3	0	0	0	0	0	0	0	0	0	0	0	0	0	0	0	0	0	0	0	0	0	0	0	0	0	0	0	0	0	0	0	0	0	0	0	0	0	0
ASV_000318	0	0	1	3	1	96	1	0	14	50	28	45	6	0	0	0	0	0	0	0	6	0	3	0	0	0	0	0	0	0	0	1	0	0	0	0	0	0	0	0	0	0	0	0	0	0	0	1	0
ASV_000721	0	0	1	0	0	0	0	0	6	0	0	0	0	7	0	1	1	1	0	5	10	0	0	0	6	21	0	0	0	2	0	0	4	0	3	0	1	0	0	13	1	0	0	0	0	1	3	0	3
ASV_000567	3	2	5	0	4	0	0	1	3	0	0	0	2	0	3	4	0	1	1	0	0	0	0	0	4	0	10	10	0	0	2	4	0	6	0	0	0	1	6	1	7	2	0	1	0	0	3	0	0
ASV_000429	0	0	0	0	0	0	0	0	0	0	0	0	0	0	0	0	0	0	0	0	0	0	0	0	0	0	0	0	0	0	0	0	0	0	0	0	0	0	0	0	0	0	0	0	0	0	0	0	0
ASV_000433	0	0	0	0	0	0	0	0	0	0	0	0	0	0	0	0	0	0	0	0	0	0	0	0	0	0	0	0	0	0	0	0	0	0	0	0	0	0	0	0	4	0	0	0	0	1	0	1	0
ASV_000483	0	0	0	0	0	0	0	0	0	0	0	0	0	0	0	0	0	0	0	0	0	0	0	0	0	0	0	0	0	0	0	0	0	0	0	0	0	0	0	0	0	0	0	0	0	253	0	0	0
ASV_000529	0	0	0	0	0	0	0	0	0	3	0	1	2	0	1	0	0	0	1	0	3	0	1	1	1	0	0	0	0	0	0	0	0	0	0	0	122	0	0	0	0	1	0	0	0	0	0	0	0
ASV_000450	0	0	0	0	0	0	0	0	0	0	0	0	0	0	0	0	0	0	0	0	0	156	0	0	0	0	0	0	0	0	0	0	2	0	0	0	0	0	0	0	1	0	0	0	0	0	0	0	0
ASV_000535	0	0	0	0	0	0	0	0	0	0	61	0	0	0	0	0	0	0	0	0	0	0	0	0	30	0	0	0	0	0	0	0	0	0	0	0	0	0	0	0	0	0	0	0	0	0	0	0	0
ASV_000470	0	0	0	0	0	0	0	0	0	0	0	0	0	0	0	0	0	0	0	0	0	0	0	0	0	0	0	0	0	0	0	0	0	0	0	0	0	0	0	0	0	0	0	0	0	0	0	0	0
ASV_000468	0	0	0	1	0	0	0	0	0	0	0	3	2	0	0	0	0	1	1	0	3	0	11	1	0	0	0	0	0	0	0	2	0	0	0	0	0	0	0	0	0	0	0	0	0	0	0	0	0
ASV_000439	0	0	0	0	0	0	0	0	0	0	0	0	0	0	0	0	0	0	0	0	0	0	0	0	0	0	0	0	0	0	0	0	0	0	0	0	0	0	0	0	0	0	0	0	0	0	0	0	0
ASV_000442	0	0	0	0	0	0	0	0	241	0	5	0	0	0	0	0	0	0	0	0	0	0	0	0	0	0	0	0	0	0	0	0	0	0	0	0	0	0	0	0	0	0	0	0	0	0	0	0	0
ASV_000501	0	0	0	6	0	0	0	0	0	0	0	0	0	0	0	0	0	0	0	0	0	0	0	0	0	0	0	0	0	0	0	0	0	0	0	0	0	0	0	0	0	0	0	0	0	0	0	0	0
ASV_000471	0	0	13	20	0	0	0	0	0	0	26	0	0	0	0	0	0	0	0	0	2	4	0	0	0	0	0	0	0	0	0	0	0	0	0	0	0	0	0	0	6	0	0	0	0	0	0	0	94
ASV_000494	0	0	0	0	0	0	0	0	0	0	0	0	3	0	0	0	0	0	0	0	0	0	0	0	0	0	0	0	0	0	0	0	0	0	0	0	0	0	0	0	0	0	0	0	0	0	0	0	0
ASV_000416	0	0	0	0	20	0	0	0	0	0	23	0	0	0	0	0	0	0	0	0	0	0	0	0	0	0	0	0	5	0	0	2	0	0	0	0	0	0	0	0	0	0	0	0	0	42	0	0	28
ASV_000569	2	0	0	2	2	1	0	1	0	18	2	0	1	0	1	0	0	0	2	3	23	0	0	1	4	6	0	2	8	2	13	7	1	9	1	1	0	5	1	2	5	3	5	4	1	1	1	5	2
ASV_001600	2	0	0	0	1	0	11	0	1	2	0	0	1	2	2	1	0	0	1	9	7	0	1	0	10	5	0	0	5	0	4	0	0	6	2	0	0	1	1	7	4	5	0	2	0	7	0	8	1
ASV_000426	0	0	0	0	2	0	0	0	0	44	3	7	0	0	10	0	1	0	0	0	7	0	0	1	0	0	0	1	1	0	1	0	0	0	0	1	0	0	0	0	0	0	0	0	0	0	0	0	5
ASV_001055	1	1	9	1	0	0	0	0	1	2	0	0	0	0	0	5	0	1	0	0	4	0	1	0	2	0	15	1	1	12	0	0	0	0	0	0	8	0	0	8	112	0	0	1	0	0	1	1	0
ASV_001060	217	0	0	0	0	0	0	1	0	0	0	0	0	0	0	0	0	0	0	0	0	0	0	0	0	0	0	0	0	0	0	0	0	0	0	0	0	0	0	0	0	0	0	0	0	0	0	0	0
ASV_000268	0	0	0	0	2	0	3	0	0	0	0	0	10	0	12	0	0	0	6	0	0	0	0	0	30	0	0	4	0	0	0	2	0	0	0	20	0	0	0	0	6	0	0	0	0	0	0	0	0
ASV_000405	0	0	0	0	0	0	0	0	0	0	0	0	0	0	0	0	0	0	0	0	0	0	0	0	0	0	0	0	0	0	0	0	0	0	0	0	0	0	0	0	0	0	0	0	0	0	0	0	0
ASV_000461	0	0	9	16	7	0	7	14	0	0	31	0	0	0	17	0	0	0	0	0	0	0	0	0	0	0	0	0	0	0	0	14	0	0	0	0	0	0	0	0	3	0	0	0	0	0	0	0	0
ASV_000533	1	0	6	0	0	0	0	0	10	1	2	0	0	0	0	3	4	0	0	2	0	6	3	1	0	0	3	6	1	1	2	7	0	5	0	0	0	0	1	0	14	1	5	0	2	0	12	0	2
ASV_000536	0	0	0	0	0	0	0	0	0	0	0	0	0	0	0	0	0	0	0	0	0	0	0	0	0	0	0	0	0	0	0	0	0	0	0	0	0	0	0	0	0	0	0	0	0	0	0	0	0
ASV_000424	7	0	0	0	0	96	0	0	0	0	0	0	0	0	0	0	0	0	5	0	0	0	0	0	0	0	0	0	0	0	0	0	0	0	0	0	0	0	0	0	0	0	0	0	0	0	0	0	0
ASV_000670	0	0	0	0	0	0	0	0	0	0	0	0	0	0	0	0	0	0	0	0	0	0	0	0	0	0	0	0	0	0	0	0	0	0	0	0	0	0	0	0	0	0	0	0	0	0	0	0	0
ASV_003321	0	0	0	0	0	0	0	0	0	0	0	0	0	0	0	0	0	0	0	0	0	0	0	0	0	0	0	0	0	0	0	0	0	0	0	0	0	0	222	0	0	0	0	0	6	0	0	1	0
ASV_000453	0	0	0	7	0	0	0	0	0	1	0	0	0	0	0	0	1	0	0	0	0	0	0	0	0	0	11	0	0	0	0	0	0	0	4	1	0	0	0	0	0	0	0	0	0	0	1	2	0
ASV_000591	0	0	0	0	0	0	0	0	0	1	1	0	0	0	0	0	1	0	0	0	0	0	0	0	0	0	0	0	0	0	0	0	0	0	0	0	0	0	0	0	0	0	0	0	0	0	0	0	0
ASV_000586	0	0	0	0	0	0	0	0	0	0	1	0	0	0	0	0	0	0	0	0	0	0	0	0	0	0	0	0	0	0	0	0	0	0	0	0	0	0	0	0	0	0	0	0	0	0	0	0	0
ASV_000732	0	0	0	0	3	8	0	0	0	13	0	0	1	8	0	0	0	0	0	0	1	0	0	0	1	9	0	4	0	0	10	0	0	5	0	0	0	0	0	0	0	1	0	0	0	0	0	1	0
ASV_000357	12	0	0	0	0	0	1	1	0	0	1	0	0	0	25	0	0	0	0	0	0	0	0	19	0	0	0	0	21	1	0	38	0	0	0	6	1	2	4	0	0	0	0	3	4	7	7	0	8
ASV_000504	0	3	0	0	0	0	0	0	0	9	0	0	0	0	0	1	0	0	1	0	1	0	0	0	0	0	0	0	0	0	0	1	0	0	0	0	0	0	0	0	0	0	0	0	0	0	0	0	0
ASV_000505	0	0	0	0	0	0	0	0	0	5	0	1	0	0	0	0	0	0	0	0	6	0	3	2	3	0	0	0	0	0	0	2	1	0	0	0	0	0	0	0	0	0	0	0	0	0	1	0	0
ASV_003097	0	0	0	0	0	1	0	0	0	2	1	1	0	0	0	0	0	0	3	0	52	0	52	3	0	1	0	0	0	0	0	0	0	0	0	0	0	0	0	0	0	0	0	0	0	0	0	0	2
ASV_000401	0	0	0	0	0	0	0	0	1	2	0	0	9	0	0	0	0	0	0	0	52	0	0	0	0	0	0	0	0	0	0	0	0	0	0	0	0	0	0	0	0	0	2	0	0	0	0	0	0
ASV_000435	0	0	0	0	0	0	0	0	0	0	0	0	0	0	0	0	0	0	0	0	0	0	0	0	69	0	0	0	0	0	0	0	0	0	0	0	0	0	0	0	0	0	0	0	0	0	0	0	0
ASV_000574	3	0	0	1	1	2	1	1	2	6	2	0	0	2	10	1	0	1	0	0	4	1	0	0	4	3	1	2	2	0	1	2	2	1	1	0	0	3	0	9	7	3	2	2	1	15	1	1	0
ASV_000582	0	0	6	0	0	0	0	0	10	0	0	0	0	0	3	8	4	0	1	4	0	3	4	0	0	0	4	13	4	3	3	1	0	0	0	0	1	1	1	3	15	1	3	4	0	0	11	0	4
ASV_000422	1	0	0	0	0	0	1	1	0	2	0	0	0	8	13	1	1	0	0	0	2	0	1	1	0	3	0	1	9	0	1	2	0	7	8	6	2	26	25	37	2	0	0	3	1	2	3	4	2
ASV_000452	0	0	0	0	0	0	0	0	0	26	1	1	0	0	0	1	0	2	0	0	15	2	12	1	0	1	0	0	1	1	0	0	0	0	0	0	0	0	0	0	0	2	0	0	0	0	1	0	1
ASV_000740	2	0	0	0	1	0	3	2	0	0	2	0	0	4	8	0	0	0	0	0	0	0	0	0	0	3	0	1	12	0	2	8	0	1	0	2	0	0	1	0	0	6	0	2	3	0	43	1	4
ASV_000469	0	0	0	0	0	0	3	2	6	0	0	0	0	0	1	4	0	0	0	9	0	0	0	0	6	4	0	0	3	0	0	0	2	2	5	3	0	1	0	12	3	0	1	1	0	3	0	8	0
ASV_000509	0	174	42	0	0	0	0	0	0	0	0	0	0	0	0	0	0	0	0	0	0	0	0	0	0	0	0	0	0	0	0	0	0	0	0	0	0	0	0	0	0	0	0	0	0	0	0	0	0
ASV_000544	0	0	0	0	0	0	6	3	0	15	2	0	0	0	26	0	0	0	2	12	1	0	0	0	1	0	0	2	33	0	1	2	0	6	0	11	0	22	8	0	0	1	4	1	0	7	0	1	0
ASV_000605	1	1	3	2	0	0	0	1	3	2	0	0	0	0	0	0	2	0	1	0	1	4	0	0	0	0	0	2	2	0	0	4	0	0	1	2	1	4	4	4	4	0	1	2	1	1	2	0	0
ASV_000398	0	0	0	0	0	0	0	0	0	0	0	0	0	0	0	0	0	0	0	0	0	0	0	0	0	0	0	0	0	0	0	0	0	0	0	0	0	0	0	0	30	0	0	0	0	169	0	0	0
ASV_000578	0	0	1	0	1	4	1	1	1	1	0	0	0	0	0	2	0	0	0	2	0	1	0	0	5	2	0	1	4	0	0	0	0	1	1	0	0	3	1	1	0	0	0	0	0	19	3	10	1
ASV_000428	0	0	0	0	0	0	0	0	0	16	4	0	0	0	0	0	0	0	0	0	40	0	27	1	0	1	0	0	1	0	0	1	0	0	0	0	0	0	0	0	0	0	0	0	0	3	0	0	0
ASV_000474	0	0	2	3	1	0	0	0	0	23	68	6	1	0	0	0	0	0	0	0	0	0	0	0	1	0	0	0	39	4	0	1	0	0	0	0	0	0	0	0	11	0	0	0	0	0	0	0	0
ASV_000539	0	0	0	0	0	2	0	0	0	0	0	0	0	0	0	0	0	0	0	0	1	0	0	0	3	4	0	0	0	0	0	0	0	0	0	0	0	0	0	0	0	0	0	0	0	7	0	8	0
ASV_000301	0	0	0	0	0	0	0	0	0	0	0	0	0	0	0	0	0	0	0	0	0	0	0	0	9	0	0	46	0	0	0	0	0	0	0	0	0	0	0	0	0	0	0	0	0	0	0	0	32
ASV_000460	0	0	20	4	0	0	0	0	11	0	0	0	0	0	0	3	0	0	0	0	0	0	39	0	0	0	39	0	0	12	1	0	1	0	0	0	9	0	0	0	3	0	0	0	0	0	0	0	0
ASV_000479	0	0	0	0	0	0	0	0	0	0	209	0	0	0	0	0	0	0	0	0	0	0	0	0	0	0	0	0	0	0	0	0	0	0	0	0	0	0	0	0	0	0	0	0	0	0	0	0	0
ASV_000572	0	0	0	0	0	0	0	0	0	0	0	0	0	0	0	0	0	0	0	0	0	0	0	0	0	0	2	0	0	0	0	0	0	0	0	0	0	0	0	0	0	0	0	0	0	207	0	0	0
ASV_001715	1	0	0	0	1	1	0	0	2	0	2	1	0	2	1	4	0	0	1	0	4	0	3	0	4	5	0	2	6	0	3	1	1	3	2	1	1	2	2	2	3	2	2	2	1	0	1	0	1
ASV_000481	5	0	0	0	0	0	0	0	0	0	2	0	0	0	23	0	0	0	0	0	0	0	0	16	0	0	0	0	24	0	0	53	0	0	1	8	0	3	3	0	0	0	0	1	1	0	4	0	5
ASV_000606	0	0	0	0	0	0	0	0	0	0	0	0	0	0	0	0	0	0	0	0	0	0	0	0	139	0	0	0	0	0	0	0	0	0	0	0	0	0	0	0	0	0	0	0	0	0	0	0	0
ASV_000030	0	0	0	0	199	0	0	0	0	0	0	0	0	0	0	0	0	0	0	0	0	0	0	0	0	0	0	1	0	0	0	0	0	0	0	0	0	0	0	0	0	0	0	0	0	0	0	0	0
ASV_000420	0	0	2	0	0	1	0	0	3	0	1	1	0	17	1	7	0	4	0	19	28	0	17	0	14	16	3	0	8	1	0	13	1	0	4	4	6	1	0	10	7	0	1	1	2	0	1	1	0
ASV_000510	0	4	0	0	0	0	0	0	0	23	0	0	0	0	0	0	0	0	4	0	0	24	0	0	0	0	0	33	0	3	6	0	0	7	0	0	0	0	0	0	1	9	0	0	0	3	0	0	0
ASV_000489	0	0	0	1	0	0	0	0	0	0	0	0	0	0	0	0	0	0	0	0	0	0	0	0	0	0	0	0	0	0	0	0	0	0	0	0	0	0	0	0	0	0	0	0	0	0	0	0	0
ASV_000560	0	0	0	0	0	0	1	0	0	0	2	0	0	0	0	0	0	0	0	8	0	0	0	0	0	0	0	0	0	0	0	0	1	0	0	0	0	0	0	0	0	0	0	1	0	1	0	0	0
ASV_000776	0	0	0	7	0	0	0	0	0	0	0	0	2	0	0	0	12	0	0	0	0	0	0	0	0	1	0	0	0	0	0	0	0	0	0	0	0	0	0	0	0	0	0	0	0	0	0	0	29
ASV_000520	0	4	194	5	0	0	0	0	0	0	0	0	0	0	0	0	0	0	0	0	0	0	0	0	0	0	0	0	0	0	0	0	0	0	0	0	0	0	0	0	0	0	0	0	0	0	0	0	0
ASV_000388	0	0	0	0	0	0	0	0	0	0	0	0	22	0	0	0	0	0	32	0	0	0	0	0	2	1	0	0	0	0	0	1	0	0	1	0	1	0	0	0	0	0	0	0	0	0	0	0	27
ASV_000607	0	0	0	0	1	0	0	0	0	0	0	0	0	0	1	0	0	0	1	1	0	1	0	0	3	2	0	3	0	0	4	1	2	0	0	0	0	0	1	0	0	0	0	0	0	1	0	32	0
ASV_000531	0	0	0	0	22	0	0	0	0	0	0	0	0	0	121	0	0	0	0	0	0	0	0	40	0	0	0	0	0	0	0	0	0	0	0	0	0	0	0	0	0	0	0	0	0	0	0	0	0
ASV_000733	0	0	0	0	0	0	0	0	0	0	1	0	0	0	0	0	0	0	0	0	0	0	0	0	0	0	0	0	0	0	0	0	0	0	0	0	0	0	0	0	0	0	0	0	0	0	0	0	0
ASV_000958	0	0	0	0	0	0	0	0	0	0	0	0	0	0	0	0	0	0	0	0	0	0	0	0	0	0	0	0	0	0	0	0	0	0	0	0	0	0	0	0	0	0	0	0	0	0	0	0	0
ASV_003408	0	0	0	0	0	0	0	0	0	0	0	0	0	0	0	0	0	0	0	0	0	0	0	0	0	0	0	0	0	0	0	0	0	0	0	0	0	0	0	0	0	0	0	0	0	0	0	0	0
ASV_000527	1	1	0	0	9	4	0	0	0	3	0	0	0	5	3	0	0	0	2	0	0	0	0	0	2	1	0	2	2	0	0	0	0	1	0	0	0	0	0	0	0	0	0	0	0	0	11	0	0
ASV_000588	1	0	0	0	0	0	0	0	0	0	0	0	0	0	0	0	0	0	0	0	0	12	0	0	0	0	0	0	0	0	0	0	0	0	0	0	0	0	0	0	0	0	0	0	0	0	0	0	0
ASV_000753	0	0	0	0	0	0	0	0	0	0	0	0	0	0	0	0	0	0	0	0	0	0	0	0	0	0	0	0	0	0	0	0	0	0	0	0	0	0	0	0	0	0	0	0	0	0	0	0	0
ASV_000419	0	0	0	0	0	0	0	0	0	16	4	3	0	0	0	0	0	0	0	0	18	0	21	7	0	0	0	0	0	0	0	0	2	0	0	0	0	0	0	0	0	0	0	1	0	0	0	0	0
ASV_000427	0	0	0	1	33	0	0	0	0	0	0	0	0	0	0	0	0	0	0	0	0	0	0	0	93	0	0	0	0	0	0	0	0	0	0	0	0	0	0	0	0	0	0	0	1	0	0	0	0
ASV_000499	0	0	0	0	0	0	0	0	0	0	0	0	1	0	0	0	0	0	0	0	0	0	0	0	0	0	0	0	0	0	0	0	0	0	0	0	0	0	0	0	0	0	0	0	0	0	0	0	0
ASV_000507	0	0	0	1	0	0	0	0	0	0	0	0	0	0	1	0	0	0	0	0	0	0	0	0	0	0	0	0	0	0	0	0	0	0	0	1	0	0	0	0	0	42	0	13	0	0	0	0	0
ASV_000517	0	0	0	0	1	0	0	0	0	3	4	2	0	0	0	0	0	0	0	0	5	0	3	0	0	0	1	0	0	1	0	2	0	0	0	0	0	0	0	0	0	0	0	0	0	0	1	2	1
ASV_000259	0	0	0	0	0	0	0	0	0	0	0	0	0	0	0	0	0	0	0	0	0	0	0	0	0	0	0	0	0	0	0	0	0	0	0	0	0	0	0	0	0	0	0	0	0	0	0	0	0
ASV_000377	0	0	0	0	0	0	0	0	0	0	0	0	0	0	0	0	0	5	0	0	0	0	0	0	0	0	0	0	0	0	0	0	0	0	0	0	0	0	0	0	0	0	0	0	0	0	0	0	0
ASV_000484	0	1	0	0	0	0	0	0	0	0	0	0	0	0	0	0	0	0	0	16	0	0	0	68	0	0	0	0	0	0	0	85	0	0	0	0	0	0	0	0	0	0	0	0	0	0	0	0	0
ASV_000514	0	0	0	0	0	0	0	0	0	0	0	0	0	0	0	0	0	0	0	0	0	0	0	0	0	0	0	0	0	0	0	0	0	0	0	0	0	0	0	0	0	0	0	0	0	195	0	0	0
ASV_000540	0	0	0	2	0	1	6	0	0	2	0	3	0	0	0	0	1	1	0	1	2	0	0	0	0	0	0	1	0	0	1	0	1	0	0	0	0	0	0	0	0	0	0	0	0	19	0	6	0
ASV_000478	0	0	0	5	3	2	1	1	2	79	3	13	0	1	0	1	0	0	1	0	3	5	14	1	1	0	0	0	0	0	0	1	1	0	0	0	0	0	0	0	0	3	0	0	0	0	0	0	0
ASV_000513	0	0	0	0	0	0	0	0	0	0	0	0	0	0	0	0	0	0	0	0	0	0	0	0	0	0	0	0	0	0	0	0	0	0	0	0	0	0	0	0	0	0	0	0	0	0	0	0	0
ASV_000485	5	0	0	0	0	0	0	0	0	0	14	0	0	0	6	0	0	0	0	0	1	0	0	0	3	1	0	0	13	0	1	2	0	0	0	0	0	0	0	0	0	0	0	0	1	75	0	0	0
ASV_000594	0	0	0	15	0	0	0	0	0	0	0	0	0	0	0	0	0	0	0	0	0	0	0	0	0	0	0	0	0	0	0	0	0	0	0	0	0	0	0	0	0	0	0	0	177	0	0	0	0
ASV_000342	0	0	0	0	0	0	0	0	0	0	0	0	0	0	0	0	0	0	0	1	0	0	0	0	0	0	0	0	0	0	0	0	0	0	0	0	0	0	0	0	0	0	0	0	0	0	0	0	0
ASV_000616	0	0	0	0	16	0	14	1	0	0	4	3	0	8	0	0	0	0	0	0	0	0	0	30	9	0	0	0	11	0	0	0	0	0	0	0	0	0	0	0	0	0	0	0	0	2	0	0	1
ASV_000480	0	5	0	0	0	0	0	0	0	0	99	0	0	0	0	0	0	0	0	0	0	0	0	0	0	0	0	0	0	0	0	0	0	0	0	0	0	0	0	0	0	0	0	0	0	0	0	1	0
ASV_000482	0	0	2	0	0	0	0	0	69	0	0	0	0	0	0	25	0	0	0	6	0	0	1	0	11	3	1	0	0	0	0	0	2	0	19	0	0	0	0	1	7	0	2	0	0	0	0	1	0
ASV_000550	0	0	0	0	0	0	0	0	0	0	0	0	0	0	122	0	0	0	0	0	0	66	0	0	0	0	0	0	0	0	0	0	0	0	0	0	0	0	0	0	0	0	0	0	0	0	0	0	0
ASV_000414	3	2	4	1	1	3	12	4	12	1	3	7	2	1	2	0	4	1	0	7	3	0	7	0	3	2	5	0	8	0	0	0	3	0	0	0	2	0	1	0	9	0	0	1	0	0	1	0	0
ASV_000421	0	2	2	0	1	1	0	0	2	25	4	2	0	1	2	2	1	0	2	0	7	2	7	2	6	3	0	0	0	1	1	17	1	0	0	2	0	2	1	0	0	0	0	0	0	4	0	2	1
ASV_000449	0	1	5	6	0	0	0	0	0	4	7	3	0	0	0	4	17	0	0	3	0	8	8	0	5	0	9	5	0	7	4	0	5	1	1	0	0	0	0	0	0	1	3	0	1	3	0	0	0
ASV_000506	0	0	0	3	0	0	0	0	0	0	0	0	3	10	0	0	0	0	0	0	0	0	0	0	0	0	0	0	0	0	0	0	0	0	0	0	0	0	0	0	0	0	4	0	0	2	0	0	2
ASV_000516	1	0	0	4	10	4	0	2	0	39	1	13	3	5	5	1	0	0	13	0	3	0	3	0	0	0	0	0	0	0	0	0	0	0	0	2	0	0	0	0	0	0	0	2	0	0	0	1	6
ASV_000617	0	0	0	0	0	0	0	0	0	0	0	0	0	0	0	0	0	0	0	0	0	0	0	0	0	0	0	0	0	0	0	0	0	0	0	0	0	0	0	0	0	0	0	0	0	0	0	0	0
ASV_000618	2	2	10	1	1	0	2	0	12	6	4	0	0	0	3	2	0	0	1	0	0	1	0	1	0	0	0	3	1	0	0	3	0	2	0	0	0	0	0	0	0	5	0	2	0	1	8	0	0
ASV_000464	19	8	16	1	1	1	0	1	15	7	1	0	0	0	1	1	0	0	0	0	0	0	0	0	11	1	5	1	0	3	0	1	0	0	0	4	11	5	2	3	0	0	0	0	0	0	4	0	0
ASV_000502	2	3	0	0	0	0	1	1	1	2	0	0	0	0	6	0	0	2	2	0	0	0	0	0	5	0	4	1	5	0	1	6	0	6	0	1	1	8	2	0	2	0	0	0	0	0	6	3	3
ASV_000576	3	0	0	0	4	1	0	0	0	13	5	4	0	2	1	2	1	0	3	0	4	0	4	0	0	0	0	0	0	0	0	0	2	0	0	0	0	0	0	0	0	1	0	0	0	0	0	0	3
ASV_000333	0	6	2	0	3	3	1	3	0	37	5	0	1	0	0	0	0	0	2	0	0	7	0	53	0	0	0	1	0	0	0	0	0	0	0	0	0	0	0	0	0	2	0	0	1	0	0	0	0
ASV_000526	0	0	3	3	5	2	0	0	0	0	0	0	0	9	0	0	14	2	0	3	1	0	18	0	11	7	15	0	0	2	0	0	2	0	1	0	1	0	0	0	0	0	2	1	0	0	0	2	0
ASV_000568	0	0	0	0	0	0	0	169	0	0	5	0	0	0	0	0	0	0	0	0	0	0	0	0	0	0	0	0	0	0	0	0	0	0	0	0	0	0	0	0	0	0	0	0	0	0	0	0	0
ASV_000638	0	1	0	0	1	2	2	0	0	13	0	0	0	2	1	0	0	1	1	1	10	0	0	4	4	4	0	3	7	0	7	7	0	2	0	1	0	1	1	3	1	2	4	1	0	1	0	4	0
ASV_000523	0	0	0	0	0	0	0	0	0	0	0	0	0	0	0	0	0	0	0	0	0	0	0	0	0	0	0	0	0	0	0	0	0	0	0	0	0	0	0	0	0	0	0	0	0	0	0	0	0
ASV_000473	0	0	0	0	7	0	0	0	0	0	2	0	0	0	0	0	0	0	0	0	0	0	0	0	12	0	0	0	1	0	0	14	0	0	0	0	0	0	0	0	0	0	0	0	0	0	0	0	0
ASV_000115	0	0	168	0	0	0	0	0	2	0	0	0	0	0	0	1	0	1	0	0	0	0	0	0	0	0	1	0	0	0	0	0	0	0	0	0	0	0	0	0	0	0	0	0	0	0	0	0	0
ASV_000556	0	0	0	0	0	0	0	0	0	0	181	0	0	0	0	0	0	0	0	0	0	0	0	0	0	0	0	0	0	0	0	0	0	0	0	0	0	0	0	0	0	0	0	0	0	0	0	0	0
ASV_000564	0	0	0	0	0	1	3	2	2	2	0	0	0	2	1	1	0	0	0	3	7	0	2	0	7	7	0	0	7	0	0	0	0	0	0	1	0	7	7	0	0	1	1	0	0	2	0	15	1
ASV_000554	0	0	0	0	0	0	0	0	0	0	0	176	0	0	0	0	0	0	0	0	2	0	0	0	0	0	0	0	0	0	0	0	0	0	0	0	0	0	0	0	0	0	0	0	0	0	0	0	0
ASV_000596	1	0	0	3	1	0	8	2	0	0	11	5	0	2	10	0	6	1	0	14	3	0	2	0	5	1	0	0	4	0	1	2	1	1	0	0	0	2	2	1	1	0	2	2	0	0	2	2	0
ASV_003379	0	0	0	0	0	0	0	0	0	0	8	0	0	0	0	0	0	0	0	0	0	0	0	0	0	0	0	0	0	0	0	0	0	0	0	0	0	0	0	0	0	0	0	0	0	0	0	0	0
ASV_000293	3	0	0	15	15	0	2	1	6	1	0	2	1	5	0	6	11	1	2	1	0	13	9	15	0	0	6	0	1	0	0	0	0	0	0	2	0	0	0	0	0	14	0	0	0	0	0	2	1
ASV_000463	0	0	0	2	1	0	0	0	0	5	6	22	0	0	0	0	0	0	1	0	3	0	15	1	1	0	0	0	1	0	0	0	1	0	0	0	0	0	0	0	0	0	0	0	0	0	0	0	0
ASV_000565	4	1	0	1	0	0	5	6	9	0	1	4	0	0	6	0	1	0	0	5	0	0	1	0	5	1	2	0	11	0	0	1	0	0	0	5	0	1	0	0	4	0	0	2	0	0	1	1	0
ASV_000624	0	0	0	0	0	0	0	0	0	0	0	0	0	0	29	0	0	0	0	0	0	0	0	0	0	0	0	0	136	0	0	0	0	0	0	0	0	0	0	0	0	0	0	0	0	0	0	0	0
ASV_000519	0	0	0	0	0	0	0	0	0	0	0	0	0	0	0	0	0	0	0	0	0	0	0	0	0	0	0	0	0	0	0	0	0	0	0	0	0	0	0	0	0	0	0	0	0	0	0	0	0
ASV_000723	0	0	2	2	0	1	1	0	27	0	0	1	0	1	0	1	8	1	0	8	2	0	7	0	1	6	1	0	1	1	0	0	2	0	8	0	5	2	0	18	6	0	1	0	0	8	2	7	0
ASV_000557	0	0	0	0	0	0	0	0	0	0	0	0	0	0	0	0	0	1	0	0	0	0	0	0	1	0	0	0	0	0	2	5	0	18	2	1	0	0	0	0	0	0	0	0	0	28	0	0	0
ASV_000455	0	0	0	0	1	0	0	0	0	9	6	3	0	0	0	0	0	0	2	0	12	0	5	7	3	0	1	0	1	0	0	0	0	0	0	1	0	0	0	0	0	0	0	1	0	0	1	0	0
ASV_000622	1	3	5	0	0	0	0	1	13	2	0	0	0	0	4	0	0	0	0	0	0	1	0	0	0	0	0	4	0	0	4	2	0	2	0	0	0	0	0	0	0	2	0	2	0	1	3	0	1
ASV_000702	0	0	0	0	9	0	0	0	0	0	2	0	0	0	0	2	0	0	0	0	0	0	0	3	6	0	0	0	0	0	0	34	19	0	0	3	0	0	0	0	0	0	0	0	0	0	0	0	1
ASV_000538	2	0	7	0	9	2	0	0	0	0	1	0	1	7	10	1	0	5	0	0	2	0	5	3	9	3	11	2	7	1	1	18	0	0	0	2	1	0	2	0	1	0	0	5	1	0	4	2	1
ASV_000621	0	0	0	0	0	0	0	0	0	0	0	0	0	0	0	0	0	0	0	0	0	0	0	0	0	0	0	0	0	0	0	172	0	0	0	0	0	0	0	0	0	0	0	0	0	0	0	0	0
ASV_000696	0	0	0	0	0	1	0	0	0	0	4	0	0	0	0	0	0	0	0	0	5	0	0	0	0	1	0	0	0	0	0	0	0	0	0	0	0	0	0	1	7	0	0	0	0	3	0	35	0
ASV_000465	0	0	0	0	0	0	0	0	0	2	1	0	0	0	0	0	0	0	1	0	16	0	1	3	0	1	0	0	0	0	0	0	0	0	0	0	0	0	0	0	0	0	0	0	0	1	1	0	17
ASV_000532	0	0	0	0	0	0	1	0	0	0	0	0	0	0	0	0	0	0	0	0	0	0	0	1	2	0	0	0	12	0	0	0	0	0	0	0	0	0	0	0	0	0	0	0	0	0	0	0	0
ASV_000545	0	0	0	0	3	0	0	0	0	19	2	4	0	0	0	0	0	0	0	0	0	3	2	4	0	0	0	0	0	0	0	2	0	0	0	0	0	0	0	0	0	0	1	0	0	0	0	0	6
ASV_000570	0	0	5	0	2	0	1	1	0	0	1	0	4	0	0	0	0	0	2	0	0	0	0	3	0	12	0	0	0	0	0	4	0	0	0	1	0	0	0	0	0	0	0	0	0	0	0	1	0
ASV_000685	0	0	0	0	0	0	0	0	0	0	0	0	0	0	0	0	0	0	0	0	0	0	0	69	0	0	0	0	0	0	0	0	0	0	0	0	0	0	0	0	0	0	0	0	0	0	0	0	0
ASV_000722	3	0	0	0	0	0	0	0	0	0	0	0	0	0	0	0	0	0	0	0	0	0	0	0	0	0	0	0	0	0	0	0	0	0	0	0	0	0	0	0	0	0	0	0	0	0	0	0	0
ASV_000835	0	0	0	0	0	0	0	0	0	0	0	0	0	0	0	0	0	0	0	0	0	0	0	0	0	0	0	0	0	0	0	171	0	0	0	0	0	0	0	0	0	0	0	0	0	0	0	0	0
ASV_000563	0	18	0	0	0	0	3	0	0	0	4	0	0	0	0	0	0	0	0	0	0	0	0	13	0	0	0	0	0	0	0	38	3	0	0	0	0	0	0	0	0	0	0	0	0	0	0	0	0
ASV_000575	0	0	0	0	0	0	0	0	0	0	0	0	0	0	0	0	0	0	0	0	0	0	0	0	0	0	0	0	0	0	0	0	0	0	0	0	0	0	0	0	0	0	0	0	0	0	0	0	0
ASV_000530	1	0	0	0	3	0	0	0	0	7	0	2	1	0	1	0	2	0	3	0	9	2	13	10	1	1	0	0	0	0	0	1	0	0	0	0	0	0	0	0	0	0	0	0	2	0	1	4	5
ASV_000587	0	0	16	0	1	0	7	0	0	0	39	0	0	0	1	0	0	0	0	0	0	5	0	0	14	0	0	0	0	0	0	0	0	0	0	1	0	0	0	0	10	0	0	1	0	0	0	2	21
ASV_000551	0	0	0	0	0	0	0	0	0	0	0	0	0	0	0	0	0	0	0	0	0	0	0	0	0	0	0	0	0	0	0	0	0	0	0	0	0	0	0	0	0	0	0	0	0	0	0	0	0
ASV_000521	0	0	0	0	0	0	0	0	0	0	0	0	0	0	0	0	0	0	0	0	0	0	0	139	0	0	5	0	0	0	0	0	0	0	0	0	0	0	0	0	0	0	0	0	0	16	0	0	0
ASV_001139	0	0	0	0	0	0	0	0	0	0	0	0	0	0	0	0	0	0	0	0	0	0	0	0	0	0	0	0	0	0	0	0	0	0	0	0	0	0	0	0	0	0	0	0	0	0	0	0	0
ASV_000488	2	1	0	1	3	3	1	3	2	17	1	2	0	6	2	3	1	0	5	3	3	0	5	6	0	3	0	0	2	2	2	1	1	1	0	0	0	6	4	0	0	0	0	0	0	6	0	0	0
ASV_000496	0	0	0	0	0	0	0	0	4	0	4	0	0	7	1	1	0	2	0	10	25	0	9	3	7	10	3	0	13	5	0	4	5	0	3	8	3	2	2	11	7	0	1	1	0	0	0	1	0
ASV_000541	0	0	1	2	0	4	1	2	0	115	5	14	1	2	0	0	2	0	1	1	2	0	3	1	2	0	0	0	0	0	0	0	0	0	1	0	0	0	0	2	0	0	0	0	0	0	0	0	0
ASV_000679	0	0	0	0	0	0	0	0	0	0	1	0	0	2	0	0	0	0	0	0	3	0	0	0	0	1	0	0	0	0	0	0	0	0	0	0	0	0	0	0	6	0	0	0	0	0	0	21	0
ASV_000537	0	0	0	0	0	0	0	0	0	0	0	0	0	0	0	0	0	0	0	0	0	0	0	0	0	0	0	0	0	0	0	0	0	0	0	0	1	0	0	0	9	0	0	0	6	4	0	0	7
ASV_000534	0	0	0	9	2	1	0	0	0	0	0	6	1	0	1	0	0	0	0	0	11	0	3	0	4	0	0	0	0	0	1	3	0	0	0	0	0	0	0	0	0	0	0	0	0	0	0	0	0
ASV_000642	0	0	0	0	0	0	0	0	0	0	47	0	0	0	0	0	0	0	0	0	0	0	0	0	0	0	0	0	0	0	0	0	0	0	0	10	0	0	0	0	0	0	0	0	0	0	0	0	0
ASV_000788	0	0	0	0	0	0	0	0	0	0	0	0	0	0	0	0	0	0	0	0	0	0	0	0	6	4	0	0	0	0	0	0	0	0	0	0	0	53	25	53	1	0	1	0	0	2	0	0	0
ASV_000796	0	0	0	0	1	0	0	0	0	63	2	2	0	0	0	0	0	1	0	0	2	0	0	0	2	0	0	0	0	0	0	0	0	0	0	1	0	0	0	0	0	0	0	0	0	0	0	0	0
ASV_000512	2	0	0	0	2	0	0	1	0	74	0	4	1	0	0	0	2	1	1	0	16	2	9	10	0	0	0	0	0	0	0	0	1	0	0	0	0	0	0	0	0	0	0	0	0	3	0	2	1
ASV_000522	1	0	1	2	0	0	0	0	0	1	1	2	0	0	0	0	2	0	0	0	2	0	4	3	0	0	0	0	0	0	0	4	0	0	0	0	0	0	0	0	0	0	0	0	0	0	0	0	0
ASV_000583	0	0	0	0	160	1	0	0	0	0	0	0	0	0	0	0	0	0	0	0	0	0	0	0	0	0	0	0	0	0	0	0	0	0	0	0	0	0	0	0	0	0	0	0	0	0	0	0	0
ASV_000619	0	0	0	0	0	0	0	0	0	0	0	0	0	0	0	0	0	0	0	0	0	0	0	3	0	0	0	0	0	0	0	95	0	0	0	0	0	0	0	0	0	0	0	0	0	0	0	0	0
ASV_000703	0	0	0	0	0	0	0	0	0	0	0	0	0	0	0	0	0	0	0	0	0	0	0	0	1	0	0	2	2	0	0	0	0	0	0	0	0	0	0	0	2	0	4	0	0	0	0	0	0
ASV_000841	0	0	3	0	1	1	4	0	2	0	2	0	0	2	22	11	3	0	0	1	2	0	4	2	0	3	4	0	5	1	0	1	0	0	0	0	2	4	2	15	18	0	0	0	0	0	2	0	2
ASV_000870	3	0	0	0	7	2	4	2	0	0	1	0	0	1	19	0	0	1	0	0	11	0	0	0	3	4	0	0	1	0	1	11	0	0	0	10	0	7	6	2	1	0	0	6	2	0	3	2	4
ASV_000503	1	0	0	5	1	1	8	2	0	4	0	1	0	0	2	0	1	0	1	2	0	0	0	0	2	1	0	1	3	0	0	4	1	0	4	3	0	14	11	0	0	0	3	0	0	12	2	2	1
ASV_000599	0	0	1	0	1	1	0	0	3	6	1	0	0	1	1	3	2	0	1	6	12	0	0	0	2	2	0	3	1	0	1	1	1	2	0	1	1	2	0	8	8	2	6	2	1	0	0	7	0
ASV_000601	0	0	0	0	0	0	0	0	0	0	0	0	0	0	0	0	0	0	0	0	0	0	0	0	0	0	0	0	159	0	0	0	0	0	0	0	0	0	0	0	0	0	0	0	0	0	0	0	0
ASV_000623	2	0	0	0	2	0	0	0	0	0	0	6	0	0	0	0	0	0	1	8	3	0	0	0	0	0	0	0	5	0	0	5	8	0	0	0	0	0	0	0	0	0	0	1	0	0	4	0	0
ASV_000625	0	3	0	0	0	0	0	0	0	11	0	0	0	0	0	0	0	0	0	0	0	17	0	0	0	0	0	17	0	2	7	0	0	11	0	0	0	0	0	0	0	1	0	0	0	0	0	0	0
ASV_000643	0	0	0	0	0	0	0	0	0	0	0	0	0	0	0	0	0	0	0	0	0	0	0	0	0	0	0	0	0	0	0	159	0	0	0	0	0	0	0	0	0	0	0	0	0	0	0	0	0
ASV_000874	1	0	0	0	0	1	3	1	0	0	0	0	0	1	0	2	0	0	0	0	1	0	0	0	4	0	0	1	0	1	0	0	0	0	0	1	0	2	4	2	3	0	0	1	0	1	1	0	5
ASV_000654	0	0	0	0	0	0	3	0	0	0	1	0	0	0	2	0	0	0	0	26	2	0	2	0	6	12	0	0	4	0	0	5	4	0	0	0	0	2	0	6	1	4	0	0	0	3	1	0	0
ASV_000983	7	0	4	0	0	0	4	0	1	0	0	0	0	1	1	0	0	0	0	0	0	0	3	4	1	1	5	0	10	1	0	2	0	0	0	3	5	1	1	5	5	0	0	3	6	8	10	16	5
ASV_002161	0	0	0	0	0	0	1	0	0	0	0	0	0	0	0	0	0	0	0	0	0	0	0	0	0	0	0	0	0	0	0	0	0	0	0	0	0	0	0	0	0	0	0	0	0	0	0	0	0
ASV_000352	0	0	0	0	0	0	0	0	0	0	156	0	0	0	0	0	0	0	0	0	0	0	0	0	0	0	0	0	0	0	0	0	0	0	0	0	0	0	0	0	0	0	0	0	0	0	0	0	0
ASV_000629	0	0	0	0	14	0	0	0	0	0	0	0	0	0	0	0	0	0	0	0	0	0	0	74	0	0	0	0	0	0	0	1	0	0	0	0	0	0	0	0	0	0	0	0	0	0	0	0	0
ASV_000869	5	0	1	0	0	0	1	0	1	0	0	3	0	0	10	0	3	0	1	1	0	0	0	2	1	1	0	0	7	0	0	4	0	1	2	2	0	0	1	0	0	2	3	0	0	0	4	3	0
ASV_000573	0	0	0	0	0	0	0	0	0	0	0	0	0	0	3	0	0	0	0	0	0	0	0	151	0	0	0	0	2	0	0	0	0	0	0	0	0	0	0	0	0	0	0	0	0	0	0	0	0
ASV_000589	0	0	0	0	0	0	0	0	0	0	0	0	0	0	0	0	0	0	0	0	0	0	0	0	0	0	0	0	0	0	0	0	0	0	0	0	0	0	0	0	0	0	0	0	0	0	0	0	0
ASV_000581	0	0	0	0	0	0	0	0	0	3	1	1	0	0	0	0	0	0	8	0	0	0	2	101	0	0	0	0	2	0	0	0	0	0	0	0	1	0	0	0	0	0	0	0	0	0	0	0	0
ASV_000667	0	0	0	0	0	0	0	0	0	0	0	0	0	0	0	0	0	0	0	0	0	0	0	0	6	0	0	0	0	0	0	0	0	0	0	0	0	0	0	0	0	0	0	0	0	0	0	0	0
ASV_000500	0	0	0	0	0	0	0	0	0	0	0	0	0	0	2	0	0	0	0	0	0	0	0	0	4	0	0	0	0	0	0	0	0	0	0	0	0	0	0	0	0	0	0	0	0	0	0	0	0
ASV_000633	0	0	0	0	0	0	0	0	0	0	0	0	0	0	0	0	0	0	0	0	0	0	0	154	0	0	0	0	0	0	0	0	0	0	0	0	0	0	0	0	0	0	0	0	0	0	0	0	0
ASV_000486	4	0	1	0	0	3	4	2	6	0	0	1	0	0	1	0	0	0	0	4	3	0	2	0	1	0	0	0	2	0	0	2	1	0	0	3	0	0	0	0	0	0	0	2	0	0	0	0	0
ASV_000600	0	0	0	47	0	0	0	0	0	0	0	0	0	0	0	0	0	0	0	0	0	0	0	49	0	0	0	0	0	0	0	0	0	0	0	0	0	0	0	0	0	0	0	0	1	0	0	0	0
ASV_000682	0	0	0	0	38	0	0	0	0	0	0	0	0	0	0	0	0	0	0	0	0	2	0	0	3	0	0	0	0	0	0	9	0	0	0	0	0	2	0	0	0	0	0	0	0	0	0	0	0
ASV_000366	11	0	0	0	0	0	1	0	0	0	0	0	0	0	13	0	0	0	0	0	0	0	0	14	0	0	0	0	12	0	0	34	0	1	0	13	0	3	1	0	0	0	0	0	1	5	3	0	5
ASV_000466	0	0	0	0	0	0	0	0	0	0	0	0	0	0	0	0	0	0	0	0	0	0	0	0	0	0	0	0	0	0	0	0	0	0	0	0	0	0	0	0	0	0	0	0	0	0	0	0	9
ASV_000735	0	0	0	0	0	0	0	0	0	0	0	0	0	0	0	0	0	0	0	0	0	0	0	0	0	0	0	0	0	0	0	0	0	0	0	0	0	0	0	0	0	0	0	0	0	0	0	0	0
ASV_000634	0	0	0	0	0	0	0	0	0	0	5	0	1	0	0	0	0	0	0	0	0	0	0	0	0	0	0	0	0	0	0	0	0	0	0	0	0	0	0	0	0	0	0	0	0	0	0	0	0
ASV_000729	2	1	3	0	0	0	2	0	7	1	1	0	1	0	5	0	0	0	0	0	0	0	1	1	3	0	0	2	4	0	1	3	0	3	0	1	0	0	0	0	0	2	0	1	0	0	4	0	0
ASV_000746	0	0	0	0	0	0	0	0	0	0	0	0	0	0	0	0	0	0	0	0	0	0	0	0	0	0	0	0	0	0	0	0	0	0	0	0	0	0	0	0	0	0	0	0	0	0	0	0	0
ASV_000525	0	1	0	0	4	0	0	0	0	61	0	11	1	0	1	0	1	0	8	0	15	1	18	13	0	0	0	0	2	0	0	0	0	0	0	0	0	0	0	0	0	0	0	0	0	0	0	0	4
ASV_000778	0	0	0	0	0	0	0	0	0	0	0	0	0	0	0	1	0	0	0	0	0	0	0	0	0	0	0	0	0	0	0	0	0	0	0	0	0	0	0	0	0	0	0	0	0	0	0	0	0
ASV_000595	0	0	0	0	0	0	0	0	0	0	0	0	0	0	0	0	0	0	0	0	0	0	0	0	0	0	0	0	0	0	0	0	0	0	0	0	0	0	0	0	0	0	0	0	0	0	0	0	0
ASV_000823	0	0	0	0	0	0	0	0	0	0	0	0	0	0	0	0	0	0	0	0	0	0	0	0	0	0	0	0	0	0	0	0	0	0	0	0	0	0	0	0	0	0	0	0	0	0	0	0	0
ASV_000639	0	0	0	0	0	0	0	0	0	0	0	0	0	0	0	0	0	0	0	0	0	0	0	0	61	0	0	0	0	0	0	0	0	0	0	0	0	0	0	0	0	0	4	0	0	33	0	0	0
ASV_000487	0	0	0	0	0	0	0	0	0	0	2	0	0	0	0	0	0	0	0	0	0	0	0	0	0	0	0	0	0	0	0	0	0	0	0	0	0	0	0	0	0	0	0	0	0	6	0	0	0
ASV_000593	1	1	0	2	1	1	0	0	2	39	5	2	3	3	3	0	4	1	1	0	3	0	10	6	0	0	0	0	1	0	0	2	1	0	0	0	0	0	0	0	0	0	0	0	0	0	0	3	0
ASV_000432	1	0	0	0	5	21	0	0	2	0	0	0	0	4	0	0	0	0	0	0	31	0	0	0	11	2	0	0	1	0	0	0	0	0	0	0	0	0	0	0	0	0	0	0	0	0	0	10	0
ASV_000546	0	0	0	0	1	2	0	0	0	58	5	10	1	1	0	0	0	0	1	0	14	0	10	3	0	3	1	0	0	1	0	1	0	0	0	0	0	0	0	0	0	0	0	0	0	0	1	0	2
ASV_000878	0	0	0	0	0	0	0	0	0	0	0	0	0	0	0	0	0	0	0	0	0	0	0	0	0	0	0	0	0	0	0	0	0	0	0	0	0	0	0	0	0	38	0	0	0	0	0	0	0
ASV_002634	0	0	0	145	0	0	0	0	0	0	0	0	0	0	0	0	0	0	0	0	0	0	0	0	0	0	0	0	0	0	0	0	0	0	0	0	0	0	0	0	0	0	0	0	0	0	0	0	0
ASV_000626	0	0	0	0	0	0	0	0	0	0	0	0	0	0	0	0	0	0	0	0	0	0	0	0	0	0	0	0	0	0	0	0	0	0	0	0	0	0	0	0	0	0	0	0	0	0	0	0	0
ASV_000652	0	3	0	0	1	0	0	0	0	10	1	0	0	0	0	0	0	0	4	0	4	0	2	1	0	0	0	0	0	0	0	0	0	0	0	0	0	0	0	0	0	0	0	0	0	0	0	0	17
ASV_000655	0	0	0	0	0	0	0	0	0	0	0	0	0	0	0	0	0	0	0	0	0	0	0	0	0	0	0	0	0	0	0	112	0	0	0	0	0	0	0	0	0	0	0	0	0	0	0	0	0
ASV_000706	0	0	0	28	0	0	0	0	0	0	3	0	0	0	0	0	0	0	0	0	0	0	0	112	0	0	0	0	0	0	0	0	0	0	0	0	0	0	0	0	0	0	0	0	0	0	0	0	0
ASV_000726	0	0	0	0	0	0	0	0	0	0	1	0	0	0	0	0	0	0	0	0	0	0	0	0	0	0	0	0	0	0	0	0	0	0	0	0	0	0	0	0	0	0	5	0	0	0	0	0	0
ASV_000934	1	0	0	0	1	1	0	1	1	3	0	1	0	0	0	0	0	0	1	3	0	1	1	0	1	0	2	2	2	0	0	0	5	0	1	0	1	0	1	1	0	5	5	0	1	2	0	1	0
ASV_001064	1	0	1	0	0	5	7	0	4	23	0	0	0	0	12	1	0	0	0	0	4	0	0	0	3	0	0	1	1	0	1	1	0	22	1	3	0	7	2	6	1	2	3	0	0	0	0	2	0
ASV_000580	0	0	0	3	0	0	0	0	3	0	6	0	0	0	3	0	0	0	1	0	0	0	0	8	0	0	0	0	0	0	0	50	0	3	0	0	0	0	0	0	0	2	0	0	0	0	0	0	0
ASV_000801	0	0	0	0	0	1	0	0	0	0	1	0	0	0	0	0	0	0	0	0	2	0	0	0	1	1	0	0	0	0	0	0	0	0	0	0	0	0	0	0	8	0	0	1	0	1	0	22	0
ASV_000860	0	0	5	0	0	0	1	0	0	0	1	0	0	0	0	0	0	0	0	0	0	0	2	0	2	0	1	0	3	0	0	1	1	0	0	1	1	3	0	0	0	0	0	0	1	0	1	1	0
ASV_000579	0	0	0	0	1	0	0	0	0	4	3	3	0	0	0	0	0	0	0	0	5	0	3	0	0	0	0	0	0	0	0	0	0	0	0	0	0	0	0	0	0	0	0	0	0	0	0	2	5
ASV_000647	17	0	0	0	0	0	0	64	0	0	0	0	0	0	0	0	0	0	0	0	0	0	0	0	0	0	0	0	59	0	0	0	0	0	0	0	0	0	0	0	0	0	0	0	0	0	0	0	0
ASV_000698	0	0	0	1	0	0	0	0	0	0	0	2	2	0	0	0	0	0	0	0	6	0	3	0	0	0	0	0	0	0	0	0	0	0	0	0	0	0	0	0	0	0	0	0	0	0	0	0	1
ASV_000745	0	0	0	0	0	0	0	0	0	0	11	0	0	0	0	0	0	0	0	0	0	0	0	0	0	0	0	0	0	0	0	0	0	0	0	0	0	0	0	0	0	0	0	0	0	0	0	0	0
ASV_000441	0	0	0	50	0	0	0	0	0	0	0	0	0	0	0	0	0	0	0	0	0	0	0	0	0	0	0	0	0	0	0	0	0	0	0	0	0	0	0	0	33	0	0	0	0	0	0	0	0
ASV_000604	0	0	0	7	0	0	0	0	0	0	41	0	0	0	0	0	0	0	0	0	0	0	0	0	0	0	0	0	19	0	0	0	0	0	0	0	0	0	0	0	0	0	0	0	0	0	0	0	0
ASV_000683	0	0	0	0	0	0	0	0	0	0	0	0	0	0	0	0	0	0	0	0	0	0	0	0	0	0	0	0	0	0	0	0	0	0	0	0	0	0	0	0	0	0	0	0	0	139	0	0	0
ASV_000748	0	0	0	0	0	0	0	0	0	0	0	0	0	0	0	0	0	0	0	0	0	0	0	3	0	0	0	0	0	0	0	99	0	0	0	0	0	0	0	0	0	0	0	0	0	0	0	0	0
ASV_000660	0	0	0	0	0	0	0	0	0	0	0	0	0	0	0	0	0	0	0	0	0	0	0	0	0	0	0	0	0	0	0	0	0	0	0	0	0	0	0	0	0	0	0	0	0	0	0	0	0
ASV_000673	0	0	0	0	0	0	0	0	0	138	0	0	0	0	0	0	0	0	0	0	0	0	0	0	0	0	0	0	0	0	0	0	0	0	0	0	0	0	0	0	0	0	0	0	0	0	0	0	0
ASV_000738	0	0	0	0	0	0	0	0	0	0	0	0	0	0	0	0	0	0	0	0	0	0	0	0	0	0	0	0	0	0	0	0	0	0	0	0	0	0	0	0	0	0	0	0	0	138	0	0	0
ASV_000868	2	0	3	0	2	0	0	1	2	0	3	0	0	6	5	0	0	0	0	0	2	0	0	0	6	1	2	2	0	0	0	0	0	2	0	0	0	1	0	6	6	5	0	1	0	3	1	0	0
ASV_000663	0	0	0	0	0	0	0	0	0	0	0	0	0	0	0	0	0	0	0	0	1	0	3	2	0	0	0	0	0	0	0	0	1	0	0	0	0	0	0	1	0	0	0	0	0	0	0	0	1
ASV_000631	0	0	0	0	0	0	0	0	0	0	136	0	0	0	0	0	0	0	0	0	0	0	0	0	0	0	0	0	0	0	0	0	0	0	0	0	0	0	0	0	0	0	0	0	0	0	0	0	0
ASV_000658	0	0	0	0	0	0	0	0	0	0	4	3	0	0	0	0	0	0	0	0	33	0	10	0	0	0	1	0	0	0	0	0	0	0	0	0	0	0	0	0	0	0	0	0	0	0	0	0	0
ASV_000803	0	0	0	0	0	0	0	0	0	0	0	0	0	0	0	0	0	0	0	0	0	0	0	0	0	0	0	0	0	0	0	136	0	0	0	0	0	0	0	0	0	0	0	0	0	0	0	0	0
ASV_000413	0	0	0	0	1	0	0	0	0	0	0	2	0	0	0	0	0	0	0	0	0	0	1	0	0	0	0	0	0	0	0	0	0	0	0	8	0	0	0	0	0	0	0	0	0	0	0	0	0
ASV_000611	1	0	0	0	0	0	0	0	1	0	0	0	0	0	0	4	0	0	0	0	2	0	0	0	3	0	0	0	0	1	0	0	0	0	0	0	1	0	0	3	0	0	0	0	0	2	0	0	0
ASV_000848	0	0	1	0	0	0	0	0	0	7	0	0	0	0	0	0	0	0	0	0	0	1	1	1	0	1	0	0	1	0	1	2	0	1	0	1	0	11	5	0	0	0	0	0	0	3	0	7	0
ASV_000608	0	0	0	0	0	0	0	0	0	0	0	0	0	0	0	0	0	0	0	0	21	0	0	0	0	0	0	0	0	0	0	0	0	0	0	0	0	0	0	0	0	0	0	0	0	0	0	0	0
ASV_000610	0	0	0	0	0	0	0	0	0	0	0	0	0	0	4	0	0	0	0	0	0	0	0	0	0	0	0	0	0	0	0	39	0	0	0	0	0	0	0	0	2	0	0	0	0	16	0	0	0
ASV_000637	0	0	0	0	0	0	0	0	0	1	0	1	0	0	0	0	0	0	1	0	22	0	12	0	1	0	0	1	0	0	0	0	0	0	0	0	0	0	0	0	0	0	0	0	0	0	0	0	0
ASV_000650	0	134	0	0	0	0	0	0	0	0	0	0	0	0	0	0	0	0	0	0	0	0	0	0	0	0	0	0	0	0	0	0	0	0	0	0	0	0	0	0	0	0	0	0	0	0	0	0	0
ASV_000666	0	0	0	0	0	0	0	0	0	0	0	0	0	0	0	0	0	0	0	0	0	0	0	0	0	0	0	0	0	0	0	19	0	0	0	0	0	0	0	0	0	0	0	0	0	0	0	0	0
ASV_000671	0	0	0	0	0	0	0	0	0	0	0	0	0	0	0	0	0	0	0	0	0	0	0	0	0	0	0	0	0	0	0	0	0	0	0	0	0	0	0	0	0	0	0	0	0	0	0	0	0
ASV_001553	1	0	0	0	0	0	0	0	0	0	0	0	0	1	3	1	0	0	0	0	5	0	0	0	3	2	1	0	2	0	3	3	0	0	0	0	0	0	2	4	2	0	0	1	1	0	0	0	1
ASV_001578	0	0	0	0	19	0	0	0	0	0	0	113	0	0	0	0	1	0	0	0	0	0	0	1	0	0	0	0	0	0	0	0	0	0	0	0	0	0	0	0	0	0	0	0	0	0	0	0	0
ASV_001637	0	0	0	0	0	0	0	0	0	0	0	0	0	0	0	0	0	0	0	0	0	0	0	0	0	0	0	0	0	0	0	0	0	0	0	0	0	0	0	0	0	0	0	0	0	0	0	0	0
ASV_000681	0	0	0	0	0	0	0	0	0	0	0	0	0	0	0	0	0	0	0	0	0	0	0	0	0	0	0	0	0	0	0	0	0	0	0	0	0	0	0	0	0	0	0	0	0	0	0	0	0
ASV_000443	0	1	0	0	14	0	0	0	0	0	2	0	0	0	0	0	0	0	0	0	0	0	0	0	0	0	0	0	0	0	0	11	0	0	0	0	0	0	0	0	0	9	1	0	0	0	0	0	0
ASV_000724	0	0	0	1	2	0	20	0	0	0	0	4	0	0	0	0	4	0	0	9	2	0	1	0	2	0	0	0	0	0	0	0	2	0	4	0	0	0	0	0	0	0	0	0	0	1	1	1	0
ASV_000755	0	0	2	0	0	0	6	0	0	0	30	0	19	0	0	0	0	0	0	0	0	0	0	0	1	0	0	0	0	0	0	2	0	0	0	0	0	0	0	0	0	0	0	0	0	0	0	0	0
ASV_001574	0	0	9	0	0	0	0	0	15	2	0	1	0	0	4	5	10	0	1	0	0	9	7	0	0	0	5	5	7	0	3	2	0	0	0	0	3	0	0	4	15	6	1	2	0	0	14	0	0
ASV_000648	0	0	0	0	0	0	0	0	0	8	0	0	0	1	0	0	0	0	1	0	0	5	6	6	0	0	0	0	0	0	0	1	0	0	0	0	0	0	0	0	0	5	0	0	0	0	0	0	2
ASV_000675	0	0	0	0	0	0	0	0	0	0	0	0	1	0	0	0	0	0	0	0	1	0	2	0	0	0	0	0	0	0	0	0	0	0	0	0	0	0	0	0	0	0	0	0	0	0	0	0	0
ASV_000677	0	0	0	0	0	0	0	0	0	0	0	0	0	0	0	0	0	0	0	0	0	0	0	131	0	0	0	0	0	0	0	0	0	0	0	0	0	0	0	0	0	0	0	0	0	0	0	0	0
ASV_000711	0	0	0	0	0	0	0	0	0	70	1	5	1	0	0	0	0	0	0	0	3	0	2	0	0	0	0	0	0	0	0	0	0	0	0	0	0	0	2	0	0	1	0	0	0	0	0	0	1
ASV_001966	0	0	0	0	2	0	0	0	0	0	1	0	2	3	2	0	0	0	1	2	3	0	1	1	0	1	1	1	0	0	1	0	0	0	0	0	0	0	0	0	0	0	1	0	0	1	0	4	0
ASV_000686	0	0	0	10	0	0	3	0	0	0	13	0	0	0	0	0	0	0	0	0	0	0	0	0	0	0	0	0	0	0	0	0	0	0	0	0	0	0	0	0	0	0	0	0	0	0	0	0	0
ASV_000691	0	0	0	0	0	0	0	0	0	0	0	0	0	0	0	0	0	0	0	0	0	0	0	0	0	0	0	0	0	0	0	0	0	0	0	0	0	0	0	0	0	0	0	0	0	0	0	0	0
ASV_000692	0	0	0	0	0	0	0	0	0	0	0	0	0	0	0	0	0	0	0	0	0	0	0	0	0	0	0	0	0	0	0	0	0	0	0	0	0	0	0	0	0	0	0	0	0	0	0	0	0
ASV_000974	2	0	1	0	1	12	3	0	8	0	1	2	0	1	0	0	2	0	0	2	6	0	1	0	5	2	2	0	0	1	1	0	3	0	0	0	3	0	0	0	3	0	0	0	0	0	0	0	0
ASV_000757	0	0	0	0	0	0	0	0	0	0	0	0	0	0	0	0	0	0	0	0	0	0	0	47	0	0	0	0	0	0	0	0	0	0	0	0	0	0	0	0	0	0	0	0	0	0	0	0	0
ASV_000653	0	0	0	2	7	0	0	0	0	0	66	0	0	0	0	0	0	0	0	0	0	0	0	51	0	0	0	0	0	0	0	0	0	0	0	0	0	0	0	0	0	0	0	0	0	0	0	0	0
ASV_000708	0	20	0	67	32	0	9	0	0	0	0	0	0	0	0	0	0	0	0	0	0	0	0	0	0	0	0	0	0	0	0	0	0	0	0	0	0	0	0	0	0	0	0	0	0	0	0	0	0
ASV_000775	0	0	0	0	0	0	0	0	0	0	0	0	0	0	0	0	0	0	0	0	0	0	0	66	0	0	0	0	0	0	0	0	0	0	0	0	0	0	0	0	0	0	0	0	0	0	0	0	0
ASV_000913	0	0	0	0	0	0	0	0	0	0	0	0	0	0	0	0	0	0	0	0	0	0	0	0	0	0	0	0	0	0	0	0	0	0	0	0	0	0	0	0	3	0	0	0	0	0	0	33	2
ASV_000612	0	0	0	0	0	0	0	0	0	0	0	0	0	0	3	0	0	0	0	0	0	0	0	0	0	0	0	0	0	0	0	34	0	0	0	4	0	6	0	0	0	1	0	0	0	0	0	0	0
ASV_000693	0	0	0	0	0	0	0	0	0	0	0	0	0	0	0	0	0	0	0	0	0	0	0	127	0	0	0	0	0	0	0	0	0	0	0	0	0	0	0	0	0	0	0	0	0	0	0	0	0
ASV_001006	0	0	0	0	0	0	0	0	1	3	0	0	0	0	3	2	0	0	0	3	6	0	0	1	3	2	0	0	5	0	2	0	0	4	1	0	0	4	0	7	5	3	0	0	0	1	0	9	2
ASV_000646	1	0	0	0	0	0	1	0	0	0	0	0	0	0	0	0	0	0	0	0	0	0	0	0	1	0	0	0	0	0	0	0	0	0	0	0	0	0	0	0	0	0	0	0	0	0	0	0	0
ASV_000701	0	0	0	0	0	0	0	0	0	0	0	0	0	0	0	0	0	0	0	0	0	0	0	0	0	0	0	0	0	0	0	0	0	0	0	0	0	0	0	0	0	0	0	0	0	0	0	0	0
ASV_000751	0	0	0	2	1	0	0	0	0	0	0	0	0	0	0	0	0	0	0	0	0	0	0	9	0	0	0	0	0	0	0	110	0	0	0	0	0	0	0	0	0	0	0	0	0	0	0	0	0
ASV_000812	0	0	0	0	0	0	0	0	0	0	0	0	0	0	0	0	0	0	0	0	0	0	0	0	0	0	0	0	0	0	0	0	0	0	0	0	0	0	0	0	0	0	0	0	0	0	0	0	0
ASV_000640	0	0	0	0	0	0	24	0	0	0	0	0	0	0	0	0	0	0	0	0	0	0	0	0	0	0	0	0	0	0	0	99	0	0	0	0	0	0	0	0	0	0	0	0	0	0	0	0	0
ASV_000747	0	0	2	2	2	1	0	3	1	3	11	0	0	0	0	0	0	2	1	0	0	0	0	0	0	0	0	0	0	0	0	2	0	0	0	0	0	0	0	0	0	0	0	0	0	0	0	0	1
ASV_000769	0	0	0	0	0	0	0	0	0	0	0	0	0	0	0	0	0	0	0	0	0	0	0	101	24	0	0	0	0	0	0	0	0	0	0	0	0	0	0	0	0	0	0	0	0	0	0	0	0
ASV_000942	0	0	0	0	0	0	3	6	0	0	1	0	0	11	0	0	0	0	0	0	0	0	0	6	5	0	0	0	4	0	0	1	0	0	0	7	0	0	0	0	0	2	0	0	0	0	0	0	2
ASV_002739	0	0	0	0	0	0	0	0	0	0	0	0	0	0	0	0	0	0	0	0	0	0	0	0	0	0	0	0	0	0	0	0	0	0	0	0	0	0	122	0	0	0	0	0	3	0	0	0	0
ASV_003195	1	4	2	7	0	1	1	0	0	0	2	4	5	5	0	0	7	16	0	0	2	3	0	0	2	0	1	9	0	11	5	1	4	0	1	2	1	0	0	2	0	1	0	1	0	0	1	0	1
ASV_003308	0	0	1	0	0	0	1	0	2	0	0	0	1	0	6	2	1	0	0	1	1	0	1	0	1	4	0	0	23	2	3	4	0	0	0	5	0	2	0	12	9	0	0	2	0	2	0	5	0
ASV_000577	2	0	0	0	0	0	3	0	0	5	2	2	1	0	0	0	0	0	0	0	1	1	0	5	0	2	0	0	0	0	0	1	0	0	0	1	0	0	0	0	2	0	0	0	0	0	1	0	0
ASV_000718	0	0	0	0	0	0	0	0	0	0	0	0	0	0	0	0	0	0	0	0	0	0	0	0	0	0	0	0	0	0	122	0	0	0	0	2	0	0	0	0	0	0	0	0	0	0	0	0	0
ASV_000944	0	0	4	1	1	1	3	0	0	7	0	1	0	0	2	0	4	3	0	5	1	0	4	0	1	0	0	0	7	0	2	1	0	1	2	0	0	1	0	0	0	0	1	0	0	1	0	0	0
ASV_001017	119	0	0	0	0	0	0	0	0	0	0	0	0	0	1	0	0	0	0	0	0	0	0	0	0	0	0	0	0	0	0	0	0	0	0	0	0	0	0	0	0	0	0	0	0	0	0	0	0
ASV_000191	0	0	0	0	0	0	4	0	0	3	2	4	0	1	95	5	9	0	0	0	0	0	0	0	0	0	0	0	0	0	0	0	0	0	0	0	0	0	0	0	0	0	0	0	0	0	0	0	0
ASV_000707	0	0	0	0	0	0	0	0	0	0	0	0	0	0	0	0	0	0	0	0	0	0	0	0	0	0	0	0	0	0	0	0	0	0	0	0	0	0	0	0	0	123	0	0	0	0	0	0	0
ASV_000774	0	3	0	0	0	0	0	0	0	19	0	0	0	0	0	0	0	0	1	0	0	23	0	0	0	0	0	13	0	0	4	0	0	9	0	0	0	0	0	0	0	2	0	0	0	0	0	0	0
ASV_000786	15	0	3	0	18	0	0	0	0	1	5	0	0	0	0	0	0	0	0	0	0	6	0	0	4	0	0	0	0	0	0	0	0	0	0	0	0	0	0	0	0	0	0	0	0	0	0	0	0
ASV_002531	0	0	0	0	0	0	0	0	0	1	0	0	0	0	0	0	0	0	1	3	0	1	0	3	0	0	0	3	1	0	3	2	0	2	1	0	0	5	3	1	2	1	0	0	0	4	0	1	0
ASV_000713	0	0	0	0	0	0	0	0	0	0	0	0	0	0	0	0	0	0	0	0	0	0	0	0	0	0	0	0	0	0	0	0	0	0	0	0	0	0	0	0	0	0	0	0	0	0	0	0	0
ASV_000839	0	0	0	0	0	0	1	0	0	2	0	0	1	0	0	0	0	0	0	0	0	1	2	0	0	1	1	1	0	0	0	0	2	0	1	0	0	1	0	1	0	0	0	0	0	3	0	1	0
ASV_000935	0	0	0	0	0	0	0	0	0	0	2	0	0	0	0	1	1	0	0	7	5	0	1	0	4	7	0	3	8	0	10	2	3	0	6	4	0	10	5	0	0	5	2	5	1	1	2	4	0
ASV_001214	3	1	1	2	3	2	0	0	0	4	0	22	1	5	1	3	1	2	1	0	0	3	4	4	0	0	0	0	0	0	0	0	0	0	0	0	0	0	1	0	0	3	0	1	2	0	0	0	2
ASV_000661	0	0	0	0	0	0	0	0	0	0	0	0	0	0	0	0	0	0	0	0	0	0	0	0	0	0	0	0	0	0	0	0	0	0	0	0	0	0	0	0	0	0	0	0	0	0	0	0	0
ASV_000734	0	0	0	0	0	0	0	0	0	0	0	0	0	0	0	0	0	0	0	0	0	0	0	0	0	0	0	0	0	0	0	0	0	0	0	0	0	0	0	0	0	0	0	0	0	0	0	0	0
ASV_000797	0	0	0	0	0	0	0	0	0	0	7	0	0	0	0	0	0	0	0	0	0	0	0	0	0	0	0	0	0	0	0	0	0	0	0	0	0	0	0	0	0	0	0	0	0	0	0	0	0
ASV_000861	0	0	0	0	0	0	0	1	0	4	3	0	0	0	18	0	0	0	1	8	0	0	0	1	0	0	0	1	23	0	0	2	1	2	0	3	0	19	4	0	0	1	0	0	0	7	0	0	0
ASV_001101	0	0	0	0	0	0	0	0	2	3	0	0	0	0	4	0	0	0	0	0	0	0	0	0	1	4	0	1	1	0	0	0	0	1	0	0	2	0	0	9	2	0	0	0	0	1	0	5	0
ASV_000524	0	0	0	0	5	9	0	0	0	0	0	0	0	1	0	0	0	0	0	0	13	0	0	0	4	1	0	0	0	0	0	0	0	0	0	0	0	0	0	0	0	0	0	0	0	0	0	1	0
ASV_000689	0	0	2	0	1	0	0	0	0	1	3	0	0	0	0	0	0	0	0	0	17	0	10	0	0	0	0	0	0	0	0	0	0	0	0	0	0	0	0	0	0	0	0	0	2	0	0	0	0
ASV_000742	0	0	0	18	1	0	2	0	0	0	11	0	0	0	0	0	0	0	0	0	0	0	0	0	0	0	0	0	0	0	0	0	0	0	0	0	0	0	0	0	0	0	0	0	0	0	0	0	0
ASV_000777	0	0	0	0	0	0	0	0	0	0	1	0	0	0	0	0	0	0	0	0	0	0	0	0	0	0	0	0	0	0	0	1	0	0	0	0	0	0	0	0	0	0	0	0	0	0	0	0	117
ASV_003129	1	0	0	0	0	0	0	0	1	0	0	0	0	0	4	1	0	0	0	0	1	0	0	3	0	2	0	0	4	0	0	0	0	1	2	0	0	3	2	0	0	0	2	0	0	2	1	0	0
ASV_000704	0	0	0	0	4	0	1	0	0	15	0	1	0	4	20	0	6	1	1	0	0	0	10	1	0	3	0	0	15	0	0	0	2	0	0	0	0	0	0	0	0	2	0	0	0	0	1	0	0
ASV_000710	0	0	0	28	0	0	0	0	0	0	68	0	0	0	0	0	0	0	0	0	0	0	0	0	0	0	0	0	0	0	0	0	0	0	0	0	0	0	0	0	0	0	0	0	0	5	0	0	0
ASV_000802	0	0	0	0	2	0	3	0	1	0	1	0	0	0	0	0	0	0	0	0	2	0	0	0	2	0	0	0	1	1	0	0	0	0	1	0	2	0	0	1	0	0	5	0	0	10	0	3	0
ASV_000821	0	0	0	0	0	0	0	0	0	0	1	0	0	0	0	0	0	0	0	0	0	0	0	31	0	0	0	0	0	0	0	4	0	0	0	0	0	0	0	0	0	0	0	0	0	0	0	0	0
ASV_001008	4	0	0	0	1	0	5	1	0	0	2	0	0	4	10	0	0	1	0	9	0	0	1	0	0	2	0	0	1	0	0	0	1	0	0	0	0	0	0	0	0	0	0	0	0	0	0	1	0
ASV_001799	2	1	2	0	0	0	1	2	6	0	0	0	0	0	0	0	0	0	0	0	0	0	0	0	0	0	1	0	0	1	1	9	0	0	0	24	0	0	2	3	5	0	0	1	1	0	2	0	1
ASV_000244	1	0	2	0	0	0	2	0	1	1	0	1	0	0	1	0	1	0	0	0	1	0	1	0	0	0	0	0	0	0	0	0	0	0	0	0	0	0	0	0	0	0	0	0	0	0	0	0	0
ASV_000543	0	0	0	0	0	1	0	0	3	27	8	1	3	0	2	1	0	0	0	1	7	0	5	0	0	0	0	0	0	0	0	0	1	1	0	0	0	0	0	0	0	0	0	0	0	0	0	0	0
ASV_000731	0	0	0	0	0	0	0	0	0	0	0	0	0	0	0	0	0	0	0	0	4	0	0	0	0	0	0	0	0	0	0	0	0	0	0	0	0	0	0	0	0	0	0	0	0	1	0	0	1
ASV_000773	0	0	0	0	0	0	0	0	0	0	117	0	0	0	0	0	0	0	0	0	0	0	0	0	0	0	0	0	0	0	0	0	0	0	0	0	0	0	0	0	0	0	0	0	0	0	0	0	0
ASV_001031	1	0	0	0	0	0	0	1	0	0	1	0	0	4	7	0	0	1	0	0	0	1	0	0	1	0	0	1	6	1	0	4	0	1	0	2	0	0	1	0	0	4	0	0	5	0	22	0	0
ASV_001428	2	0	1	7	0	0	19	0	1	0	2	0	0	2	1	0	18	0	0	1	3	0	0	0	4	6	1	0	0	0	0	5	0	0	1	1	0	0	0	0	4	0	0	0	2	0	0	1	1
ASV_000651	0	0	0	5	7	0	1	0	0	1	1	0	0	0	0	0	0	0	0	0	0	0	0	0	1	0	0	0	0	0	0	28	0	0	0	0	0	0	0	0	0	0	0	0	0	0	0	0	0
ASV_000676	0	0	0	0	0	0	0	0	0	0	6	0	0	0	0	0	0	0	0	0	0	0	0	0	0	0	0	0	0	0	0	0	0	0	0	0	0	0	0	0	0	0	0	0	0	0	0	0	0
ASV_000770	0	0	0	67	0	0	0	0	0	0	0	0	0	0	0	0	0	0	0	0	0	0	0	0	5	0	0	0	0	0	0	0	0	0	0	0	0	0	0	0	0	0	0	0	0	0	0	0	0
ASV_000853	1	0	0	0	0	0	0	0	0	8	1	0	0	0	0	0	0	0	0	0	4	3	2	3	0	2	0	1	0	1	0	1	0	0	0	1	0	0	0	0	1	7	0	0	0	0	2	0	0
ASV_000987	0	3	0	12	0	0	0	0	0	0	0	0	0	0	0	0	0	0	0	0	0	0	3	0	2	0	2	0	27	0	0	0	0	0	0	11	0	0	0	0	0	0	0	0	0	10	0	0	0
ASV_001022	0	0	0	0	0	0	0	0	0	0	0	0	0	0	0	0	0	0	0	0	0	0	0	0	0	0	0	0	0	0	0	0	0	0	0	0	0	0	0	0	0	0	0	0	0	0	0	0	0
ASV_000649	0	0	0	0	0	0	0	0	0	0	0	0	0	0	0	0	0	0	0	9	0	0	8	0	0	0	0	0	0	0	0	0	0	0	0	0	0	14	3	0	14	0	66	0	0	0	0	0	0
ASV_000699	0	0	0	0	0	4	0	0	3	3	0	92	2	2	0	0	0	0	0	0	0	0	0	1	0	0	0	0	0	0	0	4	0	0	0	0	0	0	0	0	0	0	0	0	0	0	0	0	2
ASV_000752	0	0	0	2	0	0	0	0	0	0	0	0	0	0	0	0	0	0	0	0	0	0	0	88	10	0	0	0	0	0	0	0	0	0	0	0	0	0	0	0	0	0	0	0	0	0	0	0	0
ASV_000858	0	0	0	3	0	0	8	0	0	0	3	0	0	0	0	0	2	0	0	2	0	0	0	0	0	4	0	0	0	0	0	0	0	0	0	0	0	0	0	0	0	0	1	0	0	1	0	6	0
ASV_000656	1	0	0	0	2	0	0	0	0	0	0	25	0	0	0	0	0	3	7	0	6	0	7	3	0	0	0	0	0	0	0	0	0	0	0	0	0	0	0	0	0	7	0	0	2	0	5	0	0
ASV_000566	0	0	0	0	0	0	0	2	0	0	2	1	0	3	1	0	0	0	0	1	4	0	1	0	4	3	1	1	1	1	0	6	1	2	1	2	1	1	2	0	4	3	0	0	0	0	0	6	2
ASV_000635	0	2	0	2	0	1	3	1	9	0	2	3	0	2	0	0	0	0	0	0	5	0	1	1	2	6	0	0	1	0	0	1	0	0	0	0	1	0	1	3	2	0	2	0	0	2	2	3	0
ASV_000697	0	0	0	0	0	0	0	0	0	10	0	0	0	0	0	0	0	0	0	0	0	0	2	0	0	0	0	0	0	0	0	0	0	0	0	0	0	0	0	0	0	0	0	0	0	0	0	0	0
ASV_000810	0	0	0	2	0	0	0	0	0	0	4	0	0	0	0	0	0	0	0	0	0	0	0	0	0	0	0	0	0	0	0	3	0	0	0	0	0	0	0	0	0	0	0	0	0	0	0	0	0
ASV_000819	0	0	0	0	0	0	0	0	0	0	0	0	0	0	0	0	0	0	0	0	0	0	0	0	0	0	0	0	0	0	0	0	0	0	0	0	0	0	0	0	0	0	0	0	0	0	0	0	0
ASV_000659	0	0	1	0	0	1	0	0	0	3	3	3	0	0	0	0	0	1	4	0	19	0	5	3	0	0	0	0	0	0	0	0	0	0	0	0	0	0	0	0	0	0	0	0	0	0	0	0	4
ASV_000737	0	0	0	0	0	0	0	0	0	0	0	0	0	0	0	0	0	0	0	0	0	0	0	4	0	0	0	0	0	0	0	0	0	0	0	0	0	0	0	0	0	0	0	0	0	0	0	0	0
ASV_000807	0	0	0	0	0	0	0	0	0	0	112	0	0	0	0	0	0	0	0	0	0	0	0	0	0	0	0	0	0	0	0	0	0	0	0	0	0	0	0	0	0	0	0	0	0	0	0	0	0
ASV_000840	0	0	0	0	0	0	0	0	1	30	3	1	0	2	0	0	0	2	2	0	10	0	1	11	0	0	0	0	1	2	1	0	1	0	1	1	0	0	0	0	0	0	1	0	0	9	0	0	0
ASV_000842	0	0	0	0	0	0	0	0	0	0	0	0	0	0	0	0	0	0	0	0	0	0	0	0	0	0	0	0	0	0	0	0	0	0	0	0	0	0	0	0	0	0	0	0	0	0	0	0	0
ASV_000712	0	0	0	0	0	0	0	0	0	0	0	0	0	0	0	0	0	0	0	0	0	0	0	0	0	0	0	0	0	0	0	0	0	0	0	0	0	0	0	0	0	0	0	0	0	0	0	0	0
ASV_000763	0	0	0	0	0	0	0	0	0	0	0	0	0	0	0	0	0	0	0	0	0	0	0	0	0	0	0	0	0	0	0	0	0	0	0	0	0	0	0	0	0	0	0	0	0	0	0	0	0
ASV_000862	0	0	0	0	0	0	0	0	0	0	0	0	0	0	0	0	2	0	0	0	0	0	0	0	0	0	0	0	0	0	0	0	0	0	0	0	0	0	0	0	0	0	0	0	0	0	0	0	0
ASV_001113	0	0	0	48	0	0	0	0	0	0	44	0	0	0	0	0	0	0	0	0	0	0	0	0	0	0	0	0	0	0	0	0	0	0	0	0	0	0	0	0	0	0	0	0	0	0	0	0	0
ASV_000597	0	0	0	0	0	0	5	3	0	0	0	0	0	0	6	0	0	0	0	0	0	0	0	0	46	0	0	2	0	0	0	1	0	0	0	0	0	0	0	0	0	0	0	0	0	0	0	0	0
ASV_000727	0	0	0	0	0	0	0	0	0	0	0	0	0	0	0	0	0	0	0	0	0	0	0	0	0	0	0	0	0	0	0	0	0	0	0	0	0	0	0	0	0	0	0	0	0	0	0	0	0
ASV_001138	0	0	0	0	0	0	0	0	0	0	0	0	0	1	0	0	0	1	0	0	0	0	0	0	0	0	0	0	0	0	0	0	0	0	0	0	0	0	0	0	0	0	0	0	0	0	0	0	0
ASV_001220	3	0	2	0	0	0	0	0	5	1	0	0	0	1	2	0	1	0	0	0	1	1	0	1	0	2	1	3	9	0	2	2	0	3	2	6	0	0	1	0	3	1	0	3	3	3	7	1	0
ASV_000602	1	0	0	2	0	0	5	0	11	1	0	0	0	0	5	0	0	0	0	3	0	0	2	0	6	2	0	0	2	0	1	0	2	0	1	0	1	1	1	6	1	1	1	0	0	6	0	1	1
ASV_000736	0	0	0	0	0	0	0	0	0	59	0	0	6	0	0	0	0	0	0	3	0	0	7	0	0	0	0	0	0	0	0	0	0	0	0	0	0	0	0	0	0	0	0	0	0	0	0	0	0
ASV_001107	4	0	0	4	1	0	2	0	0	2	0	5	0	0	2	0	0	0	1	3	0	1	0	26	0	0	0	0	0	0	0	0	1	0	0	0	0	0	39	0	0	0	0	0	0	0	0	0	1
ASV_000766	0	0	0	0	0	0	0	0	0	0	0	0	0	0	0	0	0	0	0	0	0	0	0	0	0	0	0	0	0	0	0	0	0	0	0	0	0	0	0	0	0	0	0	0	0	0	0	0	0
ASV_000911	0	0	0	0	2	0	0	0	0	1	0	9	0	0	0	0	1	0	0	0	1	0	0	1	0	0	0	0	0	0	0	0	0	0	0	0	0	0	0	0	0	0	0	0	0	0	0	0	0
ASV_000716	0	0	0	0	2	0	0	1	0	0	13	0	0	0	3	0	0	0	0	0	0	0	0	1	5	0	0	0	0	0	0	26	0	0	0	0	0	0	0	0	0	0	0	0	0	0	0	0	0
ASV_001485	0	0	0	0	0	0	0	0	0	0	0	0	0	0	0	0	0	0	0	0	0	0	0	0	0	0	0	0	0	0	0	0	0	0	0	0	0	0	0	0	0	0	0	0	0	0	0	0	0
ASV_001887	0	0	0	0	1	0	4	0	0	0	5	3	0	4	2	0	1	0	0	15	2	0	1	0	0	1	0	0	3	0	0	2	0	0	0	0	0	2	0	0	0	0	1	0	1	0	1	3	1
ASV_000730	0	0	0	0	0	0	0	0	0	0	0	0	0	0	0	0	0	0	0	0	0	0	0	90	0	0	0	0	0	0	0	0	0	0	0	0	0	0	0	0	0	0	0	0	0	0	0	0	0
ASV_000768	0	0	0	0	0	0	0	0	0	0	0	0	0	0	0	0	0	0	0	0	99	0	0	0	0	0	0	0	0	0	0	0	0	0	0	0	0	0	0	0	0	0	0	0	0	0	0	0	0
ASV_000815	0	0	0	0	0	0	0	0	0	0	0	0	0	0	0	0	0	0	0	0	0	0	0	0	0	0	0	0	0	0	0	0	0	0	0	0	0	0	0	0	0	0	0	0	0	0	0	0	0
ASV_000844	0	0	0	36	0	0	0	0	0	0	51	0	0	0	0	0	0	0	0	0	0	0	0	0	0	0	0	0	0	0	0	0	0	0	0	0	0	0	0	0	0	0	0	0	0	0	0	0	0
ASV_000849	0	0	0	0	0	0	0	0	0	0	0	0	0	0	0	0	0	104	0	0	0	0	0	0	0	0	0	0	0	0	0	0	0	0	0	0	0	0	0	0	0	0	0	0	0	0	0	0	0
ASV_001104	0	0	0	0	0	0	0	0	0	0	0	0	0	0	0	0	0	0	0	0	0	0	0	0	0	0	0	0	0	0	0	0	0	0	0	0	0	0	0	0	0	0	0	0	0	0	0	0	0
ASV_001185	0	0	0	0	0	0	0	0	0	0	0	0	0	0	0	0	0	0	0	0	0	7	0	0	0	0	0	0	0	0	0	0	2	0	0	0	0	0	0	0	0	0	0	0	0	0	0	0	0
ASV_000549	0	0	0	0	0	0	8	1	7	0	0	1	0	0	12	0	0	0	0	1	2	0	0	0	0	1	0	0	2	0	0	0	0	0	1	0	0	0	0	1	1	0	0	0	0	6	0	7	0
ASV_000562	4	0	0	0	1	1	0	1	0	1	3	0	1	8	4	0	0	2	0	0	2	0	0	0	4	5	0	5	22	0	1	6	0	5	0	6	0	14	0	0	0	0	0	8	0	0	0	0	0
ASV_000669	0	0	1	0	0	0	0	0	0	3	0	13	0	0	0	0	0	0	0	1	4	0	23	0	0	0	2	0	0	0	2	1	1	0	0	0	0	0	0	0	0	0	0	0	0	0	0	0	0
ASV_000725	0	0	0	0	0	0	0	0	0	0	0	0	0	0	0	0	0	0	0	0	0	0	0	0	0	0	0	0	0	0	0	0	0	0	0	0	0	0	0	0	0	0	0	0	0	0	0	0	0
ASV_000750	0	0	5	0	1	3	0	1	0	3	10	0	1	0	1	0	0	0	0	0	0	0	3	0	0	0	0	0	0	0	0	1	0	0	0	1	0	0	0	0	0	0	0	0	0	1	0	4	0
ASV_000794	0	0	0	0	0	0	0	0	0	0	0	0	0	0	0	0	0	0	0	0	1	0	0	42	0	0	0	0	0	0	0	7	0	0	0	0	0	0	0	0	0	0	0	0	0	2	0	41	0
ASV_000838	0	0	0	0	0	0	0	0	0	0	11	0	3	0	0	0	0	0	0	0	0	1	7	0	0	0	0	0	0	0	43	0	2	0	0	0	0	0	0	0	0	1	0	0	0	0	0	0	0
ASV_000754	0	0	0	0	0	0	0	0	0	0	0	0	0	0	0	0	0	0	0	0	0	0	0	0	0	0	0	0	0	0	0	0	0	0	0	0	3	0	0	1	1	0	0	0	0	0	0	0	0
ASV_000826	0	1	1	0	0	2	0	0	0	0	0	0	0	0	0	0	2	0	0	0	0	3	0	0	0	0	0	0	0	0	0	0	0	0	0	0	0	0	0	0	0	0	0	3	0	0	0	0	0
ASV_000864	0	0	1	0	1	0	0	0	0	2	1	0	0	0	0	0	0	0	0	0	0	0	4	0	0	0	0	0	0	0	0	0	0	0	0	0	0	0	0	0	0	0	2	0	0	0	0	0	0
ASV_000938	0	0	0	0	0	0	0	0	0	0	0	0	0	0	0	0	0	0	0	0	0	0	0	0	0	0	0	0	0	0	0	0	0	0	0	0	0	0	0	0	0	0	1	0	0	0	0	0	0
ASV_000792	0	0	0	6	0	0	0	0	0	0	0	0	0	0	0	0	0	0	0	0	0	0	0	0	76	0	0	0	20	0	0	0	0	0	0	0	0	0	0	0	0	0	0	0	0	0	0	0	0
ASV_000856	4	0	0	0	0	0	0	0	0	0	0	0	0	0	0	0	0	0	0	0	0	0	0	0	94	0	0	0	0	0	0	0	0	0	0	0	0	0	0	0	0	0	0	0	4	0	0	0	0
ASV_002199	0	0	0	0	0	0	0	0	0	0	0	0	0	0	0	0	0	0	0	0	0	0	0	79	23	0	0	0	0	0	0	0	0	0	0	0	0	0	0	0	0	0	0	0	0	0	0	0	0
ASV_000684	6	0	4	0	3	2	5	0	9	0	0	6	2	0	2	0	1	0	0	6	2	0	2	0	3	0	6	0	1	0	0	0	2	0	0	0	1	0	0	1	3	0	0	1	0	0	0	2	0
ASV_000762	0	0	0	0	0	0	0	0	0	0	0	0	0	0	0	0	0	0	0	0	0	0	0	101	0	0	0	0	0	0	0	0	0	0	0	0	0	0	0	0	0	0	0	0	0	0	0	0	0
ASV_000816	0	0	0	0	2	0	0	0	0	17	0	0	0	0	1	0	0	0	1	0	3	1	1	0	0	0	0	0	0	0	0	1	1	0	0	1	0	0	0	0	0	1	0	0	0	0	0	0	0
ASV_000822	0	0	0	0	0	0	0	0	0	0	0	0	0	0	0	0	0	0	0	0	0	0	0	0	0	0	0	0	0	0	0	101	0	0	0	0	0	0	0	0	0	0	0	0	0	0	0	0	0
ASV_000831	0	0	0	0	0	0	0	0	0	0	0	0	0	0	0	0	0	0	0	0	0	0	0	0	0	0	0	0	0	0	0	0	0	0	0	0	0	0	0	0	0	0	0	0	0	0	0	0	0
ASV_001865	0	0	0	0	0	0	0	0	0	0	0	0	0	0	0	0	0	0	0	0	0	0	0	0	0	0	0	0	0	0	0	0	0	0	0	0	0	1	0	0	0	0	0	0	0	0	0	0	0
ASV_002355	0	0	2	1	0	0	0	0	0	0	0	0	0	0	0	0	0	0	0	0	0	0	0	0	0	0	0	0	0	0	0	0	0	0	0	0	0	0	0	0	0	0	0	0	0	0	0	0	0
ASV_000515	0	0	0	0	0	0	0	0	1	0	0	0	0	0	1	1	0	0	0	0	0	0	0	0	1	0	0	0	0	0	0	0	0	0	0	0	0	1	0	3	9	0	0	0	0	3	0	9	0
ASV_000547	0	0	0	0	0	0	0	0	0	0	0	0	0	0	0	0	0	0	0	0	0	0	0	0	0	0	0	0	0	0	0	0	0	0	0	0	0	0	0	0	0	0	0	0	0	0	0	0	0
ASV_000758	0	0	3	0	0	0	3	1	5	0	1	0	0	0	0	3	0	0	0	0	1	0	0	0	1	0	0	0	1	2	0	0	0	0	2	0	1	0	0	15	6	0	0	0	0	2	0	0	0
ASV_000850	0	0	0	0	0	0	0	0	0	0	0	0	0	0	0	0	0	0	0	0	0	0	0	0	3	0	0	0	0	0	0	0	0	0	0	0	0	0	0	0	23	0	0	1	0	0	2	0	0
ASV_000892	0	0	0	0	0	0	0	0	3	2	0	0	0	0	0	0	0	0	0	1	1	2	0	0	1	0	0	0	5	0	2	0	1	0	0	0	0	0	4	0	1	0	0	1	0	2	0	3	0
ASV_001033	2	0	6	1	1	0	0	0	0	4	14	2	0	0	0	0	1	0	0	0	3	2	4	27	2	0	0	0	0	0	0	1	0	0	0	1	0	0	0	0	0	0	0	0	0	0	0	0	0
ASV_000665	0	0	0	0	2	0	11	0	0	0	2	0	0	0	0	0	0	0	0	0	0	0	0	0	10	0	1	0	0	0	0	0	0	0	0	0	0	0	0	0	0	1	0	0	0	0	0	0	0
ASV_000688	8	0	0	0	1	1	2	2	1	0	1	0	0	1	4	0	0	0	0	1	0	0	0	0	2	4	0	0	3	0	1	4	0	0	0	3	0	9	17	0	0	4	0	2	3	2	0	4	0
ASV_000759	2	0	2	0	0	0	1	0	0	5	0	2	0	0	0	0	0	0	0	0	0	2	1	1	0	1	0	0	0	0	0	1	2	0	0	0	0	2	0	0	0	1	0	0	0	0	0	0	1
ASV_000784	0	0	0	0	0	0	0	0	0	0	0	0	0	0	0	0	0	0	0	0	0	0	0	0	0	0	0	0	0	0	0	0	0	0	0	0	0	0	0	0	0	0	0	0	0	0	0	0	0
ASV_000825	1	4	0	0	1	0	0	0	0	2	3	0	0	1	0	0	0	2	0	0	0	0	0	0	1	5	4	5	1	1	1	2	0	0	0	1	0	1	2	0	1	2	0	0	0	0	5	4	1
ASV_000981	0	0	0	0	0	0	0	0	0	2	0	7	0	0	0	0	0	0	0	0	1	2	2	1	0	0	0	0	1	0	1	0	1	1	0	0	0	0	0	0	0	0	0	0	0	0	0	0	0
ASV_001125	0	0	0	0	0	0	0	0	0	0	0	0	0	0	0	0	0	0	0	0	0	0	0	0	0	0	0	0	0	0	0	0	0	0	0	0	0	0	0	0	0	0	0	0	0	0	0	0	0
ASV_001180	0	0	0	0	4	0	0	0	0	0	0	95	0	0	0	0	0	0	0	0	0	0	0	0	0	0	0	0	0	0	0	0	0	0	0	0	0	0	0	0	0	0	0	0	0	0	0	0	0
ASV_000783	0	0	0	0	0	0	0	0	0	0	1	0	0	0	10	0	0	0	0	0	0	0	0	0	0	0	0	0	1	0	0	1	0	0	0	2	0	4	1	0	0	0	0	0	0	0	1	0	0
ASV_000645	0	0	0	2	0	0	0	0	0	0	0	0	0	0	0	0	0	0	0	0	0	0	0	0	0	0	0	0	0	0	0	0	0	0	0	0	0	0	0	0	0	0	0	0	0	92	0	0	0
ASV_000687	0	0	0	0	0	0	0	0	0	0	2	0	0	0	0	0	0	0	0	0	0	0	0	3	3	0	1	0	0	0	0	0	0	0	0	1	0	0	0	0	0	0	0	0	0	0	0	0	0
ASV_000791	0	0	0	94	3	0	0	0	0	0	0	0	0	0	0	0	0	0	0	0	0	0	0	0	0	0	0	0	0	0	0	0	0	0	0	0	0	0	0	0	0	0	0	0	0	0	0	0	0
ASV_000793	0	0	0	16	29	0	0	0	0	14	0	8	0	0	2	0	0	1	0	0	0	4	0	0	0	0	0	0	0	0	0	0	0	0	0	0	0	0	0	0	0	1	0	0	0	0	0	0	0
ASV_000846	2	0	1	1	1	0	1	0	1	0	0	3	0	0	0	0	0	0	0	0	0	0	0	1	7	0	0	1	3	0	2	4	1	0	1	1	0	3	0	0	0	3	1	0	0	2	2	2	0
ASV_000876	0	0	0	0	0	0	0	0	0	2	1	1	0	0	0	0	0	0	1	0	7	0	1	0	0	0	0	0	0	0	0	0	0	0	0	0	0	0	0	0	0	0	0	0	0	0	0	0	0
ASV_000714	0	0	0	1	0	0	0	0	0	2	2	4	1	0	0	0	4	1	0	1	1	0	2	0	0	0	0	0	0	0	2	0	0	0	0	0	0	0	0	0	0	0	0	0	0	0	0	0	10
ASV_000866	0	0	0	0	0	0	1	0	0	0	0	0	0	0	0	0	0	0	0	0	0	0	0	0	0	0	0	0	0	0	0	0	0	0	0	0	0	0	0	0	0	0	0	0	0	0	0	0	0
ASV_000873	0	0	0	0	0	0	0	0	0	1	0	0	0	0	0	0	0	0	0	0	4	0	1	1	0	1	0	0	0	0	0	0	0	0	0	0	0	0	0	0	0	0	0	0	0	0	0	0	1
ASV_000890	0	0	0	0	0	0	4	0	0	0	0	0	0	0	0	0	0	0	0	0	0	0	0	0	0	0	0	0	0	0	0	0	0	0	0	0	0	0	0	0	0	0	0	0	0	0	0	0	0
ASV_001198	0	0	0	0	3	1	0	0	0	8	0	0	0	4	0	0	22	0	1	2	1	1	1	0	0	3	0	0	0	0	0	0	0	1	1	0	0	0	0	0	0	4	0	0	0	1	0	2	0
ASV_000709	0	0	0	1	0	0	5	1	2	0	0	0	0	2	5	0	5	0	0	1	0	0	0	0	2	0	0	0	0	0	0	0	0	0	1	2	0	0	0	4	1	0	0	0	0	10	0	7	0
ASV_000771	0	0	3	0	1	0	3	1	0	0	3	0	0	0	0	0	0	0	0	0	0	0	0	2	0	0	0	0	0	0	0	0	0	0	0	0	0	0	0	0	0	0	0	0	0	0	0	0	0
ASV_000921	0	0	0	0	0	0	0	0	0	0	1	0	0	0	0	0	0	0	0	0	0	0	0	0	0	0	0	0	0	0	0	0	0	0	0	0	0	0	0	0	0	0	0	0	0	0	0	0	0
ASV_001082	4	0	0	0	0	0	3	2	0	0	2	0	0	0	17	0	0	0	0	0	0	0	0	0	0	0	0	0	11	0	0	7	0	0	0	1	0	0	0	0	0	0	0	1	5	0	19	0	2
ASV_001142	0	0	0	0	0	0	0	0	0	0	0	0	0	0	0	0	0	0	0	0	0	0	0	0	0	0	0	0	0	0	0	0	0	0	0	0	0	0	0	0	0	0	0	0	0	0	0	0	0
ASV_001282	3	3	1	0	0	0	0	0	0	0	19	0	0	0	0	0	0	0	0	0	0	0	0	0	0	0	0	0	0	0	0	1	0	0	0	0	0	0	0	0	0	0	0	0	0	1	0	0	0
ASV_001341	0	0	0	0	0	0	3	0	0	0	1	0	0	0	1	0	0	0	0	2	3	0	1	0	1	5	0	0	3	0	0	0	1	0	4	0	0	1	2	3	3	0	2	0	0	0	0	10	0
ASV_000678	2	2	0	2	8	1	1	0	0	0	4	0	0	0	0	0	0	0	0	0	0	2	0	0	0	0	37	1	1	0	0	0	2	0	0	0	0	0	0	0	0	0	0	0	0	0	19	0	0
ASV_000700	0	0	0	0	0	2	0	0	0	34	20	11	0	0	3	0	0	0	0	0	1	0	8	0	0	0	0	0	0	0	0	0	0	0	0	0	0	0	0	0	0	0	0	0	0	0	0	0	0
ASV_000719	0	0	0	0	19	0	0	0	0	0	0	0	0	0	0	0	0	6	0	0	17	0	0	0	0	0	0	0	0	0	0	0	0	0	0	0	0	0	0	0	0	0	0	0	0	0	0	0	0
ASV_000780	0	0	0	2	0	0	0	0	0	0	0	1	0	0	4	0	0	0	0	0	2	0	0	0	3	2	0	0	0	2	0	0	2	0	3	2	0	1	1	0	4	0	2	0	0	0	0	5	0
ASV_000800	0	0	0	0	0	0	0	0	0	0	0	0	0	0	0	0	0	0	0	0	0	0	0	92	0	0	0	0	0	0	0	0	0	0	0	0	0	0	0	0	0	0	0	0	0	0	1	0	0
ASV_000834	0	0	0	0	0	0	0	0	0	0	0	0	0	0	0	0	0	0	0	0	0	0	0	0	0	0	0	0	0	0	0	0	0	0	0	0	0	0	0	0	0	0	0	0	0	0	0	0	0
ASV_000739	1	0	0	0	0	0	2	0	0	6	1	0	0	0	2	0	0	0	0	0	0	0	0	0	2	0	0	0	2	0	0	0	0	0	0	0	0	4	0	0	0	0	0	1	0	0	0	1	0
ASV_000806	0	0	0	0	0	0	0	0	0	4	0	0	0	0	0	0	0	0	0	0	8	0	7	0	0	0	0	0	0	0	0	3	0	0	0	0	0	0	0	0	0	0	0	0	0	0	0	0	0
ASV_000867	0	0	0	0	0	0	0	0	0	0	0	0	0	0	0	0	0	0	0	0	0	0	0	0	0	0	0	0	0	0	0	0	0	0	0	0	0	0	0	0	0	0	0	0	0	0	0	0	0
ASV_001195	2	0	0	0	0	1	0	1	0	0	0	0	0	0	0	0	1	0	0	0	1	0	0	1	3	0	0	0	5	0	3	2	1	0	0	1	0	2	3	0	0	1	1	2	1	1	0	8	2
ASV_001447	0	1	0	0	0	0	0	0	0	4	0	1	0	2	0	0	1	0	0	4	17	0	2	0	3	3	0	0	0	0	0	1	0	0	1	0	0	0	1	8	5	0	3	0	0	0	0	1	0
ASV_001656	0	0	1	0	3	2	0	0	0	8	0	3	1	0	0	0	0	0	1	0	5	0	7	1	1	0	0	0	0	0	0	7	0	0	0	0	1	1	1	1	0	0	0	3	0	0	1	0	1
ASV_002800	0	0	0	0	0	0	0	0	0	0	0	0	0	0	0	0	0	0	0	0	0	0	0	0	0	0	0	0	0	0	0	0	0	0	0	0	0	0	0	0	0	0	0	0	0	0	0	0	0
ASV_000553	0	0	0	0	0	0	0	0	0	0	0	0	0	0	0	0	0	0	0	0	0	0	0	0	0	0	0	0	0	0	0	0	0	0	0	0	0	0	0	0	0	0	0	0	0	0	0	0	0
ASV_000903	0	0	9	0	1	0	2	0	3	0	0	0	0	0	0	4	2	0	0	6	5	0	0	0	1	1	2	0	1	2	0	1	1	0	5	1	2	1	0	2	2	1	2	3	0	0	0	1	0
ASV_001081	0	0	0	0	0	0	1	0	7	9	0	0	0	0	1	0	0	0	0	0	2	0	0	0	2	4	0	1	1	0	0	0	0	7	0	0	0	1	0	1	0	1	0	0	0	11	1	4	0
ASV_001173	0	0	0	4	1	0	1	0	0	2	1	0	0	0	0	0	0	0	1	0	0	0	0	0	1	0	0	0	0	0	1	7	0	0	0	0	0	0	0	0	1	2	0	0	0	0	0	0	0
ASV_002290	0	0	3	0	3	0	0	0	0	0	4	0	0	0	0	0	0	0	0	0	0	0	0	4	1	0	0	2	0	0	0	6	0	0	0	1	0	0	0	0	0	0	0	0	0	0	0	0	4
ASV_000328	5	0	0	0	0	0	0	0	0	0	0	0	0	0	0	0	0	0	0	0	0	0	0	59	10	0	0	0	0	0	0	0	0	0	0	0	0	0	0	0	0	0	0	0	0	0	0	0	0
ASV_000799	0	0	0	0	0	3	0	0	5	0	0	0	0	1	0	1	0	0	0	0	1	0	0	0	0	0	0	0	0	0	0	0	0	0	0	0	0	0	0	1	2	1	0	0	0	0	0	0	0
ASV_000817	0	0	0	0	0	0	0	0	0	0	0	0	0	0	0	0	0	0	0	0	0	0	0	1	0	0	0	0	0	0	0	0	0	0	0	0	0	0	0	0	0	0	0	0	0	0	0	0	0
ASV_000859	0	0	0	0	4	7	0	0	0	28	0	27	2	1	0	0	0	0	3	0	0	0	0	0	0	0	0	0	0	0	0	0	0	0	0	0	2	0	1	0	0	3	0	0	0	0	0	0	0
ASV_000925	0	0	0	0	0	0	0	0	0	0	0	0	0	0	0	0	0	0	0	0	0	0	0	0	0	0	0	0	0	0	0	0	0	0	0	0	0	0	0	0	0	0	0	0	0	0	0	0	0
ASV_001179	0	0	0	0	1	0	0	0	0	0	2	0	0	2	1	0	0	0	0	0	2	0	0	0	0	2	0	0	0	0	0	1	0	0	0	0	0	0	0	0	0	0	0	0	0	0	0	0	0
ASV_000705	0	0	0	0	0	0	0	0	0	0	0	17	1	0	0	0	0	0	0	0	0	0	0	0	0	0	0	0	0	0	0	0	0	0	0	0	0	0	0	0	0	0	0	0	0	0	0	0	0
ASV_000761	0	0	0	0	0	0	0	0	0	4	1	10	1	0	0	0	0	0	0	0	0	3	1	0	0	0	0	0	0	0	0	0	0	0	0	0	0	0	0	0	0	0	0	0	0	0	0	3	0
ASV_000879	0	0	0	0	0	0	0	0	0	0	0	0	0	0	0	0	0	0	0	0	0	0	0	0	0	0	0	0	0	0	0	0	0	0	0	0	0	0	0	0	1	0	0	0	0	0	0	0	0
ASV_000959	0	0	0	0	0	0	0	0	0	15	0	0	0	0	0	0	0	0	0	0	0	1	0	0	0	0	0	0	1	0	0	0	0	0	0	0	0	0	0	0	0	0	0	0	0	0	1	0	0
ASV_001115	0	0	0	0	0	0	0	0	0	0	0	0	0	0	0	0	1	0	0	0	0	0	0	0	0	0	0	0	0	0	0	0	0	0	0	0	0	0	0	0	0	0	0	0	0	0	0	0	0
ASV_001342	0	0	0	4	0	0	14	0	0	0	0	0	0	1	0	0	1	0	0	3	1	0	0	0	0	1	0	0	0	0	0	0	5	0	2	0	0	0	0	0	0	0	2	0	0	2	0	1	0
ASV_001359	0	0	0	90	0	0	0	0	0	0	0	0	0	0	0	0	0	0	0	0	0	0	0	0	0	0	0	0	0	0	0	0	0	0	0	0	0	0	0	0	0	0	0	0	0	0	0	0	0
ASV_002219	0	0	0	0	0	0	0	0	0	0	0	0	0	0	0	0	0	0	0	0	0	0	0	0	0	0	0	0	0	0	0	0	0	0	0	0	0	0	0	0	0	0	0	0	0	0	0	0	0
ASV_000790	0	0	0	0	0	0	0	0	3	0	0	0	0	1	0	1	0	0	0	0	0	0	0	0	0	0	0	0	0	0	0	0	0	0	0	0	0	0	0	3	2	0	0	0	0	1	0	0	0
ASV_000805	0	0	0	0	0	0	0	0	0	1	0	0	1	0	0	0	0	0	1	0	3	0	3	0	0	0	0	0	0	0	0	0	1	0	0	0	0	0	0	0	0	0	0	0	0	0	0	0	0
ASV_000932	0	0	0	0	0	0	0	0	0	0	0	0	0	0	0	0	0	0	0	0	1	0	0	0	0	0	0	28	1	11	22	0	11	0	2	0	0	0	0	0	0	0	0	0	3	0	1	0	1
ASV_000961	0	0	0	0	0	0	0	0	2	0	0	0	0	0	0	0	0	0	0	0	0	0	0	0	0	0	0	0	1	0	0	3	0	0	0	1	0	0	0	0	0	0	0	3	0	0	4	0	0
ASV_000984	0	0	0	0	0	0	0	0	0	0	0	0	0	0	0	0	0	0	0	0	0	0	0	0	0	0	0	0	0	0	0	0	0	0	0	0	0	0	0	0	0	0	0	0	0	0	0	0	0
ASV_001047	0	0	0	0	0	0	0	1	0	3	0	0	0	0	0	0	0	0	0	1	0	0	0	0	3	0	0	2	1	1	1	2	1	0	0	3	0	5	3	0	0	0	0	0	0	2	0	2	0
ASV_001070	0	1	0	0	0	0	0	0	0	0	0	0	0	0	0	0	0	0	0	0	0	0	0	0	0	0	0	0	0	0	0	0	0	0	0	0	0	0	0	0	0	0	0	0	0	0	1	0	0
ASV_001093	0	0	0	0	0	1	0	0	0	11	0	3	0	0	0	0	2	0	1	0	0	0	1	2	0	0	0	0	0	1	0	0	0	0	0	0	0	0	0	0	0	0	0	0	0	1	0	1	0
ASV_000813	0	86	0	0	0	0	0	0	0	0	0	2	0	0	0	0	0	0	0	0	0	0	0	0	0	0	0	0	0	0	0	0	0	0	0	0	0	0	0	0	0	0	0	0	0	0	0	0	0
ASV_000857	0	0	0	0	0	0	0	0	0	0	0	0	0	0	0	0	0	0	0	0	0	0	0	0	0	0	0	0	0	0	0	0	0	0	0	0	0	0	0	0	0	0	0	0	0	0	0	0	0
ASV_000929	0	1	0	0	1	1	0	0	0	5	8	0	0	0	1	0	0	0	2	0	0	0	0	0	0	0	0	0	0	0	0	0	0	0	0	0	0	0	0	0	0	0	0	0	0	0	0	0	8
ASV_000956	0	0	0	0	0	0	0	0	0	3	3	1	0	0	0	0	0	0	1	0	2	0	1	2	0	0	0	0	0	0	0	0	0	0	0	0	0	0	0	0	0	0	0	0	0	0	0	0	0
ASV_000982	0	0	0	0	0	0	0	0	0	0	0	0	0	0	0	0	0	0	0	0	0	0	0	0	0	0	0	0	0	0	0	0	0	0	0	0	0	0	0	0	0	0	0	0	0	0	0	0	0
ASV_000674	0	0	0	0	0	0	0	0	0	0	0	0	0	0	0	0	0	0	0	0	0	0	0	0	0	0	0	0	0	0	0	0	0	0	0	0	0	0	0	0	0	6	0	0	0	8	2	0	10
ASV_001272	0	0	0	0	0	1	0	0	0	3	0	0	0	3	0	0	0	0	0	0	2	0	0	0	0	2	0	0	0	0	3	0	0	0	0	0	0	0	0	0	0	2	0	0	0	0	0	0	0
ASV_002613	0	0	0	0	0	0	0	0	0	0	0	0	0	0	0	0	0	0	0	0	0	0	0	0	0	0	0	0	0	0	0	0	0	0	0	0	0	0	0	0	0	0	0	0	0	0	0	0	0
ASV_000772	0	0	0	1	1	1	0	0	0	37	0	7	1	0	0	0	0	0	3	1	14	0	12	0	0	0	0	0	0	0	0	0	0	0	0	1	0	0	0	0	0	0	0	0	0	0	0	0	1
ASV_000798	0	0	0	0	0	0	0	0	0	0	5	0	1	0	0	0	0	0	0	0	0	0	0	0	0	0	0	0	0	0	0	1	0	0	0	0	0	0	0	1	0	9	0	0	0	0	0	1	0
ASV_000808	0	0	0	0	0	0	0	0	0	0	0	0	0	0	0	0	0	0	0	0	0	0	0	0	0	0	0	0	0	0	0	0	0	0	0	0	0	0	0	0	0	0	0	0	0	0	0	0	0
ASV_000882	0	0	8	1	1	0	6	0	0	3	0	2	0	1	6	0	1	3	0	0	0	0	5	3	0	0	0	0	0	0	0	0	0	0	0	0	0	0	0	0	0	0	0	0	0	0	2	0	1
ASV_000884	0	0	0	0	0	0	0	0	0	0	0	0	0	0	0	0	0	0	0	0	0	0	0	0	0	0	0	0	0	0	0	0	0	0	0	0	0	0	0	0	0	0	0	0	0	0	0	0	0
ASV_001015	0	0	0	0	0	0	0	0	0	0	0	0	0	0	0	0	0	0	0	0	0	0	0	0	0	0	0	0	0	0	0	0	0	0	0	0	0	0	0	0	0	0	0	0	0	0	0	0	0
ASV_001166	0	0	0	0	0	0	0	0	0	0	0	0	0	0	0	0	0	0	0	0	0	0	0	0	0	0	0	0	0	0	0	0	0	0	0	0	0	0	0	0	0	0	0	0	0	0	0	0	0
ASV_001184	0	0	0	0	0	0	0	0	0	0	0	0	0	0	86	0	0	0	0	0	0	0	0	0	0	0	0	0	0	0	0	0	0	0	0	0	0	0	0	0	0	0	0	0	0	0	0	0	0
ASV_001227	0	0	1	0	1	0	0	0	0	1	0	0	1	1	0	0	0	0	0	0	2	1	5	0	0	0	0	0	0	0	2	0	0	0	0	0	0	0	0	0	0	0	0	0	0	1	0	0	3
ASV_000632	0	0	0	0	0	0	0	0	0	0	0	0	0	0	0	0	0	3	0	0	18	0	25	0	0	0	0	0	0	9	0	13	0	0	0	0	0	0	2	0	0	0	0	0	0	0	0	0	0
ASV_000828	0	0	0	3	0	0	2	0	0	0	2	2	0	0	0	0	1	0	0	1	1	0	0	0	2	0	0	0	0	0	0	0	0	0	0	0	0	0	0	0	0	0	1	0	0	0	0	3	0
ASV_000837	0	0	0	0	0	0	0	0	0	4	1	0	6	0	0	0	0	3	29	0	4	0	0	0	1	0	0	0	2	0	0	0	0	0	0	0	0	0	0	0	0	0	0	0	0	0	0	0	13
ASV_000928	0	0	0	0	0	0	1	0	0	0	1	0	0	0	0	0	0	0	0	0	0	0	0	0	1	0	0	0	6	0	0	8	1	0	0	0	0	0	0	0	0	0	0	0	0	0	0	0	0
ASV_001071	0	0	0	0	0	0	0	0	0	0	0	0	0	0	0	0	0	0	0	0	0	0	0	0	0	0	0	0	0	0	0	0	0	0	0	0	0	0	0	0	0	0	0	0	0	0	0	0	0
ASV_001401	0	0	0	0	0	0	0	0	0	0	0	0	0	0	0	0	0	0	0	0	0	0	0	0	0	4	0	0	0	0	0	0	0	0	0	0	0	0	0	0	3	0	0	0	0	4	0	0	0
ASV_001524	25	0	0	0	0	0	0	0	1	0	0	0	0	0	0	0	0	0	0	0	0	0	0	0	0	0	2	0	0	2	0	0	0	0	0	0	33	0	0	0	1	0	0	0	0	0	0	0	0
ASV_000894	0	0	0	67	0	0	0	0	0	0	0	0	0	0	0	0	0	0	0	0	0	0	0	0	1	0	0	0	1	0	0	0	0	0	0	0	0	0	0	0	0	0	0	0	0	0	0	0	0
ASV_000895	0	0	0	0	0	3	0	0	0	0	4	0	0	0	0	0	0	0	3	0	14	0	2	0	3	0	0	2	0	0	0	0	0	0	0	1	0	0	0	0	0	0	0	0	0	0	0	0	0
ASV_000937	0	0	0	0	0	0	0	0	0	0	0	0	0	0	0	0	0	0	0	0	0	0	0	0	0	0	0	0	0	0	0	0	0	0	0	0	0	0	0	0	0	0	0	0	0	0	0	0	0
ASV_000985	0	0	0	0	0	0	0	0	0	0	0	0	0	0	0	0	0	0	0	0	0	0	0	0	0	0	0	0	0	0	0	73	0	0	0	0	0	0	0	0	0	0	0	0	0	0	0	0	0
ASV_000998	0	0	0	14	9	0	0	0	0	25	0	8	0	0	3	0	0	1	0	0	0	3	0	0	0	0	0	0	0	0	0	0	0	0	0	0	0	0	0	0	0	3	0	0	0	0	0	0	0
ASV_001007	0	0	0	0	0	1	0	0	0	0	0	0	0	0	0	0	0	0	0	0	0	0	0	0	0	0	0	0	0	0	0	0	0	0	0	0	0	0	0	0	0	0	0	0	0	0	0	0	0
ASV_001032	0	0	0	0	1	0	0	3	0	3	0	0	0	1	1	0	0	0	0	1	6	0	0	1	2	1	0	1	5	0	3	2	0	3	1	0	0	1	1	2	0	1	1	1	0	0	0	1	1
ASV_001518	0	0	0	0	0	0	0	0	0	0	1	0	0	0	0	0	0	0	0	0	0	0	0	0	0	0	0	0	0	0	0	0	0	0	0	0	0	0	0	0	0	0	0	0	0	0	0	0	0
ASV_002496	2	0	1	1	0	0	1	0	7	0	0	0	0	1	9	0	0	0	0	0	0	0	0	0	5	1	2	1	0	0	0	0	0	2	0	1	0	0	0	0	4	0	0	0	1	5	0	0	1
ASV_003407	0	0	0	0	0	0	0	0	0	0	0	0	0	0	0	0	0	0	0	0	0	0	0	0	0	0	0	0	0	0	0	0	0	0	0	0	0	0	0	0	0	0	0	0	0	0	0	0	0
ASV_000829	0	0	0	0	0	0	0	0	0	0	0	0	0	0	0	0	0	0	0	0	0	0	0	0	0	0	0	0	0	0	0	0	0	0	0	0	0	0	0	0	0	0	0	0	0	13	0	0	0
ASV_000843	0	0	0	0	83	0	0	0	0	0	0	0	0	0	0	0	0	0	0	0	0	0	0	0	0	0	0	0	0	0	0	0	0	0	0	0	0	0	0	0	0	0	0	0	0	0	0	0	0
ASV_000881	0	0	0	0	0	0	0	0	0	0	0	0	0	0	0	0	0	0	0	0	0	0	0	0	0	0	0	0	0	0	0	0	0	0	0	0	0	0	0	0	0	0	0	0	0	0	0	0	0
ASV_000902	0	0	0	0	0	0	0	0	0	0	0	0	0	0	0	0	0	0	0	0	0	0	0	0	0	0	0	0	0	0	0	0	0	0	0	0	0	0	0	0	0	0	0	0	0	0	0	0	0
ASV_000916	0	0	0	0	0	0	0	0	0	0	19	0	0	0	10	0	0	0	0	0	0	0	0	0	0	0	0	0	0	0	0	0	0	0	0	0	0	0	0	0	0	0	0	0	0	0	0	0	0
ASV_001141	0	0	0	0	0	0	0	0	0	0	0	0	0	0	0	0	0	0	0	0	0	0	0	0	0	0	0	0	0	0	0	0	0	0	0	0	0	0	0	0	0	0	0	0	0	2	0	0	0
ASV_001444	2	0	0	0	0	2	2	1	1	2	1	0	0	0	5	0	0	0	0	0	1	1	0	0	2	2	0	0	1	0	2	0	2	5	1	1	0	2	0	0	1	1	0	0	0	0	0	0	1
ASV_001542	1	0	2	0	1	3	1	1	0	0	0	3	0	2	3	0	0	0	3	2	1	0	1	1	2	0	0	0	1	0	0	3	0	1	0	0	0	0	0	1	0	3	1	0	1	1	1	1	0
ASV_001610	0	0	0	0	0	0	0	0	0	0	0	0	0	0	0	0	0	0	0	0	0	0	0	0	0	0	0	0	0	0	0	0	0	0	0	0	0	0	0	0	0	0	0	0	0	0	0	0	0
ASV_000668	5	0	0	0	0	2	0	1	3	33	0	5	0	2	0	3	2	0	0	2	0	0	5	0	0	0	0	0	0	2	0	1	0	0	0	0	0	0	0	0	0	1	0	3	0	0	0	0	0
ASV_000875	0	0	0	0	0	0	2	0	2	0	0	0	0	0	2	1	0	0	0	0	3	0	0	0	0	0	0	0	0	0	0	0	0	3	0	0	0	4	0	24	1	0	0	1	0	1	0	2	0
ASV_000953	0	0	0	0	0	0	0	0	0	0	0	0	0	0	0	0	0	0	0	0	0	0	0	0	0	0	0	0	0	0	0	0	0	0	0	0	0	0	0	0	0	0	0	0	0	0	0	0	0
ASV_001034	3	0	0	0	2	0	0	0	0	0	0	0	0	0	1	0	0	0	0	0	0	0	0	0	0	0	1	1	1	1	4	13	0	0	0	1	0	0	0	0	0	0	0	0	0	0	8	0	0
ASV_001625	0	0	4	0	0	0	0	0	50	0	0	0	0	0	0	2	0	0	0	1	0	0	1	0	3	0	0	0	0	0	0	0	0	0	1	0	0	0	0	0	7	0	1	0	0	0	0	0	0
ASV_000781	0	0	0	0	1	0	0	0	0	0	3	0	1	0	0	0	0	0	4	0	7	5	1	1	3	0	0	0	0	0	1	1	0	0	0	0	0	0	0	1	0	0	0	0	1	1	4	0	0
ASV_000899	0	0	0	0	0	0	0	0	0	0	73	0	0	0	0	0	0	0	0	0	0	0	0	0	0	0	0	0	0	0	0	0	0	0	0	0	0	0	0	0	2	0	0	0	0	0	0	0	0
ASV_000914	0	1	0	0	1	0	0	0	0	2	0	0	0	0	1	0	0	0	0	0	2	1	0	0	2	1	0	0	2	0	0	0	0	0	0	2	0	0	2	0	0	1	0	0	0	0	7	1	1
ASV_000951	0	0	1	0	0	0	0	0	0	0	0	0	0	0	0	0	0	0	0	0	0	0	0	0	1	0	0	3	22	0	0	1	0	0	0	0	0	0	0	0	0	0	0	0	0	0	0	0	0
ASV_001077	1	9	1	0	0	0	0	0	0	3	0	0	0	0	1	1	0	2	4	0	0	0	0	0	0	0	2	5	1	2	1	2	0	1	0	0	1	2	1	1	0	1	0	0	0	0	1	0	0
ASV_001367	2	0	0	0	0	1	0	0	0	0	0	0	0	0	2	0	1	0	0	0	0	0	2	0	2	0	0	0	1	0	0	0	1	0	3	0	0	0	0	1	1	0	1	0	0	4	1	0	0
ASV_000886	0	0	0	0	0	0	0	0	0	0	0	0	0	0	0	0	0	0	0	0	0	0	0	0	0	0	0	0	0	0	0	0	0	0	0	0	0	0	0	0	0	0	0	0	0	0	0	0	0
ASV_000904	0	0	0	0	0	0	0	0	0	0	0	0	0	0	0	0	0	0	0	0	0	0	0	0	0	0	0	0	0	0	0	0	0	0	0	0	0	0	0	0	0	0	0	0	0	0	0	0	0
ASV_001323	0	0	0	0	0	0	0	0	0	0	0	0	0	3	0	0	0	0	0	0	1	0	0	1	5	2	0	0	3	0	1	0	1	0	0	1	0	7	3	0	1	0	3	1	1	5	1	5	0
ASV_001453	2	0	2	0	0	0	1	0	0	0	0	0	0	0	0	0	0	0	0	0	2	0	1	0	1	1	0	0	1	0	0	0	1	0	0	1	0	4	7	1	0	0	1	0	0	2	1	2	1
ASV_001708	0	0	0	0	0	0	0	0	1	0	20	0	0	1	0	0	0	0	0	0	0	0	0	0	0	0	0	0	0	0	0	0	0	0	0	0	0	0	0	0	0	0	0	0	0	0	0	0	0
ASV_000765	0	1	0	0	2	3	2	2	1	4	0	0	0	1	0	0	0	0	0	1	1	0	0	0	1	0	0	0	0	0	0	0	2	1	1	0	0	0	0	0	0	0	1	0	0	0	0	0	0
ASV_000818	0	0	0	2	1	0	1	0	0	8	2	0	0	0	0	0	0	1	2	0	4	0	7	2	2	0	0	0	0	0	0	3	0	0	0	0	2	3	0	0	0	0	0	0	0	0	3	0	1
ASV_000887	2	0	0	0	0	0	3	0	0	0	1	1	0	0	1	0	0	0	0	0	1	0	0	0	0	0	0	0	3	0	0	0	0	0	0	0	0	1	3	0	0	0	0	0	0	0	0	8	0
ASV_000898	0	0	0	0	0	1	0	0	0	5	0	2	0	0	0	0	0	0	0	0	2	0	0	0	0	1	0	0	0	0	0	0	0	0	2	0	0	0	0	0	0	0	1	0	0	13	0	5	0
ASV_000907	0	0	0	0	0	0	1	0	4	1	0	1	2	4	1	4	1	0	0	2	3	0	2	0	4	0	0	0	0	0	0	2	0	1	0	1	0	1	0	4	9	0	2	0	0	0	0	0	0
ASV_000912	0	0	0	0	0	0	0	0	0	0	0	0	0	0	0	0	0	0	0	0	0	0	0	0	0	0	0	0	0	0	0	0	0	0	0	0	0	0	0	0	0	0	0	0	0	0	0	0	0
ASV_001073	0	0	0	0	0	0	0	0	0	0	0	0	0	0	0	0	0	0	0	0	0	0	0	0	0	0	0	0	0	0	0	0	0	0	0	0	0	0	0	0	0	0	0	0	0	0	0	0	0
ASV_001089	0	0	0	0	0	2	0	0	0	0	9	3	0	0	5	0	0	2	0	0	5	0	0	6	1	0	0	1	0	0	0	0	0	0	0	0	0	0	0	0	0	2	0	0	0	0	0	0	0
ASV_001112	0	0	1	0	0	1	0	0	6	5	1	0	1	2	0	0	1	0	2	5	2	0	0	1	4	0	0	0	2	0	2	1	0	0	1	0	0	2	1	3	0	0	0	0	1	1	0	1	0
ASV_001176	1	1	0	0	0	0	1	1	3	3	0	0	0	0	2	2	0	0	0	0	0	0	0	1	2	5	0	0	3	0	0	3	0	1	0	0	0	2	0	4	0	0	0	1	0	2	0	1	1
ASV_001695	0	0	0	0	0	0	0	0	0	0	0	0	0	0	1	0	0	0	0	1	0	0	0	0	3	0	0	0	0	0	0	1	0	0	3	0	0	0	0	0	1	0	1	1	0	0	0	1	0
ASV_000824	0	0	0	1	0	0	0	0	0	1	0	0	0	0	0	0	0	0	0	0	4	0	0	0	0	4	0	0	0	0	0	0	0	0	0	0	1	0	0	0	0	0	0	0	0	0	0	0	0
ASV_000827	0	0	0	2	0	0	4	0	0	0	1	1	0	0	0	0	0	1	0	3	1	0	1	0	1	3	0	0	0	0	0	0	2	0	1	0	0	0	0	0	0	0	2	0	0	1	0	4	0
ASV_000855	3	0	0	0	0	0	1	0	0	14	2	0	0	0	0	0	0	0	1	0	0	0	1	5	10	1	0	0	0	0	0	2	1	0	0	1	0	0	1	0	0	0	1	1	0	0	2	0	0
ASV_000877	0	0	7	1	5	3	0	0	5	0	0	0	0	1	2	0	1	0	0	4	0	0	1	0	5	2	1	2	1	0	0	0	0	0	7	0	0	0	0	1	0	0	2	0	0	0	0	0	0
ASV_000906	0	0	0	0	0	0	31	0	0	0	0	0	0	0	0	0	0	0	0	0	0	0	0	0	0	0	0	0	0	0	0	0	0	1	0	0	0	0	0	0	0	0	0	0	0	0	0	0	0
ASV_001172	0	0	14	0	0	0	4	0	0	0	0	0	0	0	0	0	0	0	0	0	0	0	0	0	0	0	0	0	0	0	0	3	0	0	0	0	0	0	0	0	0	0	0	0	0	0	0	0	0
ASV_001374	0	0	0	0	0	0	0	0	0	0	0	0	0	0	0	0	0	0	0	7	0	0	0	0	0	0	0	0	1	0	0	0	0	24	0	3	0	1	0	0	1	1	0	0	0	3	0	0	0
ASV_001639	0	0	0	0	0	0	0	0	0	0	0	0	0	0	0	0	0	0	0	0	0	0	0	0	0	0	0	0	0	0	0	0	0	0	0	0	0	0	0	0	0	0	0	0	0	0	0	0	0
ASV_002210	0	0	0	0	0	1	1	0	0	0	0	0	0	0	0	0	0	0	0	3	0	0	0	0	0	1	0	0	3	0	0	0	0	0	0	1	1	12	1	4	2	0	0	0	0	3	0	0	0
ASV_000561	12	2	15	0	0	0	2	7	2	31	2	2	0	0	0	0	0	0	0	0	0	0	0	0	0	0	0	0	0	0	0	0	0	0	0	0	0	0	1	0	0	0	0	0	0	0	0	0	0
ASV_001274	0	0	0	0	0	0	0	0	0	0	0	0	0	0	0	0	0	0	0	0	0	0	0	0	0	0	0	0	0	0	0	0	0	0	0	0	0	0	0	0	0	0	0	0	0	0	0	0	0
ASV_001353	0	0	0	0	0	0	0	0	0	0	0	0	0	0	0	0	0	0	0	0	0	0	0	0	0	0	0	0	0	0	0	0	0	0	0	0	0	0	0	0	0	0	0	0	0	0	0	0	56
ASV_001478	0	0	0	0	0	0	0	0	1	3	0	0	0	0	0	0	0	0	0	0	0	0	0	2	1	0	0	0	3	0	0	0	1	0	0	0	1	2	1	0	0	0	1	1	0	0	2	1	0
ASV_001520	0	0	0	0	0	0	4	0	0	0	0	0	0	0	0	0	0	0	0	3	4	0	0	0	0	1	0	0	0	0	0	0	1	2	0	0	0	2	1	4	0	1	3	4	0	0	0	7	0
ASV_002088	0	0	0	0	0	0	0	0	0	0	1	5	0	0	1	0	1	0	0	0	1	0	1	0	6	6	0	1	0	1	0	0	3	0	2	0	0	1	0	0	3	0	1	3	1	0	1	0	0
ASV_000767	0	0	0	0	0	0	0	0	0	19	3	2	0	0	2	0	0	0	1	0	10	0	5	0	0	0	0	0	0	0	0	0	0	0	0	0	0	0	0	0	0	0	0	0	0	0	0	3	3
ASV_000836	1	0	1	3	0	5	0	0	2	16	0	3	2	0	2	2	2	4	2	0	0	0	3	8	0	0	0	1	0	0	1	0	0	0	0	0	0	0	1	0	0	1	0	0	0	0	0	0	0
ASV_000883	0	0	0	0	0	0	0	0	0	0	8	0	0	0	0	0	0	0	0	0	0	0	0	25	0	0	0	0	0	0	0	21	0	0	0	0	0	0	0	0	0	0	0	0	0	0	0	0	0
ASV_000888	0	0	0	0	0	0	0	0	0	0	0	0	0	0	0	0	0	0	0	0	0	0	0	0	0	0	0	0	0	0	0	0	0	0	0	0	0	0	0	0	0	0	0	0	0	0	0	0	0
ASV_000976	0	1	12	55	0	0	0	0	0	0	4	0	0	0	0	0	0	0	0	0	0	0	0	0	0	0	0	0	0	0	0	0	0	0	0	0	0	0	0	0	0	0	0	0	0	0	0	0	0
ASV_001066	0	0	0	0	0	0	0	0	0	0	0	0	0	0	0	0	0	0	0	0	0	0	67	0	0	0	0	0	0	0	0	0	0	0	0	0	0	0	0	0	0	0	0	0	0	0	0	0	0
ASV_001118	0	0	0	0	13	7	0	0	0	14	0	0	0	0	0	0	0	0	0	0	1	1	0	0	4	1	0	1	0	1	1	0	0	4	0	0	0	0	0	0	0	0	0	0	0	1	0	0	0
ASV_001218	0	0	0	0	0	0	0	0	0	0	0	0	0	0	0	0	0	0	0	0	0	0	0	0	0	0	0	0	0	0	0	0	0	0	0	0	0	0	0	0	0	0	0	0	0	0	0	0	0
ASV_001363	0	0	0	0	0	0	1	0	0	0	0	0	0	0	0	2	0	0	0	1	2	0	2	0	0	1	1	0	0	2	1	0	0	0	0	0	0	3	0	1	1	0	0	0	0	2	0	0	0
ASV_002221	0	0	0	0	0	0	0	0	0	0	0	0	0	0	0	0	0	0	0	0	0	0	0	0	0	0	0	0	0	0	0	0	0	0	0	0	0	0	61	0	0	0	0	0	5	0	0	0	0
ASV_002699	0	0	1	0	0	1	2	0	1	0	0	0	1	2	0	1	0	0	0	2	2	0	0	0	3	0	0	0	5	0	0	0	0	0	0	1	0	0	0	1	1	0	1	0	0	3	0	2	1
ASV_002827	0	0	0	1	0	0	0	0	3	1	2	0	0	0	0	0	1	0	0	2	5	0	2	0	3	1	1	0	1	1	0	2	0	0	1	0	0	0	0	2	0	1	2	1	0	2	1	3	0
ASV_002918	0	0	0	0	0	0	0	0	0	7	0	0	0	0	0	0	0	0	0	1	0	1	1	0	1	0	0	0	5	0	1	0	0	0	0	1	0	6	0	1	0	0	0	0	0	1	0	2	0
ASV_000715	0	0	0	0	5	0	0	2	0	0	0	0	0	0	0	0	0	0	0	0	0	0	0	43	5	0	0	0	0	0	0	0	0	0	0	0	0	0	0	0	0	0	0	0	0	0	0	0	0
ASV_000891	0	0	0	0	1	0	2	1	0	0	1	0	0	2	0	0	1	0	1	3	3	0	0	0	2	4	0	0	2	0	1	1	2	1	0	0	0	1	0	0	0	0	3	0	0	2	1	4	0
ASV_000908	0	0	0	0	0	0	7	0	0	0	0	0	0	0	0	0	0	0	0	0	0	0	0	13	0	0	0	0	0	0	0	0	0	0	0	0	0	0	0	0	0	0	0	0	0	0	0	0	0
ASV_000954	0	0	0	0	2	0	0	0	0	0	10	0	0	0	15	0	0	0	0	0	0	0	0	7	2	0	0	0	0	0	0	0	0	0	0	0	0	0	0	0	1	0	0	0	0	10	0	0	0
ASV_000964	0	0	0	17	4	0	0	0	0	0	0	0	0	0	14	0	0	0	0	0	0	0	0	0	0	0	0	0	2	0	0	0	0	0	0	1	0	0	0	0	0	0	0	0	0	0	0	0	0
ASV_001009	0	0	0	0	0	0	0	0	0	0	0	0	0	0	0	0	0	0	0	0	0	0	0	0	0	0	0	0	0	0	0	0	0	0	0	0	0	0	0	0	0	0	0	0	0	0	0	0	0
ASV_001150	0	0	0	4	1	0	0	1	0	24	0	9	0	0	0	0	0	0	0	0	0	4	3	0	0	0	0	0	0	0	0	1	0	0	0	2	0	0	0	0	0	0	0	0	1	0	16	0	3
ASV_001187	0	0	0	0	0	0	0	0	0	0	0	0	0	0	0	0	0	0	0	0	0	0	0	75	0	0	0	0	0	0	0	0	0	0	0	0	0	0	0	0	0	0	0	0	0	0	0	0	0
ASV_001501	0	0	0	0	1	0	0	0	0	0	2	0	0	3	2	0	0	0	0	0	1	0	0	0	0	0	0	0	3	0	0	2	0	0	0	1	0	0	1	0	0	1	0	2	1	0	13	0	2
ASV_003303	0	0	0	0	0	0	0	0	0	1	0	1	0	0	2	0	1	0	0	1	6	0	0	0	4	2	1	0	0	0	1	0	1	1	0	0	0	2	0	1	4	1	3	2	0	0	1	0	0
ASV_000795	0	0	0	0	0	0	1	0	0	0	0	0	0	1	1	0	0	0	0	3	0	0	0	0	2	2	2	0	3	0	1	0	1	0	2	3	0	0	2	1	1	0	0	3	0	0	0	0	0
ASV_001062	0	0	0	0	0	0	0	0	0	0	0	0	0	0	0	0	0	0	0	0	0	0	0	0	0	0	0	0	0	0	0	0	0	0	0	0	0	0	0	0	0	0	0	0	0	0	0	0	0
ASV_001133	0	0	0	0	0	0	0	0	0	0	0	0	0	0	0	0	0	0	0	0	1	0	0	0	0	0	0	0	0	0	0	0	0	0	0	0	0	0	0	0	0	0	0	0	0	0	0	0	0
ASV_001178	0	0	0	0	0	0	0	0	0	0	0	0	0	5	1	0	0	2	0	0	0	0	0	0	0	0	0	0	0	0	0	0	0	0	0	0	0	0	0	0	0	0	0	0	0	0	0	0	0
ASV_001217	1	1	1	0	0	0	3	0	4	11	1	0	0	0	2	0	1	0	0	3	1	0	0	0	1	0	1	0	3	1	3	1	0	0	0	0	0	2	1	3	2	1	0	0	0	2	0	2	0
ASV_001583	0	0	0	0	0	4	0	0	0	1	0	0	0	4	0	0	0	0	0	0	0	0	0	0	1	7	0	1	0	0	0	0	0	1	0	0	0	0	0	0	0	2	0	0	0	0	0	1	0
ASV_002632	5	1	2	2	1	0	1	1	0	3	0	0	0	1	2	0	0	1	0	0	1	0	0	0	1	2	1	1	1	0	0	2	1	1	1	1	0	3	2	0	0	0	0	2	1	3	2	1	0
ASV_002992	0	0	0	12	2	0	0	0	0	0	0	4	0	6	0	0	9	18	0	0	0	0	0	0	0	0	3	1	0	0	0	0	0	1	0	0	0	0	0	0	0	0	0	2	2	2	0	0	0
ASV_000845	0	0	0	0	0	0	0	0	0	0	0	0	0	0	0	0	0	0	0	0	2	0	0	0	0	0	0	0	0	7	0	0	0	0	0	0	0	0	0	0	0	0	0	0	0	0	0	0	1
ASV_000896	0	0	0	0	0	0	0	0	0	0	0	0	0	0	0	0	0	0	0	0	0	0	0	73	0	0	0	0	0	0	0	0	0	0	0	0	0	0	0	0	0	0	0	0	0	0	0	0	0
ASV_000950	0	0	0	0	0	0	0	0	0	0	0	0	0	0	0	0	0	0	0	0	1	0	0	0	1	6	0	0	0	0	0	0	0	0	0	0	0	0	1	0	0	0	0	0	0	4	0	0	0
ASV_000979	0	0	0	0	0	0	0	0	0	0	0	0	0	0	0	0	0	0	0	0	0	0	0	0	0	0	0	0	31	0	0	0	0	0	0	0	0	0	0	0	0	0	0	0	0	0	0	0	0
ASV_001021	0	0	0	0	0	0	0	0	0	0	0	0	0	0	0	0	0	0	0	0	0	0	0	54	0	0	0	0	0	0	0	0	0	0	0	0	0	0	0	0	0	0	0	0	0	0	0	0	0
ASV_001065	0	0	0	0	0	0	10	0	0	2	1	1	1	0	0	0	0	0	0	0	0	0	2	11	0	0	0	0	0	0	0	7	0	2	0	4	0	0	0	0	0	0	0	0	1	0	0	0	1
ASV_001106	0	0	0	0	0	0	0	0	0	0	0	0	0	0	0	0	0	0	0	3	0	0	0	0	1	0	0	0	0	0	0	0	0	0	0	0	0	0	0	0	0	0	1	0	0	0	0	0	0
ASV_002869	0	0	1	0	0	0	0	0	0	0	2	0	6	1	0	0	2	0	0	0	5	5	0	0	0	0	0	9	0	12	2	1	6	0	10	1	0	0	0	0	0	0	1	0	0	0	2	0	2
ASV_000852	0	0	0	0	0	0	0	0	0	0	0	0	0	0	0	0	23	0	0	0	9	0	0	0	9	0	0	0	0	0	0	0	0	0	0	0	0	0	0	0	0	0	0	0	0	0	0	0	0
ASV_000927	0	0	0	0	0	0	0	0	0	0	0	0	0	0	0	0	0	0	0	0	0	0	0	0	0	0	0	0	3	0	0	19	0	0	0	0	0	0	0	0	0	0	0	0	0	0	0	0	0
ASV_000946	0	0	0	0	0	0	0	0	0	0	0	0	0	0	0	0	0	0	0	0	0	0	0	0	1	0	0	0	0	1	1	0	0	0	0	0	1	0	2	7	4	0	0	0	1	2	0	5	0
ASV_000967	0	2	0	11	0	0	0	0	0	0	26	0	0	0	0	0	0	0	0	0	0	0	0	0	0	0	0	0	0	0	0	0	0	0	0	0	0	0	0	0	0	0	0	0	0	0	0	0	0
ASV_000996	0	0	0	0	0	0	0	0	0	0	0	0	0	0	0	0	0	0	0	0	0	0	0	0	0	0	0	0	0	0	0	0	0	0	0	0	0	0	0	0	0	0	0	0	0	0	0	0	0
ASV_001005	0	0	0	3	0	0	0	0	0	0	0	0	0	0	0	0	0	0	0	0	1	0	0	0	0	0	0	0	0	0	0	0	0	0	0	0	0	0	1	1	0	0	0	0	0	0	0	1	0
ASV_001012	0	1	23	43	0	0	0	0	0	0	0	0	0	0	0	0	0	0	0	0	0	0	0	0	0	0	0	0	0	0	0	0	0	0	0	0	0	0	0	0	0	0	0	0	0	0	0	0	0
ASV_001095	0	0	0	1	0	0	0	0	0	2	0	1	1	0	1	1	0	2	1	1	13	0	1	0	2	6	0	2	1	0	2	2	2	0	1	0	2	1	0	0	0	0	1	2	0	0	0	0	0
ASV_001129	0	0	0	0	0	0	0	0	0	0	1	0	0	0	0	0	0	0	0	0	0	0	0	58	0	0	0	0	0	0	0	0	0	0	0	0	0	0	0	0	0	0	0	0	0	0	0	0	0
ASV_001212	0	0	0	0	0	0	0	0	0	0	0	0	0	0	0	0	0	0	0	0	0	0	0	0	0	0	0	0	0	0	0	0	0	0	0	0	0	0	0	0	0	0	0	0	0	0	0	0	0
ASV_001356	0	0	0	0	2	1	0	0	0	0	0	0	0	0	0	0	0	0	0	0	3	0	0	0	4	2	0	0	0	0	0	0	0	0	0	0	0	0	0	0	0	0	0	0	0	0	0	30	0
ASV_001746	0	0	0	0	0	0	0	0	0	0	0	0	0	0	0	0	0	0	0	0	0	0	0	0	1	1	0	0	0	0	0	0	0	0	0	0	0	0	0	0	0	0	0	0	0	0	0	0	0
ASV_001858	2	0	1	0	1	2	4	1	3	2	1	0	0	1	4	0	1	0	0	0	2	0	0	0	3	0	0	0	3	0	1	1	1	0	1	2	0	0	1	4	0	3	0	1	2	0	2	0	0
ASV_002341	0	0	0	0	0	0	0	0	0	0	0	0	0	0	0	0	0	0	0	0	0	0	0	0	0	0	0	0	0	0	0	0	0	0	0	0	0	0	0	0	0	0	0	0	0	0	0	0	0
ASV_002993	0	0	1	0	0	0	1	0	2	0	0	2	0	0	0	2	0	0	0	0	0	0	1	0	2	1	0	0	0	0	3	1	2	1	0	0	5	0	0	3	12	2	0	0	0	0	0	1	0
ASV_000376	0	0	0	0	0	0	0	0	0	0	0	0	0	0	0	0	0	0	0	0	0	0	0	0	0	0	0	0	0	0	0	0	0	0	0	0	0	0	0	0	0	0	0	0	0	67	0	0	0
ASV_000989	0	0	0	0	2	1	0	0	0	60	0	1	0	0	0	0	0	1	0	0	2	3	0	0	0	0	0	0	0	0	0	0	0	0	0	0	0	0	0	0	0	0	0	0	0	0	0	0	0
ASV_001030	0	0	0	0	0	0	0	0	0	0	0	1	0	3	0	0	0	0	0	0	1	0	4	3	3	0	0	0	0	0	0	0	0	0	0	0	0	0	0	0	0	0	0	0	0	0	0	0	0
ASV_001035	0	0	0	0	0	0	0	0	0	0	0	0	0	0	0	0	0	0	0	0	0	0	0	0	71	0	0	0	0	0	0	0	0	0	0	0	0	0	0	0	0	0	0	0	0	0	0	0	0
ASV_001053	0	0	0	0	0	0	0	0	0	0	0	0	0	0	0	0	0	0	0	0	0	0	0	0	0	0	0	0	0	0	0	0	0	0	0	0	0	0	0	0	0	0	0	0	0	0	0	0	0
ASV_001329	0	0	0	0	0	0	0	0	0	0	0	0	0	0	0	0	0	0	0	0	0	0	0	0	0	0	0	0	0	0	0	0	0	0	0	0	0	0	0	0	0	0	0	0	0	0	0	0	0
ASV_001484	1	0	0	0	0	2	0	0	0	0	2	0	0	3	0	0	0	0	0	0	1	0	1	0	6	5	0	0	0	0	0	1	0	0	0	1	0	0	0	0	0	0	0	0	0	0	0	3	0
ASV_003123	0	0	0	0	0	0	0	1	0	0	0	0	0	1	0	0	0	0	0	0	0	2	0	12	0	0	0	0	0	0	0	0	0	0	0	0	0	0	2	0	0	0	0	0	0	0	0	0	0
ASV_000630	0	0	0	0	0	0	0	0	0	0	0	0	0	0	0	0	0	0	0	0	0	0	0	0	0	0	0	0	0	0	0	0	0	0	0	0	0	0	0	0	0	0	0	0	0	0	0	0	0
ASV_000760	0	0	0	0	1	1	0	0	0	0	3	0	0	0	1	0	0	0	0	0	15	0	0	0	5	4	0	0	1	0	0	0	0	0	0	0	0	1	0	0	0	0	0	0	0	0	0	10	0
ASV_000782	0	0	0	0	0	0	0	0	0	0	0	0	0	0	2	0	0	0	0	0	2	0	0	0	4	1	0	0	0	0	0	0	0	0	0	0	0	0	0	0	0	0	0	0	0	2	0	2	0
ASV_000851	0	0	0	0	1	1	0	0	0	0	0	0	2	0	0	0	0	0	0	0	0	1	16	1	0	0	0	0	0	0	0	0	0	0	1	0	0	0	2	0	0	0	0	0	0	0	1	0	0
ASV_000917	0	0	0	0	0	3	0	0	0	18	0	4	0	2	3	0	5	0	1	0	4	0	0	3	0	0	0	0	0	0	0	0	0	0	0	0	0	0	0	0	0	0	0	0	1	0	1	0	0
ASV_001199	0	0	0	0	0	0	0	0	0	0	2	0	0	0	0	0	0	0	0	0	0	0	0	0	0	0	0	0	0	0	0	0	0	0	0	1	0	0	0	0	0	0	0	0	0	0	0	0	0
ASV_001377	0	0	0	0	0	0	0	0	0	0	0	0	0	0	0	0	0	0	0	0	0	0	0	0	0	0	0	0	0	0	0	0	0	0	0	0	0	0	0	0	0	0	0	0	0	0	0	0	0
ASV_002110	0	0	0	0	0	0	0	0	0	0	0	0	0	0	0	0	0	0	0	0	0	0	0	0	0	0	0	0	0	0	0	0	0	0	0	0	0	0	0	0	0	0	0	0	0	70	0	0	0
ASV_002319	1	0	0	1	0	2	3	0	0	1	1	0	0	1	0	3	0	0	0	1	0	0	0	0	0	2	0	0	1	2	0	3	0	0	0	1	1	0	0	4	0	1	0	1	0	4	0	2	0
ASV_000584	0	0	0	0	0	1	0	0	0	0	0	0	0	0	0	0	0	0	0	0	0	0	0	0	0	0	0	0	0	0	0	0	0	0	0	0	0	0	0	0	0	0	0	0	0	0	0	0	0
ASV_000804	3	0	0	0	0	3	7	0	13	4	3	0	0	0	1	0	0	0	0	0	1	0	0	0	1	1	0	0	0	0	1	0	0	0	0	0	0	1	6	4	1	1	0	0	2	5	0	0	0
ASV_000905	0	0	0	0	0	0	0	0	0	0	0	0	0	0	0	0	0	0	0	0	0	0	0	69	0	0	0	0	0	0	0	0	0	0	0	0	0	0	0	0	0	0	0	0	0	0	0	0	0
ASV_000963	0	0	0	0	0	0	0	0	0	0	0	0	0	0	0	0	0	0	0	0	0	0	0	0	0	0	0	0	0	0	0	0	0	0	0	0	0	0	0	0	0	0	0	0	0	0	0	0	0
ASV_000970	0	0	0	0	0	0	0	0	0	2	0	0	0	0	0	0	0	1	0	0	0	0	0	60	0	0	0	0	0	0	0	0	0	0	0	0	0	0	0	0	0	0	0	0	0	0	0	0	0
ASV_000999	0	0	0	0	6	1	0	0	0	0	1	0	0	0	0	0	0	3	0	0	0	0	0	0	0	0	0	0	0	0	0	0	0	0	0	0	0	0	0	0	0	2	0	0	0	0	0	3	0
ASV_001011	0	1	19	8	0	0	0	0	0	0	8	0	0	0	0	0	0	0	0	0	0	0	0	0	0	0	0	0	0	0	0	0	0	0	0	0	0	0	0	0	0	0	0	0	0	0	0	0	0
ASV_001057	0	0	1	0	0	0	0	0	0	1	2	0	0	0	0	0	0	0	0	0	0	0	2	1	0	0	0	2	0	0	0	0	0	0	0	0	0	0	0	0	0	0	0	0	1	0	0	0	0
ASV_001063	0	0	0	4	2	0	0	0	4	18	6	1	1	0	1	1	0	0	0	0	0	0	3	1	0	0	0	0	0	0	1	0	0	0	0	0	0	0	0	0	0	0	0	0	0	0	0	0	0
ASV_001661	0	0	0	0	1	0	0	0	0	0	0	0	0	0	0	0	0	0	0	0	0	3	0	0	0	0	0	0	0	0	0	0	0	0	0	0	0	0	0	0	0	0	0	0	0	0	0	0	1
ASV_001698	1	0	0	0	0	0	0	1	0	0	0	0	0	0	0	0	0	0	0	0	0	0	0	1	1	2	0	0	0	0	0	1	0	0	0	0	0	2	0	0	0	0	0	0	0	5	0	1	0
ASV_000889	0	0	0	0	17	0	0	0	0	0	0	0	0	3	8	0	0	0	0	0	0	10	0	0	0	0	0	0	0	0	0	0	0	0	0	0	0	0	0	0	0	0	4	0	2	0	0	2	3
ASV_000893	0	0	0	0	3	0	0	0	0	0	0	0	0	0	0	0	6	0	0	0	0	0	0	0	0	57	0	0	0	0	0	0	0	0	0	0	0	0	0	0	0	0	0	0	0	0	0	0	0
ASV_000910	0	0	0	0	0	0	0	0	8	35	1	3	0	0	0	0	0	0	0	0	0	0	0	0	0	0	0	0	0	5	0	0	0	0	0	0	0	0	0	0	0	0	0	0	0	0	0	0	0
ASV_000933	0	0	0	0	0	0	0	0	0	0	0	0	0	0	0	0	0	0	0	0	0	0	0	0	0	0	0	0	0	0	0	0	0	0	0	0	0	0	0	0	0	0	0	0	0	68	0	0	0
ASV_001043	0	0	0	0	0	0	0	0	2	7	0	0	0	0	0	0	0	0	0	0	0	0	0	0	0	0	0	6	2	0	3	0	0	1	0	2	0	0	0	0	0	0	0	0	0	0	0	0	0
ASV_001067	0	0	0	0	0	0	0	0	0	0	0	0	0	0	0	0	0	0	0	0	0	0	0	0	0	0	0	0	0	0	0	63	0	0	0	0	0	0	5	0	0	0	0	0	0	0	0	0	0
ASV_001086	0	0	0	0	0	0	0	0	0	0	0	0	0	0	0	0	0	0	0	0	0	0	0	32	0	0	0	0	0	0	0	0	0	0	0	0	0	0	0	0	0	0	0	0	0	0	0	0	0
ASV_001168	0	0	0	0	0	0	0	0	0	0	0	0	0	0	0	0	0	0	0	0	0	1	3	1	0	1	0	0	0	0	0	0	0	0	0	0	0	0	0	0	0	2	0	0	0	0	0	0	1
ASV_001303	0	0	0	0	0	0	0	0	0	0	0	0	0	0	0	0	0	0	0	0	0	0	0	0	0	0	0	0	0	0	0	0	0	0	0	0	0	0	0	0	0	0	0	0	0	0	0	0	0
ASV_001441	0	1	0	1	0	2	0	0	0	1	2	0	0	1	4	1	1	0	0	1	2	1	2	0	3	1	0	1	7	1	1	3	0	0	1	0	1	2	0	0	3	0	0	1	0	0	1	1	0
ASV_000901	0	0	0	0	0	0	0	0	0	0	0	0	0	0	0	0	0	0	0	0	0	0	0	0	0	0	0	0	1	0	0	0	0	0	0	0	0	0	0	0	0	0	0	0	0	0	0	0	0
ASV_000973	0	0	0	0	0	0	0	0	0	0	0	0	0	0	0	0	0	0	0	0	0	0	0	0	0	0	0	0	0	0	0	0	0	0	0	0	0	0	0	0	0	0	0	0	0	0	0	0	0
ASV_000993	0	0	0	0	0	0	0	0	0	0	0	0	0	0	0	0	0	0	0	0	0	0	0	0	0	0	0	5	0	0	0	47	0	0	0	0	0	0	0	0	0	0	0	0	0	0	0	0	0
ASV_001001	0	0	0	0	0	0	6	0	0	0	1	0	0	0	0	0	0	0	0	0	0	0	0	0	0	0	0	0	0	0	0	0	0	0	0	0	0	0	0	0	0	3	0	0	0	0	0	0	0
ASV_001091	1	1	0	0	1	0	2	0	0	8	0	4	0	3	0	0	6	0	2	0	0	0	0	0	0	0	0	1	0	0	0	0	0	0	1	0	0	0	0	0	0	0	0	0	0	0	0	3	0
ASV_001318	0	0	0	0	0	0	0	0	0	0	0	0	0	0	0	0	0	0	0	0	0	0	0	0	0	0	0	0	0	0	0	0	0	0	0	0	0	0	0	0	0	0	0	0	67	0	0	0	0
ASV_001526	0	0	0	0	0	0	0	0	0	0	0	0	0	0	0	0	0	0	0	0	0	0	0	0	0	0	0	0	0	0	0	0	0	0	0	0	0	0	0	0	0	0	0	0	0	0	0	0	0
ASV_000940	0	0	0	0	0	0	0	0	0	0	0	0	0	0	0	0	0	0	0	0	0	0	0	0	0	0	0	0	0	0	0	0	0	0	0	0	0	0	0	0	0	0	0	0	0	0	0	0	0
ASV_000980	0	0	0	0	0	0	1	0	0	0	0	0	0	0	0	0	0	0	0	1	0	0	0	0	0	0	0	0	0	0	0	0	0	0	0	2	0	0	0	0	0	0	0	0	0	0	0	0	0
ASV_001059	0	0	1	0	3	3	0	0	0	34	0	5	1	0	5	0	0	0	0	0	1	0	5	0	0	0	0	0	3	0	0	0	0	0	0	0	0	0	0	0	0	0	0	0	0	3	0	0	0
ASV_001072	0	0	0	0	0	0	0	0	0	0	0	0	0	0	0	0	0	0	0	0	0	0	0	0	0	0	0	0	0	0	0	0	0	0	0	0	0	0	0	0	0	0	0	0	0	0	0	0	0
ASV_001191	0	0	0	0	0	0	0	0	0	0	0	0	0	0	0	0	0	0	0	0	0	0	0	0	0	0	0	0	0	0	0	0	0	0	0	0	0	0	0	0	0	0	0	0	0	0	0	0	0
ASV_001540	0	0	0	0	0	0	0	0	1	10	0	0	2	2	1	0	0	0	0	1	5	0	1	4	0	0	0	2	0	1	0	2	0	0	0	0	0	0	0	0	0	0	0	0	0	1	1	0	1
ASV_001832	0	0	0	0	0	0	0	0	0	0	0	0	0	0	0	0	0	0	0	0	0	0	0	0	0	0	0	0	0	0	0	0	0	0	0	0	0	0	0	0	0	0	0	0	66	0	0	0	0
ASV_001912	7	0	0	0	0	0	0	0	0	0	1	1	0	0	3	0	1	0	0	0	0	0	1	1	1	1	0	0	3	0	0	2	0	0	0	4	0	0	1	0	0	0	0	0	3	0	0	4	0
ASV_003209	1	4	3	0	1	0	0	0	2	8	0	0	1	4	0	0	0	2	1	0	0	0	0	0	0	0	7	1	1	1	1	5	0	1	0	1	1	3	0	2	2	0	0	0	0	0	4	0	0
ASV_003274	0	0	0	0	0	0	0	0	0	0	6	0	0	0	0	0	0	0	0	0	3	0	0	0	2	0	0	0	0	0	0	0	0	0	0	0	0	0	0	0	0	0	0	0	0	0	0	0	0
ASV_000308	0	0	0	0	0	0	0	0	0	0	0	0	0	0	0	0	0	7	0	0	0	0	0	0	0	0	0	0	0	0	0	0	0	0	0	0	0	0	0	0	0	0	0	0	0	0	0	0	0
ASV_000694	0	0	0	0	0	0	0	0	2	28	0	0	0	0	0	0	0	0	0	0	1	0	18	0	0	0	0	0	0	0	0	0	0	0	0	0	0	0	0	0	0	0	0	0	0	0	0	0	0
ASV_000915	0	0	0	0	0	0	0	0	0	4	0	2	0	0	0	1	0	0	0	0	0	1	0	0	0	0	0	0	0	0	0	0	0	0	0	1	0	0	0	0	3	0	0	0	0	0	0	0	2
ASV_000986	0	0	0	1	0	0	1	1	0	2	0	1	0	0	0	0	0	0	0	1	1	2	0	0	0	0	0	0	0	0	1	0	0	0	0	0	0	0	0	0	0	0	1	0	0	7	0	1	0
ASV_000994	0	1	0	0	0	0	0	0	0	0	0	0	0	0	0	0	0	0	0	0	0	0	0	0	64	0	0	0	0	0	0	0	0	0	0	0	0	0	0	0	0	0	0	0	0	0	0	0	0
ASV_001023	3	1	0	0	0	1	5	1	0	5	5	0	0	0	0	0	0	0	0	0	1	0	0	0	1	1	0	1	2	1	0	3	0	0	1	0	1	0	3	0	3	0	0	0	3	0	1	0	0
ASV_001226	0	0	0	0	0	0	0	0	0	0	0	0	0	0	62	0	0	0	0	0	2	0	0	0	0	0	0	0	0	0	0	0	0	0	0	0	0	0	0	0	0	0	0	0	0	0	0	0	0
ASV_000865	0	0	0	0	9	1	0	0	0	0	0	0	0	8	0	0	0	4	0	0	2	0	0	0	6	13	0	0	0	0	0	0	0	0	0	0	0	0	0	0	0	0	0	1	0	0	0	1	0
ASV_000880	0	0	0	0	0	0	0	0	0	0	0	0	0	0	0	0	0	0	0	0	0	0	0	0	0	0	0	0	4	0	0	0	0	0	0	0	0	0	0	0	0	0	0	0	0	0	0	0	0
ASV_000962	3	2	1	0	2	0	0	0	2	4	0	0	0	4	2	0	0	1	0	0	0	0	0	0	2	0	0	1	1	2	1	4	0	1	0	1	0	0	1	0	0	0	0	0	0	0	1	0	0
ASV_001003	0	0	0	0	0	0	0	0	0	0	0	45	0	0	0	0	0	0	0	0	0	0	0	0	0	0	0	0	0	0	0	0	0	0	0	0	0	0	0	0	0	0	0	0	0	0	4	0	0
ASV_001004	0	0	0	0	0	0	0	0	0	0	0	2	0	0	0	0	0	0	0	0	2	0	1	0	0	0	0	0	0	0	0	0	0	0	0	0	0	0	0	0	0	0	0	0	0	0	0	2	0
ASV_001052	6	0	0	0	0	0	1	0	0	0	0	0	0	0	14	0	0	0	0	0	0	0	0	5	0	0	0	0	6	0	0	15	0	0	0	4	0	1	0	0	0	0	0	0	0	0	0	0	2
ASV_001058	0	0	0	1	0	0	0	0	0	0	0	0	0	0	0	0	0	0	0	0	0	0	0	32	1	0	0	0	0	0	0	0	0	0	0	0	0	0	0	0	0	0	0	0	0	0	0	0	0
ASV_001074	1	2	0	0	0	0	0	0	0	4	0	0	0	0	0	0	0	0	1	5	0	0	0	0	3	0	0	0	0	0	0	0	15	0	8	0	0	0	1	0	0	0	9	4	0	0	0	0	0
ASV_001088	0	0	0	0	0	0	0	0	0	0	0	0	0	0	0	0	0	0	0	0	0	0	0	0	0	0	0	0	0	0	0	0	0	0	0	0	0	0	0	0	0	0	0	0	0	0	0	0	0
ASV_001219	0	0	0	0	0	2	4	0	2	0	2	0	0	0	11	2	0	0	0	1	1	0	0	0	1	3	0	0	4	0	0	0	0	1	1	3	0	6	0	3	1	0	0	0	0	0	0	1	0
ASV_001249	4	0	0	0	0	0	0	0	0	0	0	0	0	0	0	0	0	0	0	0	0	0	0	0	1	1	0	0	0	0	0	0	0	0	0	0	0	0	0	0	0	0	0	0	0	0	0	0	0
ASV_001280	6	0	0	0	1	1	2	0	0	0	0	0	0	0	3	0	0	2	0	0	3	0	0	0	1	5	0	0	1	0	0	3	0	2	0	0	0	0	0	0	0	0	0	0	2	0	0	1	0
ASV_001338	1	0	0	0	0	0	3	0	0	0	0	1	0	0	0	0	3	0	0	1	0	0	1	0	1	0	0	0	1	0	0	0	4	0	4	1	0	0	0	0	0	0	0	0	0	0	1	1	0
ASV_002235	0	0	0	0	0	0	0	0	0	0	0	0	0	0	0	0	0	0	0	0	0	0	0	0	0	0	0	0	0	0	0	0	0	0	0	0	0	0	0	0	0	0	0	0	0	0	0	0	0
ASV_002378	0	0	0	0	0	1	2	1	2	1	1	0	0	0	1	0	0	0	0	2	0	0	0	0	0	0	0	0	2	0	0	0	1	0	1	0	0	0	1	6	0	0	1	0	0	1	0	1	1
ASV_002578	0	0	1	0	0	0	1	0	2	1	1	0	0	0	0	2	0	0	0	2	0	0	0	1	0	3	0	0	1	0	2	3	0	0	0	2	1	0	1	1	1	0	0	0	1	0	1	2	0
ASV_000977	0	0	0	0	0	1	0	2	0	0	0	0	0	0	0	0	0	0	0	0	0	0	0	0	2	2	0	0	1	0	0	0	0	0	0	6	0	6	5	0	0	0	0	4	0	1	1	1	4
ASV_001000	1	0	0	0	0	0	0	0	5	0	0	0	0	0	0	0	0	0	0	0	0	0	0	0	0	0	0	0	0	0	0	3	1	0	0	0	0	0	0	0	0	0	0	0	0	0	0	0	0
ASV_001018	0	0	0	0	0	0	0	0	0	0	0	0	0	0	0	0	0	0	0	0	0	0	0	0	0	0	0	0	0	0	0	0	0	0	0	0	0	0	0	0	0	0	0	0	0	0	0	0	0
ASV_001206	0	0	0	0	0	0	0	0	0	0	0	0	0	0	0	0	0	0	0	0	0	0	0	0	6	0	0	0	0	0	0	0	0	0	0	0	0	0	0	0	0	0	0	0	0	0	0	0	0
ASV_001278	0	0	0	0	0	0	0	0	0	0	0	0	0	0	0	0	0	0	0	0	0	0	0	0	0	0	0	0	0	0	0	0	0	0	0	0	0	0	0	0	0	0	0	0	0	0	0	0	0
ASV_001289	0	0	0	1	0	0	0	0	0	0	31	0	0	0	0	0	0	0	0	0	0	0	0	0	1	0	0	0	0	0	0	0	0	0	0	0	0	0	0	0	0	0	0	0	0	0	0	0	0
ASV_001340	0	0	0	0	0	0	0	0	44	0	0	0	0	0	0	0	0	0	0	0	0	0	0	0	0	0	0	0	0	0	0	0	0	0	0	1	0	0	0	5	0	0	0	0	0	0	0	0	0
ASV_002192	0	0	0	1	0	0	2	0	1	1	0	0	0	5	2	0	1	0	0	0	1	0	0	0	0	0	0	0	1	0	0	0	1	0	0	0	0	2	0	0	0	0	0	0	0	2	1	1	0
ASV_002516	1	0	0	0	0	1	1	0	0	2	0	0	0	0	0	0	0	0	0	0	0	0	0	0	0	0	0	0	2	0	3	0	0	0	0	2	0	1	0	0	0	0	0	1	0	0	1	1	0
ASV_000871	0	1	0	0	0	0	1	2	4	0	1	0	0	0	1	2	0	0	0	0	0	0	0	0	1	0	0	0	2	0	0	2	0	0	0	1	0	1	1	0	0	0	0	0	0	0	0	5	0
ASV_000872	0	1	0	0	0	0	0	0	0	6	0	0	0	0	0	0	0	0	4	0	0	5	1	0	4	0	0	9	0	1	1	0	0	1	0	0	0	0	0	0	0	3	0	0	0	0	0	0	0
ASV_001105	0	0	0	0	0	0	0	0	0	0	0	0	0	0	0	0	0	0	0	0	0	0	0	0	0	0	0	0	0	0	0	0	0	0	0	0	0	0	0	0	0	0	0	0	0	0	0	0	0
ASV_001120	0	0	0	0	0	0	0	0	0	0	0	0	0	0	0	0	0	0	0	0	0	0	0	0	0	0	0	0	0	0	0	0	0	0	0	0	0	0	0	0	0	0	0	0	0	54	0	0	0
ASV_001127	0	0	0	0	0	2	0	0	0	8	0	0	1	1	1	2	1	0	2	0	0	0	3	2	0	0	0	0	1	0	0	0	0	0	0	0	0	0	0	0	1	1	0	0	1	0	0	0	1
ASV_001248	0	0	0	0	0	0	1	0	0	0	1	1	0	0	1	0	0	0	0	0	0	0	0	0	0	0	0	0	0	0	0	0	0	0	0	1	0	0	2	0	0	0	0	0	0	0	0	1	0
ASV_001266	0	0	0	0	0	0	0	0	0	0	0	0	0	1	1	0	0	0	0	0	0	0	0	1	0	0	0	0	6	0	1	5	0	1	0	1	0	1	2	0	1	2	0	1	0	0	1	0	0
ASV_001366	0	0	0	0	0	0	0	0	0	0	1	0	0	1	0	0	0	0	0	23	0	0	2	0	7	0	0	0	0	0	0	0	4	0	0	0	0	0	0	2	0	0	0	0	0	2	0	0	0
ASV_001368	0	0	0	0	0	0	0	0	0	2	0	0	0	0	0	0	0	0	0	0	0	0	0	0	0	0	0	1	6	0	0	0	0	0	0	1	1	6	2	0	1	0	0	0	1	2	4	0	0
ASV_001395	2	0	0	0	0	0	0	0	1	1	0	0	0	0	0	0	0	0	0	0	0	0	0	0	1	4	0	0	0	0	0	0	0	0	0	0	0	1	0	0	1	0	1	0	1	0	0	5	0
ASV_001403	0	0	0	0	0	0	0	0	0	0	0	0	0	0	0	0	0	0	0	0	0	0	0	0	0	0	0	0	0	0	0	0	0	0	0	0	0	0	0	0	0	0	0	0	0	0	0	0	0
ASV_001469	0	0	0	0	0	0	0	0	0	0	1	0	0	1	0	0	0	0	0	0	1	0	1	4	0	1	0	0	0	0	0	0	0	0	0	0	0	0	0	0	0	0	0	0	0	0	0	0	0
ASV_001657	1	0	0	0	0	0	0	0	0	0	0	0	0	0	5	0	0	0	0	0	0	0	0	0	0	0	0	2	2	0	1	4	0	2	0	0	0	0	1	0	0	0	0	0	0	0	1	0	0
ASV_001996	0	1	0	0	4	1	0	1	0	26	3	1	1	1	0	0	2	0	3	0	0	0	1	1	0	1	0	2	0	0	0	0	0	0	0	0	0	0	0	0	0	0	0	0	0	0	0	0	0
ASV_002927	0	0	0	0	0	0	0	0	0	0	0	0	0	0	0	0	0	0	0	0	0	0	0	0	0	0	0	0	0	0	0	0	0	0	0	0	0	0	0	0	0	0	0	0	62	0	0	0	0
ASV_000897	0	0	1	5	8	2	0	0	0	7	0	0	1	0	1	0	1	0	0	0	2	0	4	2	0	0	0	0	0	1	1	2	0	0	0	0	0	0	0	0	0	0	0	0	0	0	0	0	2
ASV_000943	0	0	0	0	0	0	0	0	0	0	1	1	0	1	3	0	0	0	0	4	6	0	1	0	2	2	0	0	1	0	0	1	1	0	0	0	0	0	0	1	0	0	1	1	0	0	1	1	0
ASV_000952	0	0	0	1	0	0	4	0	0	0	0	0	0	0	0	0	0	0	0	2	0	0	0	0	0	0	0	0	0	0	0	0	0	0	0	0	0	0	0	0	0	0	3	0	0	1	0	3	0
ASV_000991	0	0	0	0	15	0	0	0	0	0	0	0	0	0	0	0	0	0	0	0	0	0	0	7	0	0	0	0	0	0	0	0	0	0	0	0	0	0	0	0	0	0	0	0	0	0	0	0	0
ASV_001039	0	0	0	0	0	0	0	0	0	0	0	0	0	0	0	0	0	0	0	0	0	0	0	0	0	0	0	0	0	0	0	0	0	0	0	0	0	0	0	0	0	0	0	0	0	0	0	0	0
ASV_001137	0	0	0	3	0	0	0	0	0	0	0	0	0	0	0	0	0	0	0	0	0	0	0	0	0	0	0	0	0	0	0	55	0	0	0	0	0	0	0	0	0	0	0	0	0	0	0	0	0
ASV_001174	0	60	0	0	0	0	0	0	0	0	0	0	0	0	0	0	0	0	0	0	0	0	0	0	0	0	0	0	0	0	0	0	0	0	0	0	0	0	1	0	0	0	0	0	0	0	0	0	0
ASV_001273	0	0	0	0	0	0	0	0	0	0	0	0	0	0	0	0	0	0	0	0	0	0	0	0	0	0	0	0	0	0	0	0	0	0	0	0	0	0	0	0	0	0	0	0	0	0	0	0	0
ASV_001439	0	0	0	0	0	0	2	0	1	0	2	0	0	0	1	0	0	0	0	1	8	0	0	0	1	0	0	0	4	0	0	0	0	2	0	0	0	0	0	33	2	0	0	0	0	4	0	0	0
ASV_002676	0	0	0	0	0	0	0	0	0	0	0	1	0	0	0	0	0	0	0	0	0	0	0	0	0	0	0	0	0	0	0	0	3	0	0	0	0	0	0	0	0	0	0	0	0	0	0	0	0
ASV_001083	0	0	0	0	0	0	0	0	0	0	60	0	0	0	0	0	0	0	0	0	0	0	0	0	0	0	0	0	0	0	0	0	0	0	0	0	0	0	0	0	0	0	0	0	0	0	0	0	0
ASV_001085	0	0	0	0	0	0	0	0	0	0	0	0	0	0	0	0	0	0	0	0	0	0	0	0	0	0	0	0	26	0	0	0	0	0	0	0	0	0	0	0	0	2	0	0	0	0	0	0	0
ASV_001099	0	0	0	0	0	0	1	0	0	0	2	0	0	0	0	0	0	0	0	3	1	0	0	0	0	0	0	0	0	0	0	0	0	2	0	0	0	4	0	18	0	1	2	1	0	3	0	4	0
ASV_001119	0	0	0	0	0	0	0	0	0	0	0	0	0	0	0	0	0	0	0	0	0	0	0	0	0	0	0	0	0	0	0	0	0	0	0	0	0	0	0	0	0	0	0	0	0	0	0	0	0
ASV_001164	0	0	0	0	0	0	0	0	0	0	0	0	0	0	0	0	0	0	0	0	0	0	0	0	0	0	0	0	0	0	0	0	0	0	0	0	0	0	0	0	0	0	0	0	0	0	0	0	0
ASV_001170	0	0	0	0	0	0	0	0	0	0	0	0	0	0	0	0	0	0	0	0	0	0	0	0	0	0	0	0	0	0	0	0	0	0	0	0	0	0	0	0	60	0	0	0	0	0	0	0	0
ASV_001419	0	0	0	0	0	0	0	0	0	0	16	0	0	0	0	0	0	0	0	0	0	0	0	0	0	0	0	0	0	0	0	0	0	0	0	0	0	0	0	0	0	0	0	0	0	0	0	0	0
ASV_001460	0	0	0	0	0	0	0	0	0	0	0	0	0	0	0	0	0	1	0	3	0	0	0	0	0	2	0	0	1	0	1	2	0	0	0	0	0	1	2	0	0	1	0	2	1	1	0	3	0
ASV_001592	0	0	0	0	0	0	0	0	0	0	0	0	0	0	0	0	0	0	20	0	0	0	0	0	0	0	0	0	0	0	0	0	0	0	0	0	0	0	0	0	0	0	0	0	0	0	0	0	0
ASV_001623	0	0	0	0	0	0	0	1	0	0	0	0	0	1	2	0	0	0	0	0	0	0	0	0	0	0	0	0	1	0	0	5	0	0	0	2	0	0	1	0	0	0	0	3	1	0	19	0	0
ASV_002300	0	0	0	0	0	0	0	0	0	0	0	0	0	0	1	1	0	0	0	0	2	0	0	0	0	3	2	0	1	0	0	0	0	0	1	0	0	0	1	0	3	0	0	0	1	0	0	0	0
ASV_000900	0	0	0	0	0	1	2	1	0	0	1	0	0	1	7	0	1	0	0	2	0	0	0	0	1	0	0	0	2	0	2	1	1	0	0	0	0	0	0	2	0	0	1	0	0	0	0	1	0
ASV_001054	0	0	0	0	0	0	0	0	0	0	0	59	0	0	0	0	0	0	0	0	0	0	0	0	0	0	0	0	0	0	0	0	0	0	0	0	0	0	0	0	0	0	0	0	0	0	0	0	0
ASV_001068	0	0	0	0	0	0	0	0	0	0	0	0	0	0	0	0	0	0	0	0	0	0	0	54	0	0	0	2	0	0	0	0	0	0	0	0	0	0	0	0	0	0	0	0	0	0	0	0	0
ASV_001084	0	0	0	0	0	0	0	0	0	0	0	0	0	0	0	0	0	0	0	0	0	0	0	0	0	0	0	0	0	0	20	0	0	0	6	0	0	0	0	0	0	0	0	0	0	0	0	0	0
ASV_001114	0	0	0	0	0	0	0	0	0	0	0	1	0	0	0	0	0	0	0	0	5	0	0	0	0	1	1	0	0	0	0	0	0	0	0	0	0	0	0	0	0	0	0	0	0	0	0	0	0
ASV_001122	0	0	0	0	0	0	0	0	0	0	0	0	0	0	0	0	0	0	0	0	0	0	0	0	0	0	0	0	0	0	0	0	0	0	0	0	0	0	0	0	0	0	0	0	0	0	0	0	0
ASV_001148	0	0	0	0	0	0	0	0	0	0	0	0	0	0	0	0	0	0	0	0	0	0	0	0	2	0	0	0	0	0	0	5	0	0	0	0	0	0	0	0	0	0	0	0	0	0	0	0	0
ASV_001162	0	0	0	0	0	0	0	0	0	0	0	0	0	0	0	0	0	0	0	0	0	0	0	0	0	0	0	0	13	0	0	0	0	0	0	0	0	0	0	0	0	0	0	0	0	0	0	0	0
ASV_001192	0	0	0	0	0	0	0	0	0	0	0	0	0	0	0	0	0	0	0	0	0	0	0	0	0	0	0	0	0	0	0	0	0	0	0	0	0	0	0	0	0	0	0	0	0	0	0	0	0
ASV_001383	0	6	0	1	0	1	0	0	0	5	0	6	6	1	0	0	0	0	11	0	1	0	0	0	0	0	0	0	0	0	0	0	0	0	0	0	0	0	0	0	0	0	0	0	0	0	0	0	8
ASV_001388	0	0	0	0	0	0	3	3	0	0	0	0	0	0	1	0	0	0	0	9	0	0	0	0	0	7	0	0	0	0	0	0	1	0	0	0	0	0	0	4	0	1	0	0	0	2	0	0	0
ASV_001400	0	0	0	0	0	0	0	0	0	0	0	0	0	0	0	0	0	0	0	0	0	0	0	0	0	0	0	0	0	0	0	0	0	0	0	0	0	0	0	0	0	0	0	0	0	0	0	0	0
ASV_001679	0	0	0	0	0	0	0	0	0	0	0	0	0	0	0	0	0	0	0	0	0	0	0	0	0	0	0	0	0	0	0	0	0	0	0	0	0	0	0	0	0	0	0	0	0	0	0	0	0
ASV_001972	0	0	0	0	0	0	0	0	0	0	0	0	0	1	0	0	0	0	0	0	0	0	0	0	1	0	0	0	0	0	0	0	0	0	0	0	0	0	0	0	0	0	0	0	0	0	0	2	0
ASV_002921	0	0	0	0	0	0	0	0	0	0	0	0	0	0	0	0	0	0	0	0	0	0	0	0	0	0	0	0	0	0	0	0	0	0	59	0	0	0	0	0	0	0	0	0	0	0	0	0	0
ASV_000603	1	0	0	0	0	0	0	0	0	0	0	0	0	0	0	0	1	0	0	0	0	0	0	0	0	0	0	0	0	0	0	0	0	0	0	0	0	0	0	0	0	0	0	0	0	0	0	0	0
ASV_000628	0	0	0	0	0	0	0	0	0	0	0	0	0	0	0	0	0	0	0	0	0	0	0	0	0	0	0	0	0	0	0	0	0	0	0	0	0	0	0	0	0	0	0	0	0	0	0	0	0
ASV_000920	0	0	0	0	0	0	0	1	2	4	0	0	0	1	0	0	0	0	0	1	0	1	1	0	1	0	1	3	0	1	0	0	0	2	0	0	0	0	0	0	1	2	1	0	0	1	0	0	0
ASV_001160	0	0	0	0	0	0	0	0	0	0	0	0	0	0	0	0	0	0	0	0	0	0	0	34	1	0	0	0	0	0	0	21	0	0	0	0	0	0	0	0	0	0	0	0	0	0	0	0	0
ASV_001300	0	3	0	0	0	0	0	0	0	0	0	0	0	0	2	0	0	1	0	0	3	0	0	1	2	1	0	0	0	0	0	0	0	0	0	1	0	0	0	0	0	0	0	0	0	0	0	2	0
ASV_001319	0	0	0	0	0	0	0	0	0	0	0	0	0	0	0	0	0	0	0	0	0	0	0	58	0	0	0	0	0	0	0	0	0	0	0	0	0	0	0	0	0	0	0	0	0	0	0	0	0
ASV_001343	0	0	0	0	0	0	0	0	0	0	0	0	0	0	0	0	0	0	0	0	0	0	0	35	0	0	0	0	0	0	0	0	0	0	0	0	0	0	0	0	0	0	2	0	0	0	0	0	0
ASV_001344	0	0	0	0	0	0	0	0	0	0	3	1	0	0	0	0	0	0	0	0	4	0	1	3	0	0	0	0	0	0	0	0	0	0	0	0	0	0	0	0	0	0	0	0	0	0	0	0	0
ASV_001474	0	0	0	0	0	0	0	0	0	0	2	0	0	0	0	0	0	0	0	0	0	0	0	0	12	0	0	0	0	0	0	0	0	0	0	0	0	0	0	0	0	0	0	0	0	0	0	0	0
ASV_001537	0	0	0	0	0	1	5	0	0	1	0	0	0	0	0	0	0	0	0	5	0	0	0	0	0	0	0	2	2	0	2	0	1	0	0	0	0	2	0	0	0	1	0	0	0	0	0	1	0
ASV_001544	0	0	0	0	0	0	0	0	0	0	24	0	0	0	0	0	0	0	0	0	0	0	0	0	0	0	0	0	0	0	0	0	0	0	0	0	0	0	0	0	0	0	0	0	0	0	0	0	0
ASV_001659	0	4	3	7	1	0	1	0	0	0	8	0	0	0	0	0	0	0	0	0	0	0	0	4	8	0	0	0	0	0	0	0	0	0	0	0	0	0	0	0	0	0	0	0	1	0	0	0	0
ASV_002339	0	0	0	0	0	0	0	0	0	0	0	0	0	0	0	0	0	0	0	0	0	0	0	0	0	0	0	0	0	0	0	0	0	0	0	0	0	0	0	0	0	0	0	0	0	0	0	0	0
ASV_002619	0	0	0	0	0	0	0	0	0	0	0	0	0	0	0	0	0	0	0	0	0	0	0	0	0	0	0	0	0	0	0	0	0	0	0	0	0	0	0	0	0	0	0	0	0	0	0	0	0
ASV_002697	0	0	1	0	0	0	0	1	0	0	0	0	0	0	0	0	1	0	0	0	0	0	0	0	1	0	0	0	0	0	0	0	0	0	0	0	0	2	1	0	0	0	0	0	0	2	0	3	0
ASV_003404	0	0	0	0	0	0	0	0	0	0	0	0	0	0	0	0	0	0	0	0	0	0	0	0	0	0	0	0	0	0	0	0	0	0	0	0	0	0	0	0	0	0	0	0	0	0	0	0	0
ASV_000939	0	0	0	0	0	0	0	1	0	0	0	0	0	0	0	0	0	0	0	0	0	0	0	6	0	0	0	0	0	0	0	0	0	0	0	0	0	0	0	0	0	0	0	0	0	0	0	0	0
ASV_001040	0	0	0	0	0	0	0	52	0	0	0	0	0	0	0	0	0	0	0	0	0	0	0	0	0	0	0	0	0	0	0	0	0	0	0	0	0	0	0	0	0	0	0	0	0	0	0	0	0
ASV_001048	0	0	0	0	0	0	0	0	0	0	0	0	0	0	0	0	0	0	0	0	0	0	0	0	0	0	0	0	0	0	0	0	0	0	0	0	0	0	0	0	0	0	0	0	0	0	0	0	0
ASV_001188	0	0	0	0	0	0	0	0	0	0	0	0	0	0	0	0	0	0	0	1	0	0	0	0	56	0	0	0	0	0	0	0	0	0	0	0	0	0	0	0	0	0	0	0	0	0	0	0	0
ASV_001234	0	0	0	0	0	0	0	0	0	0	0	0	0	0	0	0	0	0	0	0	0	0	0	0	0	0	0	0	0	0	0	0	0	0	0	0	0	0	0	0	0	0	0	0	0	0	0	0	0
ASV_001298	0	0	0	0	0	0	0	0	0	0	0	0	0	0	0	0	0	0	0	0	0	0	0	0	0	0	0	0	0	0	0	0	0	0	0	0	0	0	0	0	0	0	0	0	0	0	0	0	0
ASV_001422	0	0	0	0	0	0	0	0	0	0	13	0	0	0	0	0	0	0	0	0	0	0	0	0	0	0	0	0	0	0	0	0	0	0	0	0	0	0	0	0	0	0	0	0	0	0	0	0	0
ASV_000246	0	0	0	0	0	0	0	0	0	0	0	0	0	0	0	0	0	0	0	0	0	0	0	0	0	0	0	0	0	0	0	0	0	0	0	0	0	0	0	0	0	0	0	0	0	3	0	0	0
ASV_001026	10	0	0	0	0	17	0	0	0	0	0	0	0	0	0	0	0	0	12	0	0	0	0	0	0	0	0	0	0	0	0	0	0	0	0	0	0	0	0	0	0	0	0	0	0	0	0	0	0
ASV_001027	0	0	0	0	2	1	0	0	0	13	2	2	1	1	0	0	0	0	0	0	2	0	3	0	0	0	0	0	0	0	0	0	0	0	0	0	0	0	0	0	0	0	0	0	0	0	0	0	0
ASV_001045	0	0	0	0	0	0	0	0	0	0	2	2	0	0	0	0	0	0	0	0	8	0	0	0	0	0	0	0	0	0	0	0	0	0	0	0	0	0	0	0	0	0	0	0	0	0	1	0	0
ASV_001145	0	0	0	0	0	0	0	0	0	0	0	0	0	0	0	0	0	0	0	0	0	0	0	0	0	0	0	0	0	0	0	0	0	0	0	0	0	0	0	0	0	0	0	0	0	0	0	0	0
ASV_001186	0	0	0	0	0	0	0	0	0	0	0	0	0	0	0	0	0	0	0	0	0	0	0	0	56	0	0	0	0	0	0	0	0	0	0	0	0	0	0	0	0	0	0	0	0	0	0	0	0
ASV_001265	0	0	0	0	0	0	0	0	0	19	0	0	0	0	0	0	0	0	0	0	0	0	0	0	0	0	0	0	0	0	0	4	0	0	0	0	0	0	0	0	0	0	0	0	0	0	0	0	0
ASV_001404	0	0	0	0	0	0	0	0	0	0	0	0	0	0	0	0	0	0	0	0	0	0	0	0	1	1	0	0	1	0	0	0	0	2	0	0	0	0	0	2	0	0	1	0	0	3	0	1	0
ASV_001461	0	0	0	0	1	0	0	0	0	0	0	3	0	0	0	0	0	1	0	0	0	0	2	1	0	0	0	0	1	0	0	0	0	0	0	0	0	0	0	0	0	0	0	0	0	0	1	0	0
ASV_001669	0	0	0	0	0	0	0	0	0	0	5	0	0	0	0	0	0	0	0	0	0	18	0	0	0	0	0	3	0	0	0	0	0	0	0	0	0	0	0	0	0	0	3	0	0	0	0	0	0
ASV_001682	0	0	0	0	0	0	0	0	0	0	0	0	0	0	0	0	0	0	0	0	0	0	0	0	0	0	0	0	0	0	0	0	0	0	0	0	0	0	0	0	0	0	0	0	0	0	0	0	0
ASV_002895	0	0	0	0	0	0	0	0	0	0	0	0	0	0	0	0	0	0	0	0	0	0	0	50	6	0	0	0	0	0	0	0	0	0	0	0	0	0	0	0	0	0	0	0	0	0	0	0	0
ASV_001014	0	0	0	0	0	0	0	0	0	9	4	0	0	0	0	0	0	0	0	0	2	0	0	0	0	0	0	0	0	0	0	0	0	0	0	0	0	0	0	0	0	0	0	0	0	0	0	0	1
ASV_001016	0	0	0	0	0	0	4	0	0	0	4	0	0	0	0	0	0	0	0	0	0	0	0	17	6	0	8	0	0	0	0	0	0	0	0	0	0	0	0	0	0	0	0	0	0	0	0	0	0
ASV_001069	0	0	0	0	0	0	0	0	0	55	0	0	0	0	0	0	0	0	0	0	0	0	0	0	0	0	0	0	0	0	0	0	0	0	0	0	0	0	0	0	0	0	0	0	0	0	0	0	0
ASV_001098	0	0	0	0	0	0	0	0	0	0	0	0	0	0	0	0	0	0	0	0	0	3	0	0	0	0	0	0	0	0	0	0	0	0	0	0	0	0	0	0	0	0	0	0	0	0	0	0	0
ASV_001109	0	0	0	1	0	0	0	0	3	0	1	0	0	0	0	0	0	0	0	0	8	0	8	0	0	0	0	0	0	0	0	0	0	0	0	0	0	0	0	0	0	0	0	0	0	0	1	0	0
ASV_001177	0	0	0	0	0	0	0	0	0	0	0	55	0	0	0	0	0	0	0	0	0	0	0	0	0	0	0	0	0	0	0	0	0	0	0	0	0	0	0	0	0	0	0	0	0	0	0	0	0
ASV_001268	0	0	0	0	0	0	0	0	0	0	0	0	0	0	0	0	0	0	0	0	0	0	0	55	0	0	0	0	0	0	0	0	0	0	0	0	0	0	0	0	0	0	0	0	0	0	0	0	0
ASV_001384	0	1	0	0	0	0	3	0	0	0	1	2	2	0	0	0	0	1	0	0	2	3	4	0	0	0	0	0	0	0	0	3	0	0	0	1	0	1	0	0	0	0	0	0	0	0	0	0	0
ASV_001572	0	0	0	0	0	0	3	0	0	0	2	0	0	0	1	0	1	0	0	1	1	0	0	0	0	2	0	0	0	0	0	0	0	0	0	0	0	1	0	2	0	0	1	1	0	0	0	9	0
ASV_001692	2	0	0	1	0	1	2	0	0	0	0	0	0	0	1	0	0	0	0	3	0	0	0	0	3	4	0	2	0	0	0	0	0	0	0	0	0	0	3	0	0	2	0	0	0	0	0	2	0
ASV_002018	0	0	0	2	0	0	0	0	0	0	1	15	0	0	0	0	0	0	4	0	4	0	1	0	0	0	0	0	0	0	0	1	0	0	0	0	0	0	0	0	0	0	0	0	0	0	0	0	0
[truncated: 2,096 more rows]
[truncated: 73 more columns]

## Sheet: Supplementary Table S7
Supplementary Table S7. Raw ASV table of eukaryotic ITS2 data.
[truncated: 7,539 more rows]
[truncated: 83 more columns]

[truncated: 7 more sheets: Supplementary Table S8, Supplementary Table S9, Supplementary Table S10, Supplementary Table S11, Supplementary Table S12, Supplementary Table S13, Supplementary Table S14]
